# Supplementary material for: Crystal structure and Hirshfeld surface analysis of (Z)-N-{chloro­[(4-ferrocenylphen­yl)imino]­meth­yl}-4-ferrocenylaniline N,N-di­methyl­formamide monosolvate
Source: Acta Crystallogr E Crystallogr Commun. 2024 Feb 2;80(Pt 3):262–6. doi: 10.1107/S2056989024001002 (PMC10915674; doi:10.1107/S2056989024001002)
Supplement: Supplementary file 1 [file e-80-00262-sup1.cif]

##############################################################################
#                                                                            #
# This CIF contains the data in a paper accepted for publication in          #
# Acta Crystallographica Section E. It conforms to the requirements of       #
# Notes for Authors for Acta Crystallographica Section E, and has been       #
# peer reviewed under the auspices of the IUCr Commission on Journals.       #
#                                                                            #
# Full details of the Crystallographic Information File format               #
# are given in the paper "The Crystallographic Information File (CIF):       #
# a New Standard Archive File for Crystallography" by S. R. Hall, F. H.      #
# Allen and I. D. Brown [Acta Cryst. (1991), A47, 655-685].                  #
#                                                                            #
# The current version of the core CIF dictionary is obtainable from          #
# ftp://ftp.iucr.org/pub/cif_core.dic.                                       #
#                                                                            #
# Software is freely available for graphical display of the structure(s)     #
# in this CIF. For information consult the CIF software page                 #
# http://www.iucr.org/resources/cif/software.                                #
#                                                                            #
# This file may be used for bona fide research purposes within the           #
# scientific community so long as proper attribution is given to the journal # 
# article from which it was obtained.                                        #
#                                                                            #
##############################################################################
data_global
_audit_creation_method     'APEX4 v2021.10-0'
_journal_date_recd_electronic     2023-12-04
_journal_date_accepted     2024-01-29
_journal_name_full     'Acta Crystallographica, Section E'
_journal_year     2024
_journal_volume     80
_journal_issue      1
_journal_page_first     0
_journal_page_last     0
_journal_paper_category     GM
_journal_paper_doi     10.1107/S2056989024001002
_journal_coeditor_code     OX2002
_publ_contact_author_name     'Sebbar, Nada Kheira'
_publ_contact_author_address
;
Laboratory of Organic and Physical Chemistry, Applied Bioorganic Chemistry Team,
Faculty of Sciences, Ibnou Zohr University,
Agadir,
Morocco
Laboratory of Plant Chemistry, Organic and Bioorganic Synthesis, Faculty of
Sciences, Mohammed V University in Rabat, 4 Avenue Ibn Battouta B.P. 1014 RP.
Rabat,
Morocco
;
_publ_contact_author_email     n.sebbar@uiz.ac.ma
_publ_contact_author_fax     ?
_publ_contact_author_phone     ?
_publ_section_title
;\
Crystal structure and Hirshfeld surface analysis of
(<i>Z</i>)-<i>N</i>-[chloro[(4-ferrocenylphenyl)imino]methyl]-4-\
ferrocenylaniline <i>N</i>,<i>N</i>-dimethylformamide monosolvate
;
_publ_section_title_footnote     .
loop_
    _publ_author_name
    _publ_author_footnote
    _publ_author_address
    'Sghyar, Riham' .
;
Laboratory of Applied Organic Chemistry,
Sidi Mohamed Ben Abdellah University,
Faculty of Science And Technology,
Road Immouzer,
BP 2202 Fez,
Morocco
;
    'Bentama, Abdeslem' .
;
Laboratory of Applied Organic Chemistry, Sidi Mohamed Ben Abdellah University,
Faculty of Science And Technology, Road Immouzer, BP 2202 Fez,
Morocco
;
    'Haoudi, Amal' .
;
Laboratory of Applied Organic Chemistry,
Sidi Mohamed Ben Abdellah University,
Faculty of Science And Technology,
Road Immouzer,
BP 2202 Fez,
Morocco
;
    'Mazzah, Ahmed' .
;
Science and Technology of Lille USR 3290,
Villeneuve d'ascq cedex
France
;
    'Mague, Joel T.' .
;
Department of Chemistry
Tulane University
New Orleans, LA 70118
USA
;
    'H\"okelek, Tuncer' .
;
Department of Physics
Hacettepe University
06800 Beytepe
Ankara
T\"urkiye
;
    'EL Hadrami, El Mestafa' .
;
Laboratory of Applied Organic Chemistry,
Sidi Mohamed Ben Abdellah University,
Faculty of Science And Technology,
Road Immouzer,
BP 2202 Fez,
Morocco
;
    'Sebbar, Nada Kheira' .
;
Laboratory of Organic and Physical Chemistry, Applied Bioorganic Chemistry Team,
Faculty of Sciences, Ibnou Zohr University,
Agadir,
Morocco
Laboratory of Plant Chemistry,
Organic and Bioorganic Synthesis,
Faculty of Sciences,
Mohammed V University in Rabat, 4 Avenue Ibn Battouta BP 1014 RP
Rabat,
Morocco
;
_publ_section_synopsis
;
The molecule of the title compound is twisted end to end so that the ferrocenyl
groups are nearly perpendicular to one another. The central N/C/N unit is
disordered. In the crystal, several C---H...\p(ring) interactions lead to the
formation of layers parallel to (010), which are connected by further
C---H...\p(ring) interactions.
;
data_I
_audit_creation_method     'SHELXL-2019/1'
_chemical_name_systematic
;
(<i>Z</i>)-<i>N</i>-[Chloro[(4-ferrocenylphenyl)imino]methyl]-\
4-ferrocenylaniline <i>N</i>,<i>N</i>-dimethylformamide monosolvate
;
_chemical_name_common     ?
_chemical_formula_moiety     'C33 H27 Cl Fe2 N2, C3 H7 N O'
_chemical_formula_sum     'C36 H34 Cl Fe2 N3 O'
_chemical_formula_iupac     '[Fe2 (C5 H5)2 (C23 H17 Cl N2)]'
_chemical_formula_weight     671.81
_chemical_melting_point     ?
_space_group_crystal_system     triclinic
_space_group_name_H-M_alt     'P -1'
_space_group_name_Hall     '-P 1'
loop_
    _space_group_symop_operation_xyz
    'x, y, z'
    '-x, -y, -z'
_cell_length_a     8.0175(10)
_cell_length_b     11.3134(14)
_cell_length_c     17.408(2)
_cell_angle_alpha     95.099(2)
_cell_angle_beta     99.963(2)
_cell_angle_gamma     96.414(2)
_cell_volume     1536.0(3)
_cell_formula_units_Z     2
_cell_measurement_reflns_used     9233
_cell_measurement_theta_min     2.288
_cell_measurement_theta_max     31.593
_cell_measurement_temperature     150(2)
_exptl_crystal_description     plate
_exptl_crystal_colour     orange
_exptl_crystal_size_max     0.346
_exptl_crystal_size_mid     0.301
_exptl_crystal_size_min     0.034
_exptl_crystal_density_diffrn     1.453
_exptl_crystal_density_meas     ?
_exptl_crystal_density_method     'not measured'
_exptl_crystal_F_000     696
_exptl_absorpt_coefficient_mu     1.066
_exptl_absorpt_correction_type     numerical
_exptl_absorpt_process_details
;
(<i>SADABS</i>; Krause <i>et al.</i>, 2015)
;
_exptl_absorpt_correction_T_min     0.71
_exptl_absorpt_correction_T_max     0.96
_exptl_special_details
;
The diffraction data were collected in three sets of 363 frames
(0.5\% width in \w) at \f = 0, 120 and 240\%. A scan time of 20
sec/frame was used.
;
_diffrn_ambient_temperature     150(2)
_diffrn_source     'fine-focus sealed tube'
_diffrn_source_power     1.50
_diffrn_source_voltage     50
_diffrn_source_current     30.0
_diffrn_radiation_type     MoK\a
_diffrn_radiation_wavelength     0.71073
_diffrn_radiation_monochromator     graphite
_diffrn_measurement_device_type     'Bruker D8 QUEST PHOTON 3 diffractometer'
_diffrn_measurement_device     'Bruker D8 QUEST PHOTON 3 diffractometer'
_diffrn_measurement_method     '\f and \w scans'
_diffrn_detector_area_resol_mean     7.3910
_diffrn_reflns_number     19205
_diffrn_reflns_av_R_equivalents     0.0339
_diffrn_reflns_av_unetI/netI     0.0561
_diffrn_reflns_theta_min     2.287
_diffrn_reflns_theta_max     31.593
_diffrn_reflns_theta_full     26.000
_diffrn_measured_fraction_theta_max     0.964
_diffrn_measured_fraction_theta_full     0.990
_diffrn_reflns_limit_h_min     -11
_diffrn_reflns_limit_h_max     11
_diffrn_reflns_limit_k_min     -16
_diffrn_reflns_limit_k_max     16
_diffrn_reflns_limit_l_min     -25
_diffrn_reflns_limit_l_max     25
_refine_special_details
;
Refinement of F^2^ against ALL reflections.  The weighted R-factor wR and
goodness of fit S are based on F^2^, conventional R-factors R are based
on F, with F set to zero for negative F^2^. The threshold expression of
F^2^ > 2sigma(F^2^) is used only for calculating R-factors(gt) etc. and is
not relevant to the choice of reflections for refinement.  R-factors based
on F^2^ are statistically about twice as large as those based on F, and R-
factors based on ALL data will be even larger. H-atoms attached to carbon
were placed in calculated positions (C---H = 0.95 - 1.00 \%A) and were
included as riding contributions with isotropic displacement parameters
1.2 - 1.5 times those of the attached atoms. Those attached to nitrogen
were placed in locations derived from a difference map and refined with
a DFIX 0.91 0.01 instruction. The central {NH---C(Cl)\\db N} portion is
disordered in essentially equal amounts leading to two locations for the
hydrogen atom and equal NC distances. Two reflections affected by the
beamstop were omitted from the final refinement.
;
_reflns_number_total     9949
_reflns_number_gt     7143
_reflns_threshold_expression     'I > 2\s(I)'
_refine_ls_structure_factor_coef     Fsqd
_refine_ls_matrix_type     full
_refine_ls_R_factor_all     0.0723
_refine_ls_R_factor_gt     0.0465
_refine_ls_wR_factor_gt     0.1152
_refine_ls_wR_factor_ref     0.1310
_refine_ls_goodness_of_fit_ref     1.028
_refine_ls_restrained_S_all     1.028
_refine_ls_number_reflns     9949
_refine_ls_number_parameters     396
_refine_ls_number_restraints     2
_refine_ls_hydrogen_treatment     mixed
_refine_ls_weighting_scheme     calc
_refine_ls_weighting_details
              'w=1/[\s^2^(Fo^2^)+(0.0573P)^2^+0.8875P] where P=(Fo^2^+2Fc^2^)/3'
_atom_sites_solution_hydrogens     mixed
_atom_sites_solution_primary     dual
_atom_sites_solution_secondary     difmap
_refine_ls_shift/su_max     0.001
_refine_ls_shift/su_mean     0.000
_refine_diff_density_max     0.535
_refine_diff_density_min     -0.847
_refine_ls_extinction_method     none
_refine_ls_extinction_coef     .
loop_
    _atom_type_symbol
    _atom_type_description
    _atom_type_scat_dispersion_real
    _atom_type_scat_dispersion_imag
    _atom_type_scat_source
    'C' 'C' 0.0033 0.0016
                         'International Tables Vol C Tables 4.2.6.8 and 6.1.1.4'
    'H' 'H' 0.0000 0.0000
                         'International Tables Vol C Tables 4.2.6.8 and 6.1.1.4'
    'Fe' 'Fe' 0.3463 0.8444
                         'International Tables Vol C Tables 4.2.6.8 and 6.1.1.4'
    'N' 'N' 0.0061 0.0033
                         'International Tables Vol C Tables 4.2.6.8 and 6.1.1.4'
    'O' 'O' 0.0106 0.0060
                         'International Tables Vol C Tables 4.2.6.8 and 6.1.1.4'
    'Cl' 'Cl' 0.1484 0.1585
                         'International Tables Vol C Tables 4.2.6.8 and 6.1.1.4'
_computing_data_collection
;
<i>APEX4</i> (Bruker, 2021)
;
_computing_cell_refinement
;
<i>SAINT</i> (Bruker, 2021)
;
_computing_data_reduction
;
<i>SAINT</i> (Bruker, 2021)
;
_computing_structure_solution
;
<i>SHELXT</i> (Sheldrick, 2015<i>a</i>)
;
_computing_structure_refinement
;
<i>SHELXL-2019/1</i> (Sheldrick, 2015<i>b</i>)
;
_computing_molecular_graphics
;
<i>DIAMOND</i> (Brandenburg & Putz, 2012)
;
_computing_publication_material
;
<i>SHELXTL</i> (Sheldrick, 2008)
;
loop_
    _atom_site_type_symbol
    _atom_site_label
    _atom_site_fract_x
    _atom_site_fract_y
    _atom_site_fract_z
    _atom_site_U_iso_or_equiv
    _atom_site_adp_type
    _atom_site_calc_flag
    _atom_site_occupancy
    _atom_site_disorder_assembly
    _atom_site_disorder_group
    Fe Fe1 1.37373(4) 0.63325(3) 0.87322(2) 0.02325(8) Uani d 1 . .
    Fe Fe2 0.07704(4) 0.90503(3) 0.14060(2) 0.02200(8) Uani d 1 . .
    Cl Cl1 0.81676(8) 0.78250(5) 0.48737(4) 0.03526(14) Uani d 1 . .
    N N1 0.7405(2) 0.55410(16) 0.51322(11) 0.0235(4) Uani d 1 . .
    H H1 0.695(6) 0.4785(19) 0.492(3) 0.028 Uiso d 0.5 A 1
    N N2 0.5880(2) 0.60294(17) 0.40311(11) 0.0250(4) Uani d 1 . .
    H H1B 0.545(7) 0.5247(16) 0.401(3) 0.030 Uiso d 0.5 B 2
    C C1 1.6276(3) 0.6844(3) 0.8766(2) 0.0520(9) Uani d 1 . .
    H H1A 1.719399 0.631160 0.882788 0.062 Uiso calc 1 . .
    C C2 1.5318(4) 0.7073(3) 0.8050(2) 0.0458(7) Uani d 1 . .
    H H2 1.543702 0.673373 0.751491 0.055 Uiso calc 1 . .
    C C3 1.4175(3) 0.7870(2) 0.82208(16) 0.0360(6) Uani d 1 . .
    H H3 1.333001 0.818748 0.782517 0.043 Uiso calc 1 . .
    C C4 1.4400(3) 0.8136(2) 0.90388(17) 0.0360(6) Uani d 1 . .
    H H4 1.375259 0.867808 0.932501 0.043 Uiso calc 1 . .
    C C5 1.5711(4) 0.7501(3) 0.93865(19) 0.0453(7) Uani d 1 . .
    H H5 1.616204 0.751766 0.996066 0.054 Uiso calc 1 . .
    C C6 1.1536(3) 0.53288(19) 0.81168(13) 0.0218(4) Uani d 1 . .
    C C7 1.2867(3) 0.45906(19) 0.82827(13) 0.0233(4) Uani d 1 . .
    H H7 1.334693 0.410700 0.788454 0.028 Uiso calc 1 . .
    C C8 1.3395(3) 0.4672(2) 0.91084(14) 0.0286(5) Uani d 1 . .
    H H8 1.431207 0.425495 0.939174 0.034 Uiso calc 1 . .
    C C9 1.2413(3) 0.5455(2) 0.94644(14) 0.0290(5) Uani d 1 . .
    H H9 1.251227 0.568080 1.004055 0.035 Uiso calc 1 . .
    C C10 1.1260(3) 0.5865(2) 0.88539(13) 0.0249(4) Uani d 1 . .
    H H10 1.041297 0.643043 0.892816 0.030 Uiso calc 1 . .
    C C11 1.0568(3) 0.54542(19) 0.73328(12) 0.0213(4) Uani d 1 . .
    C C12 1.0447(3) 0.4563(2) 0.67087(13) 0.0233(4) Uani d 1 . .
    H H12 1.105904 0.389711 0.678342 0.028 Uiso calc 1 . .
    C C13 0.9452(3) 0.4631(2) 0.59827(13) 0.0241(4) Uani d 1 . .
    H H13 0.939304 0.401614 0.556665 0.029 Uiso calc 1 . .
    C C14 0.8535(3) 0.56001(19) 0.58587(13) 0.0223(4) Uani d 1 . .
    C C15 0.8653(3) 0.65036(19) 0.64720(13) 0.0243(4) Uani d 1 . .
    H H15 0.804354 0.717018 0.639563 0.029 Uiso calc 1 . .
    C C16 0.9662(3) 0.64274(19) 0.71946(13) 0.0238(4) Uani d 1 . .
    H H16 0.974038 0.705219 0.760665 0.029 Uiso calc 1 . .
    C C17 0.7107(3) 0.64420(19) 0.46750(13) 0.0224(4) Uani d 1 . .
    C C18 0.5173(3) 0.65737(19) 0.33737(13) 0.0215(4) Uani d 1 . .
    C C19 0.3789(3) 0.5892(2) 0.28742(14) 0.0260(4) Uani d 1 . .
    H H19 0.339475 0.511829 0.299358 0.031 Uiso calc 1 . .
    C C20 0.2979(3) 0.6318(2) 0.22089(13) 0.0255(4) Uani d 1 . .
    H H20 0.203611 0.583399 0.187916 0.031 Uiso calc 1 . .
    C C21 0.3523(3) 0.74514(18) 0.20122(13) 0.0209(4) Uani d 1 . .
    C C22 0.4938(3) 0.8110(2) 0.25035(14) 0.0267(5) Uani d 1 . .
    H H22 0.535424 0.887311 0.237483 0.032 Uiso calc 1 . .
    C C23 0.5765(3) 0.7693(2) 0.31754(14) 0.0272(5) Uani d 1 . .
    H H23 0.672821 0.816635 0.349791 0.033 Uiso calc 1 . .
    C C24 0.2600(3) 0.79388(19) 0.13310(13) 0.0216(4) Uani d 1 . .
    C C25 0.0994(3) 0.7426(2) 0.08542(14) 0.0255(4) Uani d 1 . .
    H H25 0.033179 0.664561 0.091133 0.031 Uiso calc 1 . .
    C C26 0.0495(3) 0.8218(2) 0.02916(14) 0.0277(5) Uani d 1 . .
    H H26 -0.057611 0.809202 -0.011338 0.033 Uiso calc 1 . .
    C C27 0.1775(3) 0.9230(2) 0.04117(14) 0.0270(5) Uani d 1 . .
    H H27 0.175995 0.993803 0.010649 0.032 Uiso calc 1 . .
    C C28 0.3065(3) 0.9062(2) 0.10470(13) 0.0252(4) Uani d 1 . .
    H H28 0.411516 0.963704 0.126666 0.030 Uiso calc 1 . .
    C C29 -0.1556(3) 0.9466(2) 0.15862(16) 0.0346(5) Uani d 1 . .
    H H29 -0.265962 0.926545 0.120477 0.041 Uiso calc 1 . .
    C C30 -0.0392(3) 1.0524(2) 0.16516(15) 0.0325(5) Uani d 1 . .
    H H30 -0.052690 1.120135 0.132317 0.039 Uiso calc 1 . .
    C C31 0.1004(4) 1.0450(2) 0.22600(15) 0.0339(5) Uani d 1 . .
    H H31 0.202644 1.106623 0.243602 0.041 Uiso calc 1 . .
    C C32 0.0705(4) 0.9344(3) 0.25732(15) 0.0364(6) Uani d 1 . .
    H H32 0.147494 0.904772 0.300942 0.044 Uiso calc 1 . .
    C C33 -0.0878(4) 0.8739(3) 0.21588(17) 0.0379(6) Uani d 1 . .
    H H33 -0.142146 0.793681 0.224987 0.045 Uiso calc 1 . .
    O O1 0.5848(2) 0.33700(16) 0.41848(12) 0.0377(4) Uani d 1 . .
    N N3 0.6722(3) 0.15580(18) 0.39189(13) 0.0327(5) Uani d 1 . .
    C C34 0.6909(3) 0.2730(2) 0.40136(16) 0.0350(6) Uani d 1 . .
    H H34 0.797002 0.312878 0.394321 0.042 Uiso calc 1 . .
    C C35 0.8031(3) 0.0875(2) 0.37001(17) 0.0354(6) Uani d 1 . .
    H H35A 0.831326 0.032017 0.408975 0.053 Uiso calc 1 . .
    H H35B 0.905549 0.142311 0.367938 0.053 Uiso calc 1 . .
    H H35C 0.760721 0.042240 0.318342 0.053 Uiso calc 1 . .
    C C36 0.5091(5) 0.0882(3) 0.3964(3) 0.0859(16) Uani d 1 . .
    H H36A 0.528889 0.023536 0.429413 0.129 Uiso calc 1 . .
    H H36B 0.450962 0.054033 0.343533 0.129 Uiso calc 1 . .
    H H36C 0.437852 0.141506 0.419112 0.129 Uiso calc 1 . .
loop_
    _atom_site_aniso_label
    _atom_site_aniso_U_11
    _atom_site_aniso_U_22
    _atom_site_aniso_U_33
    _atom_site_aniso_U_12
    _atom_site_aniso_U_13
    _atom_site_aniso_U_23
    Fe1 0.01885(15) 0.02022(16) 0.02790(17) -0.00233(11) 0.00133(12)
                                                                    -0.00034(12)
    Fe2 0.02162(15) 0.01953(15) 0.02435(16) 0.00175(11) 0.00369(12) 0.00191(11)
    Cl1 0.0389(3) 0.0267(3) 0.0347(3) -0.0060(2) -0.0032(2) 0.0059(2)
    N1 0.0256(9) 0.0188(8) 0.0239(9) 0.0004(7) 0.0005(7) 0.0016(7)
    N2 0.0263(9) 0.0211(9) 0.0252(9) -0.0009(7) -0.0007(7) 0.0049(7)
    C1 0.0189(12) 0.0305(14) 0.104(3) -0.0030(10) 0.0082(14) 0.0055(16)
    C2 0.0434(16) 0.0371(15) 0.0573(19) -0.0146(12) 0.0282(14) -0.0042(13)
    C3 0.0358(14) 0.0278(12) 0.0413(15) -0.0080(10) 0.0044(11) 0.0079(11)
    C4 0.0383(14) 0.0216(11) 0.0458(15) -0.0070(10) 0.0115(12) -0.0030(10)
    C5 0.0377(15) 0.0356(15) 0.0491(17) -0.0186(12) -0.0144(12) 0.0045(12)
    C6 0.0190(9) 0.0199(9) 0.0248(10) -0.0025(7) 0.0028(8) 0.0018(8)
    C7 0.0219(10) 0.0188(10) 0.0266(11) -0.0012(7) 0.0015(8) 0.0004(8)
    C8 0.0279(11) 0.0253(11) 0.0295(12) -0.0006(9) -0.0019(9) 0.0055(9)
    C9 0.0276(11) 0.0316(12) 0.0253(11) -0.0034(9) 0.0033(9) 0.0019(9)
    C10 0.0210(10) 0.0258(11) 0.0260(11) -0.0021(8) 0.0036(8) 0.0009(8)
    C11 0.0196(9) 0.0210(10) 0.0221(10) -0.0018(7) 0.0031(8) 0.0022(8)
    C12 0.0225(10) 0.0225(10) 0.0248(10) 0.0034(8) 0.0036(8) 0.0022(8)
    C13 0.0260(10) 0.0210(10) 0.0234(10) 0.0013(8) 0.0023(8) -0.0010(8)
    C14 0.0219(10) 0.0216(10) 0.0227(10) -0.0009(8) 0.0045(8) 0.0030(8)
    C15 0.0252(10) 0.0193(10) 0.0282(11) 0.0029(8) 0.0043(9) 0.0037(8)
    C16 0.0252(10) 0.0181(10) 0.0267(11) -0.0006(8) 0.0044(8) -0.0006(8)
    C17 0.0200(9) 0.0223(10) 0.0244(10) 0.0011(8) 0.0033(8) 0.0036(8)
    C18 0.0206(9) 0.0207(10) 0.0231(10) 0.0020(7) 0.0036(8) 0.0029(8)
    C19 0.0237(10) 0.0218(10) 0.0308(12) -0.0042(8) 0.0043(9) 0.0050(8)
    C20 0.0223(10) 0.0232(10) 0.0278(11) -0.0047(8) 0.0002(8) 0.0036(8)
    C21 0.0195(9) 0.0195(9) 0.0240(10) 0.0020(7) 0.0050(8) 0.0026(8)
    C22 0.0276(11) 0.0192(10) 0.0308(12) -0.0038(8) 0.0013(9) 0.0052(8)
    C23 0.0248(11) 0.0229(11) 0.0302(12) -0.0038(8) -0.0013(9) 0.0042(9)
    C24 0.0204(9) 0.0188(9) 0.0261(10) 0.0028(7) 0.0051(8) 0.0030(8)
    C25 0.0261(11) 0.0196(10) 0.0290(11) 0.0019(8) 0.0030(9) -0.0012(8)
    C26 0.0285(11) 0.0281(11) 0.0245(11) 0.0048(9) 0.0004(9) -0.0013(9)
    C27 0.0284(11) 0.0282(11) 0.0260(11) 0.0045(9) 0.0064(9) 0.0075(9)
    C28 0.0224(10) 0.0257(11) 0.0279(11) 0.0014(8) 0.0056(8) 0.0061(9)
    C29 0.0264(12) 0.0400(14) 0.0390(14) 0.0102(10) 0.0080(10) 0.0019(11)
    C30 0.0404(14) 0.0267(12) 0.0328(13) 0.0127(10) 0.0086(11) 0.0015(9)
    C31 0.0391(14) 0.0301(12) 0.0302(12) 0.0065(10) 0.0036(10) -0.0063(10)
    C32 0.0452(15) 0.0407(14) 0.0275(12) 0.0175(12) 0.0105(11) 0.0040(10)
    C33 0.0392(14) 0.0380(14) 0.0431(15) 0.0072(11) 0.0226(12) 0.0083(12)
    O1 0.0391(10) 0.0233(9) 0.0504(11) 0.0015(7) 0.0127(9) -0.0026(8)
    N3 0.0327(11) 0.0233(10) 0.0435(12) 0.0002(8) 0.0136(9) 0.0027(9)
    C34 0.0342(13) 0.0248(12) 0.0447(15) -0.0042(10) 0.0123(11) -0.0030(10)
    C35 0.0308(13) 0.0270(12) 0.0465(15) 0.0022(10) 0.0055(11) -0.0014(11)
    C36 0.061(2) 0.0351(18) 0.173(5) -0.0037(16) 0.064(3) 0.000(2)
_geom_special_details
;
 All esds (except the esd in the dihedral angle between two l.s. planes)
 are estimated using the full covariance matrix.  The cell esds are taken
 into account individually in the estimation of esds in distances, angles
 and torsion angles; correlations between esds in cell parameters are only
 used when they are defined by crystal symmetry.  An approximate (isotropic)
 treatment of cell esds is used for estimating esds involving l.s. planes.
;
loop_
    _geom_bond_atom_site_label_1
    _geom_bond_atom_site_label_2
    _geom_bond_site_symmetry_2
    _geom_bond_distance
    _geom_bond_publ_flag
    Fe1 C1 . 2.042(3) ?
    Fe1 C2 . 2.044(3) ?
    Fe1 C3 . 2.046(2) ?
    Fe1 C5 . 2.047(3) ?
    Fe1 C4 . 2.048(2) ?
    Fe1 C9 . 2.048(2) ?
    Fe1 C8 . 2.049(2) ?
    Fe1 C10 . 2.049(2) ?
    Fe1 C7 . 2.053(2) ?
    Fe1 C6 . 2.058(2) ?
    Fe2 C25 . 2.038(2) ?
    Fe2 C32 . 2.040(3) ?
    Fe2 C33 . 2.041(3) ?
    Fe2 C28 . 2.042(2) ?
    Fe2 C31 . 2.042(2) ?
    Fe2 C29 . 2.043(2) ?
    Fe2 C26 . 2.044(2) ?
    Fe2 C30 . 2.047(2) ?
    Fe2 C27 . 2.048(2) ?
    Fe2 C24 . 2.050(2) ?
    Cl1 C17 . 1.672(2) ?
    N1 C17 . 1.365(3) ?
    N1 C14 . 1.414(3) ?
    N1 H1 . 0.908(10) ?
    N2 C17 . 1.366(3) ?
    N2 C18 . 1.410(3) ?
    N2 H1B . 0.909(10) ?
    C1 C2 . 1.407(5) ?
    C1 C5 . 1.423(5) ?
    C1 H1A . 1.0000 ?
    C2 C3 . 1.404(4) ?
    C2 H2 . 1.0000 ?
    C3 C4 . 1.405(4) ?
    C3 H3 . 1.0000 ?
    C4 C5 . 1.419(4) ?
    C4 H4 . 1.0000 ?
    C5 H5 . 1.0000 ?
    C6 C10 . 1.433(3) ?
    C6 C7 . 1.434(3) ?
    C6 C11 . 1.475(3) ?
    C7 C8 . 1.418(3) ?
    C7 H7 . 1.0000 ?
    C8 C9 . 1.420(4) ?
    C8 H8 . 1.0000 ?
    C9 C10 . 1.429(3) ?
    C9 H9 . 1.0000 ?
    C10 H10 . 1.0000 ?
    C11 C12 . 1.398(3) ?
    C11 C16 . 1.401(3) ?
    C12 C13 . 1.386(3) ?
    C12 H12 . 0.9500 ?
    C13 C14 . 1.398(3) ?
    C13 H13 . 0.9500 ?
    C14 C15 . 1.394(3) ?
    C15 C16 . 1.388(3) ?
    C15 H15 . 0.9500 ?
    C16 H16 . 0.9500 ?
    C18 C19 . 1.392(3) ?
    C18 C23 . 1.396(3) ?
    C19 C20 . 1.380(3) ?
    C19 H19 . 0.9500 ?
    C20 C21 . 1.399(3) ?
    C20 H20 . 0.9500 ?
    C21 C22 . 1.391(3) ?
    C21 C24 . 1.470(3) ?
    C22 C23 . 1.389(3) ?
    C22 H22 . 0.9500 ?
    C23 H23 . 0.9500 ?
    C24 C25 . 1.436(3) ?
    C24 C28 . 1.438(3) ?
    C25 C26 . 1.423(3) ?
    C25 H25 . 1.0000 ?
    C26 C27 . 1.424(3) ?
    C26 H26 . 1.0000 ?
    C27 C28 . 1.419(3) ?
    C27 H27 . 1.0000 ?
    C28 H28 . 1.0000 ?
    C29 C30 . 1.417(4) ?
    C29 C33 . 1.423(4) ?
    C29 H29 . 1.0000 ?
    C30 C31 . 1.417(4) ?
    C30 H30 . 1.0000 ?
    C31 C32 . 1.420(4) ?
    C31 H31 . 1.0000 ?
    C32 C33 . 1.414(4) ?
    C32 H32 . 1.0000 ?
    C33 H33 . 1.0000 ?
    O1 C34 . 1.234(3) ?
    N3 C34 . 1.310(3) ?
    N3 C35 . 1.452(3) ?
    N3 C36 . 1.457(4) ?
    C34 H34 . 0.9500 ?
    C35 H35A . 0.9800 ?
    C35 H35B . 0.9800 ?
    C35 H35C . 0.9800 ?
    C36 H36A . 0.9800 ?
    C36 H36B . 0.9800 ?
    C36 H36C . 0.9800 ?
loop_
    _geom_angle_atom_site_label_1
    _geom_angle_atom_site_label_2
    _geom_angle_atom_site_label_3
    _geom_angle_site_symmetry_1
    _geom_angle_site_symmetry_3
    _geom_angle
    _geom_angle_publ_flag
    C1 Fe1 C2 . . 40.28(14) ?
    C1 Fe1 C3 . . 67.51(12) ?
    C2 Fe1 C3 . . 40.15(12) ?
    C1 Fe1 C5 . . 40.74(14) ?
    C2 Fe1 C5 . . 68.17(13) ?
    C3 Fe1 C5 . . 67.77(11) ?
    C1 Fe1 C4 . . 68.04(12) ?
    C2 Fe1 C4 . . 67.86(11) ?
    C3 Fe1 C4 . . 40.13(11) ?
    C5 Fe1 C4 . . 40.54(12) ?
    C1 Fe1 C9 . . 133.24(13) ?
    C2 Fe1 C9 . . 172.21(12) ?
    C3 Fe1 C9 . . 146.77(11) ?
    C5 Fe1 C9 . . 109.48(11) ?
    C4 Fe1 C9 . . 115.59(11) ?
    C1 Fe1 C8 . . 109.76(11) ?
    C2 Fe1 C8 . . 132.96(12) ?
    C3 Fe1 C8 . . 171.90(11) ?
    C5 Fe1 C8 . . 115.58(11) ?
    C4 Fe1 C8 . . 146.98(11) ?
    C9 Fe1 C8 . . 40.54(10) ?
    C1 Fe1 C10 . . 172.56(13) ?
    C2 Fe1 C10 . . 146.10(12) ?
    C3 Fe1 C10 . . 115.30(10) ?
    C5 Fe1 C10 . . 132.83(12) ?
    C4 Fe1 C10 . . 109.28(10) ?
    C9 Fe1 C10 . . 40.83(9) ?
    C8 Fe1 C10 . . 68.41(10) ?
    C1 Fe1 C7 . . 115.15(11) ?
    C2 Fe1 C7 . . 109.26(11) ?
    C3 Fe1 C7 . . 132.87(10) ?
    C5 Fe1 C7 . . 146.57(11) ?
    C4 Fe1 C7 . . 171.80(10) ?
    C9 Fe1 C7 . . 68.31(10) ?
    C8 Fe1 C7 . . 40.45(9) ?
    C10 Fe1 C7 . . 68.51(9) ?
    C1 Fe1 C6 . . 146.01(12) ?
    C2 Fe1 C6 . . 114.71(11) ?
    C3 Fe1 C6 . . 109.19(10) ?
    C5 Fe1 C6 . . 171.99(12) ?
    C4 Fe1 C6 . . 132.48(10) ?
    C9 Fe1 C6 . . 68.68(9) ?
    C8 Fe1 C6 . . 68.48(9) ?
    C10 Fe1 C6 . . 40.84(9) ?
    C7 Fe1 C6 . . 40.83(9) ?
    C25 Fe2 C32 . . 123.61(10) ?
    C25 Fe2 C33 . . 106.62(11) ?
    C32 Fe2 C33 . . 40.56(12) ?
    C25 Fe2 C28 . . 68.76(9) ?
    C32 Fe2 C28 . . 119.74(11) ?
    C33 Fe2 C28 . . 154.51(11) ?
    C25 Fe2 C31 . . 160.99(10) ?
    C32 Fe2 C31 . . 40.72(11) ?
    C33 Fe2 C31 . . 68.25(11) ?
    C28 Fe2 C31 . . 107.53(10) ?
    C25 Fe2 C29 . . 120.65(10) ?
    C32 Fe2 C29 . . 68.48(11) ?
    C33 Fe2 C29 . . 40.78(11) ?
    C28 Fe2 C29 . . 163.14(10) ?
    C31 Fe2 C29 . . 68.25(11) ?
    C25 Fe2 C26 . . 40.80(9) ?
    C32 Fe2 C26 . . 161.42(11) ?
    C33 Fe2 C26 . . 125.31(11) ?
    C28 Fe2 C26 . . 68.49(9) ?
    C31 Fe2 C26 . . 156.89(10) ?
    C29 Fe2 C26 . . 108.59(10) ?
    C25 Fe2 C30 . . 156.43(10) ?
    C32 Fe2 C30 . . 68.44(10) ?
    C33 Fe2 C30 . . 68.33(11) ?
    C28 Fe2 C30 . . 125.81(10) ?
    C31 Fe2 C30 . . 40.55(10) ?
    C29 Fe2 C30 . . 40.53(11) ?
    C26 Fe2 C30 . . 122.09(10) ?
    C25 Fe2 C27 . . 68.68(10) ?
    C32 Fe2 C27 . . 155.59(11) ?
    C33 Fe2 C27 . . 163.08(11) ?
    C28 Fe2 C27 . . 40.62(9) ?
    C31 Fe2 C27 . . 121.45(11) ?
    C29 Fe2 C27 . . 126.45(10) ?
    C26 Fe2 C27 . . 40.72(9) ?
    C30 Fe2 C27 . . 109.09(10) ?
    C25 Fe2 C24 . . 41.13(9) ?
    C32 Fe2 C24 . . 105.37(10) ?
    C33 Fe2 C24 . . 118.80(10) ?
    C28 Fe2 C24 . . 41.16(8) ?
    C31 Fe2 C24 . . 123.86(10) ?
    C29 Fe2 C24 . . 154.87(10) ?
    C26 Fe2 C24 . . 69.09(9) ?
    C30 Fe2 C24 . . 161.86(10) ?
    C27 Fe2 C24 . . 69.09(9) ?
    C17 N1 C14 . . 128.02(18) ?
    C17 N1 H1 . . 117(3) ?
    C14 N1 H1 . . 114(3) ?
    C17 N2 C18 . . 132.46(19) ?
    C17 N2 H1B . . 114(3) ?
    C18 N2 H1B . . 113(3) ?
    C2 C1 C5 . . 108.2(3) ?
    C2 C1 Fe1 . . 69.94(15) ?
    C5 C1 Fe1 . . 69.83(16) ?
    C2 C1 H1A . . 125.9 ?
    C5 C1 H1A . . 125.9 ?
    Fe1 C1 H1A . . 125.9 ?
    C3 C2 C1 . . 107.8(3) ?
    C3 C2 Fe1 . . 70.00(15) ?
    C1 C2 Fe1 . . 69.79(17) ?
    C3 C2 H2 . . 126.1 ?
    C1 C2 H2 . . 126.1 ?
    Fe1 C2 H2 . . 126.1 ?
    C2 C3 C4 . . 108.8(3) ?
    C2 C3 Fe1 . . 69.85(16) ?
    C4 C3 Fe1 . . 70.02(15) ?
    C2 C3 H3 . . 125.6 ?
    C4 C3 H3 . . 125.6 ?
    Fe1 C3 H3 . . 125.6 ?
    C3 C4 C5 . . 107.8(3) ?
    C3 C4 Fe1 . . 69.85(14) ?
    C5 C4 Fe1 . . 69.69(15) ?
    C3 C4 H4 . . 126.1 ?
    C5 C4 H4 . . 126.1 ?
    Fe1 C4 H4 . . 126.1 ?
    C4 C5 C1 . . 107.3(3) ?
    C4 C5 Fe1 . . 69.77(14) ?
    C1 C5 Fe1 . . 69.44(15) ?
    C4 C5 H5 . . 126.4 ?
    C1 C5 H5 . . 126.4 ?
    Fe1 C5 H5 . . 126.4 ?
    C10 C6 C7 . . 107.30(19) ?
    C10 C6 C11 . . 126.6(2) ?
    C7 C6 C11 . . 126.0(2) ?
    C10 C6 Fe1 . . 69.26(12) ?
    C7 C6 Fe1 . . 69.39(12) ?
    C11 C6 Fe1 . . 129.10(15) ?
    C8 C7 C6 . . 108.2(2) ?
    C8 C7 Fe1 . . 69.64(13) ?
    C6 C7 Fe1 . . 69.79(12) ?
    C8 C7 H7 . . 125.9 ?
    C6 C7 H7 . . 125.9 ?
    Fe1 C7 H7 . . 125.9 ?
    C7 C8 C9 . . 108.5(2) ?
    C7 C8 Fe1 . . 69.91(13) ?
    C9 C8 Fe1 . . 69.71(14) ?
    C7 C8 H8 . . 125.8 ?
    C9 C8 H8 . . 125.8 ?
    Fe1 C8 H8 . . 125.8 ?
    C8 C9 C10 . . 107.9(2) ?
    C8 C9 Fe1 . . 69.75(14) ?
    C10 C9 Fe1 . . 69.61(13) ?
    C8 C9 H9 . . 126.0 ?
    C10 C9 H9 . . 126.0 ?
    Fe1 C9 H9 . . 126.0 ?
    C9 C10 C6 . . 108.1(2) ?
    C9 C10 Fe1 . . 69.56(13) ?
    C6 C10 Fe1 . . 69.91(12) ?
    C9 C10 H10 . . 126.0 ?
    C6 C10 H10 . . 126.0 ?
    Fe1 C10 H10 . . 126.0 ?
    C12 C11 C16 . . 117.50(19) ?
    C12 C11 C6 . . 120.7(2) ?
    C16 C11 C6 . . 121.8(2) ?
    C13 C12 C11 . . 121.3(2) ?
    C13 C12 H12 . . 119.4 ?
    C11 C12 H12 . . 119.4 ?
    C12 C13 C14 . . 120.5(2) ?
    C12 C13 H13 . . 119.8 ?
    C14 C13 H13 . . 119.8 ?
    C15 C14 C13 . . 119.1(2) ?
    C15 C14 N1 . . 123.6(2) ?
    C13 C14 N1 . . 117.03(19) ?
    C16 C15 C14 . . 119.9(2) ?
    C16 C15 H15 . . 120.1 ?
    C14 C15 H15 . . 120.1 ?
    C15 C16 C11 . . 121.8(2) ?
    C15 C16 H16 . . 119.1 ?
    C11 C16 H16 . . 119.1 ?
    N1 C17 N2 . . 109.99(19) ?
    N1 C17 Cl1 . . 123.90(17) ?
    N2 C17 Cl1 . . 126.07(17) ?
    C19 C18 C23 . . 118.5(2) ?
    C19 C18 N2 . . 115.36(19) ?
    C23 C18 N2 . . 126.1(2) ?
    C20 C19 C18 . . 121.3(2) ?
    C20 C19 H19 . . 119.4 ?
    C18 C19 H19 . . 119.4 ?
    C19 C20 C21 . . 121.1(2) ?
    C19 C20 H20 . . 119.5 ?
    C21 C20 H20 . . 119.5 ?
    C22 C21 C20 . . 117.1(2) ?
    C22 C21 C24 . . 121.61(19) ?
    C20 C21 C24 . . 121.25(19) ?
    C23 C22 C21 . . 122.4(2) ?
    C23 C22 H22 . . 118.8 ?
    C21 C22 H22 . . 118.8 ?
    C22 C23 C18 . . 119.6(2) ?
    C22 C23 H23 . . 120.2 ?
    C18 C23 H23 . . 120.2 ?
    C25 C24 C28 . . 106.56(19) ?
    C25 C24 C21 . . 126.56(19) ?
    C28 C24 C21 . . 126.74(19) ?
    C25 C24 Fe2 . . 68.99(12) ?
    C28 C24 Fe2 . . 69.14(12) ?
    C21 C24 Fe2 . . 123.44(15) ?
    C26 C25 C24 . . 108.57(19) ?
    C26 C25 Fe2 . . 69.84(13) ?
    C24 C25 Fe2 . . 69.87(12) ?
    C26 C25 H25 . . 125.7 ?
    C24 C25 H25 . . 125.7 ?
    Fe2 C25 H25 . . 125.7 ?
    C25 C26 C27 . . 108.1(2) ?
    C25 C26 Fe2 . . 69.37(13) ?
    C27 C26 Fe2 . . 69.78(13) ?
    C25 C26 H26 . . 125.9 ?
    C27 C26 H26 . . 125.9 ?
    Fe2 C26 H26 . . 125.9 ?
    C28 C27 C26 . . 107.9(2) ?
    C28 C27 Fe2 . . 69.47(13) ?
    C26 C27 Fe2 . . 69.50(13) ?
    C28 C27 H27 . . 126.0 ?
    C26 C27 H27 . . 126.0 ?
    Fe2 C27 H27 . . 126.0 ?
    C27 C28 C24 . . 108.8(2) ?
    C27 C28 Fe2 . . 69.91(13) ?
    C24 C28 Fe2 . . 69.71(12) ?
    C27 C28 H28 . . 125.6 ?
    C24 C28 H28 . . 125.6 ?
    Fe2 C28 H28 . . 125.6 ?
    C30 C29 C33 . . 107.9(2) ?
    C30 C29 Fe2 . . 69.92(14) ?
    C33 C29 Fe2 . . 69.55(14) ?
    C30 C29 H29 . . 126.0 ?
    C33 C29 H29 . . 126.0 ?
    Fe2 C29 H29 . . 126.0 ?
    C29 C30 C31 . . 107.9(2) ?
    C29 C30 Fe2 . . 69.55(14) ?
    C31 C30 Fe2 . . 69.53(14) ?
    C29 C30 H30 . . 126.0 ?
    C31 C30 H30 . . 126.0 ?
    Fe2 C30 H30 . . 126.0 ?
    C30 C31 C32 . . 108.2(2) ?
    C30 C31 Fe2 . . 69.92(14) ?
    C32 C31 Fe2 . . 69.56(14) ?
    C30 C31 H31 . . 125.9 ?
    C32 C31 H31 . . 125.9 ?
    Fe2 C31 H31 . . 125.9 ?
    C33 C32 C31 . . 107.8(2) ?
    C33 C32 Fe2 . . 69.75(15) ?
    C31 C32 Fe2 . . 69.72(14) ?
    C33 C32 H32 . . 126.1 ?
    C31 C32 H32 . . 126.1 ?
    Fe2 C32 H32 . . 126.1 ?
    C32 C33 C29 . . 108.1(2) ?
    C32 C33 Fe2 . . 69.70(15) ?
    C29 C33 Fe2 . . 69.67(14) ?
    C32 C33 H33 . . 125.9 ?
    C29 C33 H33 . . 125.9 ?
    Fe2 C33 H33 . . 125.9 ?
    C34 N3 C35 . . 123.0(2) ?
    C34 N3 C36 . . 120.0(2) ?
    C35 N3 C36 . . 116.8(2) ?
    O1 C34 N3 . . 126.7(2) ?
    O1 C34 H34 . . 116.6 ?
    N3 C34 H34 . . 116.6 ?
    N3 C35 H35A . . 109.5 ?
    N3 C35 H35B . . 109.5 ?
    H35A C35 H35B . . 109.5 ?
    N3 C35 H35C . . 109.5 ?
    H35A C35 H35C . . 109.5 ?
    H35B C35 H35C . . 109.5 ?
    N3 C36 H36A . . 109.5 ?
    N3 C36 H36B . . 109.5 ?
    H36A C36 H36B . . 109.5 ?
    N3 C36 H36C . . 109.5 ?
    H36A C36 H36C . . 109.5 ?
    H36B C36 H36C . . 109.5 ?
loop_
    _geom_torsion_atom_site_label_1
    _geom_torsion_atom_site_label_2
    _geom_torsion_atom_site_label_3
    _geom_torsion_atom_site_label_4
    _geom_torsion_site_symmetry_1
    _geom_torsion_site_symmetry_2
    _geom_torsion_site_symmetry_3
    _geom_torsion_site_symmetry_4
    _geom_torsion
    _geom_torsion_publ_flag
    C5 C1 C2 C3 . . . . 0.4(3) ?
    Fe1 C1 C2 C3 . . . . 59.91(18) ?
    C5 C1 C2 Fe1 . . . . -59.55(19) ?
    C1 C2 C3 C4 . . . . -0.4(3) ?
    Fe1 C2 C3 C4 . . . . 59.35(18) ?
    C1 C2 C3 Fe1 . . . . -59.77(18) ?
    C2 C3 C4 C5 . . . . 0.3(3) ?
    Fe1 C3 C4 C5 . . . . 59.57(17) ?
    C2 C3 C4 Fe1 . . . . -59.25(18) ?
    C3 C4 C5 C1 . . . . -0.1(3) ?
    Fe1 C4 C5 C1 . . . . 59.57(18) ?
    C3 C4 C5 Fe1 . . . . -59.67(17) ?
    C2 C1 C5 C4 . . . . -0.2(3) ?
    Fe1 C1 C5 C4 . . . . -59.78(18) ?
    C2 C1 C5 Fe1 . . . . 59.62(18) ?
    C10 C6 C7 C8 . . . . 0.1(2) ?
    C11 C6 C7 C8 . . . . -176.8(2) ?
    Fe1 C6 C7 C8 . . . . 59.21(15) ?
    C10 C6 C7 Fe1 . . . . -59.10(14) ?
    C11 C6 C7 Fe1 . . . . 124.0(2) ?
    C6 C7 C8 C9 . . . . -0.1(3) ?
    Fe1 C7 C8 C9 . . . . 59.25(16) ?
    C6 C7 C8 Fe1 . . . . -59.31(15) ?
    C7 C8 C9 C10 . . . . 0.0(3) ?
    Fe1 C8 C9 C10 . . . . 59.35(16) ?
    C7 C8 C9 Fe1 . . . . -59.37(16) ?
    C8 C9 C10 C6 . . . . 0.1(3) ?
    Fe1 C9 C10 C6 . . . . 59.53(15) ?
    C8 C9 C10 Fe1 . . . . -59.44(16) ?
    C7 C6 C10 C9 . . . . -0.1(2) ?
    C11 C6 C10 C9 . . . . 176.7(2) ?
    Fe1 C6 C10 C9 . . . . -59.31(15) ?
    C7 C6 C10 Fe1 . . . . 59.19(14) ?
    C11 C6 C10 Fe1 . . . . -124.0(2) ?
    C10 C6 C11 C12 . . . . -153.8(2) ?
    C7 C6 C11 C12 . . . . 22.5(3) ?
    Fe1 C6 C11 C12 . . . . 114.2(2) ?
    C10 C6 C11 C16 . . . . 22.6(3) ?
    C7 C6 C11 C16 . . . . -161.1(2) ?
    Fe1 C6 C11 C16 . . . . -69.4(3) ?
    C16 C11 C12 C13 . . . . -0.8(3) ?
    C6 C11 C12 C13 . . . . 175.8(2) ?
    C11 C12 C13 C14 . . . . -0.2(3) ?
    C12 C13 C14 C15 . . . . 0.8(3) ?
    C12 C13 C14 N1 . . . . -173.2(2) ?
    C17 N1 C14 C15 . . . . 46.0(3) ?
    C17 N1 C14 C13 . . . . -140.3(2) ?
    C13 C14 C15 C16 . . . . -0.4(3) ?
    N1 C14 C15 C16 . . . . 173.2(2) ?
    C14 C15 C16 C11 . . . . -0.6(3) ?
    C12 C11 C16 C15 . . . . 1.2(3) ?
    C6 C11 C16 C15 . . . . -175.3(2) ?
    C14 N1 C17 N2 . . . . -177.9(2) ?
    C14 N1 C17 Cl1 . . . . 4.2(3) ?
    C18 N2 C17 N1 . . . . -177.0(2) ?
    C18 N2 C17 Cl1 . . . . 0.8(4) ?
    C17 N2 C18 C19 . . . . -173.0(2) ?
    C17 N2 C18 C23 . . . . 9.1(4) ?
    C23 C18 C19 C20 . . . . -1.9(3) ?
    N2 C18 C19 C20 . . . . -179.9(2) ?
    C18 C19 C20 C21 . . . . 0.1(4) ?
    C19 C20 C21 C22 . . . . 1.7(3) ?
    C19 C20 C21 C24 . . . . -176.2(2) ?
    C20 C21 C22 C23 . . . . -1.8(3) ?
    C24 C21 C22 C23 . . . . 176.1(2) ?
    C21 C22 C23 C18 . . . . 0.0(4) ?
    C19 C18 C23 C22 . . . . 1.8(3) ?
    N2 C18 C23 C22 . . . . 179.6(2) ?
    C22 C21 C24 C25 . . . . -170.1(2) ?
    C20 C21 C24 C25 . . . . 7.7(3) ?
    C22 C21 C24 C28 . . . . 5.0(3) ?
    C20 C21 C24 C28 . . . . -177.1(2) ?
    C22 C21 C24 Fe2 . . . . -82.7(2) ?
    C20 C21 C24 Fe2 . . . . 95.1(2) ?
    C28 C24 C25 C26 . . . . 0.1(3) ?
    C21 C24 C25 C26 . . . . 176.1(2) ?
    Fe2 C24 C25 C26 . . . . 59.31(16) ?
    C28 C24 C25 Fe2 . . . . -59.19(15) ?
    C21 C24 C25 Fe2 . . . . 116.8(2) ?
    C24 C25 C26 C27 . . . . -0.1(3) ?
    Fe2 C25 C26 C27 . . . . 59.21(17) ?
    C24 C25 C26 Fe2 . . . . -59.33(16) ?
    C25 C26 C27 C28 . . . . 0.1(3) ?
    Fe2 C26 C27 C28 . . . . 59.03(16) ?
    C25 C26 C27 Fe2 . . . . -58.95(16) ?
    C26 C27 C28 C24 . . . . 0.0(3) ?
    Fe2 C27 C28 C24 . . . . 59.04(16) ?
    C26 C27 C28 Fe2 . . . . -59.04(17) ?
    C25 C24 C28 C27 . . . . -0.1(3) ?
    C21 C24 C28 C27 . . . . -176.0(2) ?
    Fe2 C24 C28 C27 . . . . -59.17(16) ?
    C25 C24 C28 Fe2 . . . . 59.10(15) ?
    C21 C24 C28 Fe2 . . . . -116.8(2) ?
    C33 C29 C30 C31 . . . . 0.2(3) ?
    Fe2 C29 C30 C31 . . . . -59.14(18) ?
    C33 C29 C30 Fe2 . . . . 59.39(17) ?
    C29 C30 C31 C32 . . . . -0.1(3) ?
    Fe2 C30 C31 C32 . . . . -59.22(17) ?
    C29 C30 C31 Fe2 . . . . 59.16(17) ?
    C30 C31 C32 C33 . . . . -0.1(3) ?
    Fe2 C31 C32 C33 . . . . -59.58(18) ?
    C30 C31 C32 Fe2 . . . . 59.45(17) ?
    C31 C32 C33 C29 . . . . 0.3(3) ?
    Fe2 C32 C33 C29 . . . . -59.28(18) ?
    C31 C32 C33 Fe2 . . . . 59.56(18) ?
    C30 C29 C33 C32 . . . . -0.3(3) ?
    Fe2 C29 C33 C32 . . . . 59.29(18) ?
    C30 C29 C33 Fe2 . . . . -59.62(18) ?
    C35 N3 C34 O1 . . . . 178.6(3) ?
    C36 N3 C34 O1 . . . . 4.2(5) ?
loop_
    _geom_hbond_atom_site_label_D
    _geom_hbond_atom_site_label_H
    _geom_hbond_atom_site_label_A
    _geom_hbond_site_symmetry_A
    _geom_hbond_distance_DH
    _geom_hbond_distance_HA
    _geom_hbond_distance_DA
    _geom_hbond_angle_DHA
    _geom_hbond_publ_flag
    N1 H1 O1 . 0.908(10) 1.981(18) 2.862(3) 163(5) yes
    C7 H7 Cg6 2_766 1.00 2.63 3.569(3) 157 y
    C19 H19 Cg5 2_666 0.95 2.63 3.286(3) 126 y
    C23 H23 Cl1 . 0.95 2.55 3.219(2) 127 yes
    C25 H25 Cg2 2_666 1.00 2.94 3.913(3) 163 y
    C34 H34 Cg5 2_766 0.95 2.71 3.632(3) 164 y
    C35 H35C Cg4 1_645 0.98 2.97 3.624(3) 125 y
_shelx_space_group_comment
;
The symmetry employed for this shelxl refinement is uniquely defined
by the following loop, which should always be used as a source of
symmetry information in preference to the above space-group names.
They are only intended as comments.
;
_shelx_estimated_absorpt_T_min     0.709
_shelx_estimated_absorpt_T_max     0.965
_shelx_hkl_file
;
  -1   0   0    8.40    1.20
   1   0   0    6.20    0.80
   1   0   0    4.60    0.80
   1   0   0    6.10    0.90
  -2   0   0  331.67   14.30
   2   0   0  326.87   14.30
   2   0   0  355.76   14.30
   2   0   0  326.27   14.10
  -3   0   0  194.98    9.60
   3   0   0  208.08    9.60
   4   0   0 1167.18   48.20
  -5   0   0   30.80    3.80
   5   0   0   24.10    3.50
  -6   0   0  119.49    7.90
   6   0   0  116.09    8.00
  -7   0   0  225.48   12.60
   7   0   0  207.98   12.70
  -8   0   0   28.80    5.30
   8   0   0   32.90    5.80
  -9   0   0  263.97   19.10
   9   0   0  258.97   15.80
 -10   0   0    3.80    4.70
  10   0   0    1.90    4.10
 -11   0   0   16.90    6.00
  11   0   0   13.10    5.50
  11  -1   0    6.30    5.10
 -11   1   0   13.90    5.90
  10  -1   0  118.39   10.50
 -10   1   0  103.19   10.00
   9  -1   0   13.30    4.90
  -9   1   0   24.90    5.30
   8  -1   0   96.89    8.40
  -8   1   0  102.59    8.20
   7  -1   0    1.60    3.10
  -7   1   0    3.00    2.80
   6  -1   0  274.07   14.40
  -6   1   0  291.57   14.50
  -5   1   0  211.98   11.00
   4  -1   0  499.65   20.80
  -4   1   0  500.65   21.80
   3  -1   0 2550.84  104.09
  -3   1   0 2729.53  104.79
  -3   1   0 2569.64  104.79
   2  -1   0 1721.33   68.09
   2  -1   0 1675.93   68.29
   2  -1   0 1707.33   68.29
  -2   1   0 1736.83   68.39
  -2   1   0 1689.83   68.29
   1  -1   0  104.79    4.60
   1  -1   0  105.79    4.60
   1  -1   0   95.69    4.40
  -1   1   0   93.19    4.40
  -1   1   0  109.29    4.60
   0  -1   0    0.00    0.30
   1   1   0 5355.26  212.18
  -2  -1   0    6.30    1.60
  -2  -1   0    6.70    1.40
   2   1   0    4.90    1.50
   2   1   0    7.70    1.60
  -3  -1   0   30.30    3.00
   3   1   0   28.60    2.80
  -4  -1   0 1512.25   61.29
   4   1   0 1471.05   60.99
  -5  -1   0  247.98   13.20
   5   1   0  284.97   13.30
  -6  -1   0   23.60    4.10
   6   1   0   22.00    3.90
  -7  -1   0  348.17   18.60
   7   1   0  349.37   17.90
  -8  -1   0  515.35   25.10
   8   1   0  487.35   24.70
  -9  -1   0   13.80    4.80
   9   1   0   18.10    5.30
 -10  -1   0    0.10    4.30
  10   1   0   -0.20    3.80
 -11  -1   0    4.10    4.80
  11   1   0    5.50    5.40
  11  -2   0   16.50    5.80
 -11   2   0    1.40    4.70
  10  -2   0   22.70    6.00
 -10   2   0   22.50    5.70
   9  -2   0   11.30    4.40
  -9   2   0   22.90    5.30
   8  -2   0    0.60    3.00
  -8   2   0    6.40    3.50
   7  -2   0  215.18   12.70
  -7   2   0  219.78   12.30
   6  -2   0   42.70    4.70
   6  -2   0   29.20    3.30
  -6   2   0   32.60    4.00
   5  -2   0 1494.05   61.59
  -5   2   0 1619.64   62.79
  -5   2   0 1461.35   62.59
   4  -2   0  351.06   16.40
   4  -2   0  357.06   15.60
  -4   2   0  367.06   16.20
  -4   2   0  362.46   16.10
   3  -2   0   -0.20    1.10
   3  -2   0   -1.30    0.90
  -3   2   0    0.20    1.20
  -3   2   0    1.50    1.30
   2  -2   0 1036.10   42.70
   2  -2   0 1042.10   42.70
   2  -2   0 1049.09   42.70
  -2   2   0 1041.80   42.40
  -2   2   0 1097.39   42.70
   1  -2   0 2007.70   79.59
   1  -2   0 1930.61   78.59
  -1   2   0 2019.30   78.59
  -1   2   0 1956.20   79.09
  -1   2   0 1983.20   78.89
   0  -2   0   11.40    1.70
   0  -2   0    9.70    1.30
   0   2   0   12.40    1.20
   0   2   0   10.30    1.70
   0   2   0   11.90    1.40
  -1  -2   0 5668.83  223.88
  -1  -2   0 5478.45  223.78
   1   2   0 5621.24  223.78
   1   2   0 5719.43  223.88
   1   2   0 5750.42  223.98
  -2  -2   0  427.16   18.10
   2   2   0  412.66   17.80
  -3  -2   0   88.79    5.30
   3   2   0   81.39    5.10
  -4  -2   0  461.35   20.60
   4   2   0  451.65   20.30
  -5  -2   0  214.08   11.60
   5   2   0  218.78   11.40
  -6  -2   0  331.67   16.60
   6   2   0  318.87   16.30
  -7  -2   0   67.39    6.80
   7   2   0   68.39    6.70
  -8  -2   0    1.60    3.40
   8   2   0    5.60    3.80
  -9  -2   0  154.78   11.40
   9   2   0  125.69   10.90
 -10  -2   0    2.30    4.30
  10   2   0    2.30    4.60
 -11  -2   0   50.09    8.80
  11   2   0   49.60    9.20
  11  -3   0    9.60    5.40
  10  -3   0  171.28   13.20
 -10   3   0  212.38   13.50
   9  -3   0   23.60    5.50
  -9   3   0   18.70    5.00
   8  -3   0  306.27   17.60
  -8   3   0  362.76   17.70
   7  -3   0    0.80    3.00
  -7   3   0    2.10    2.70
   6  -3   0  274.07   13.40
  -6   3   0  294.87   14.30
  -6   3   0  294.27   14.40
   5  -3   0   68.59    4.70
  -5   3   0   76.39    5.10
  -5   3   0   61.49    4.80
   4  -3   0  424.26   18.20
  -4   3   0  400.26   18.00
  -4   3   0  416.76   18.40
   3  -3   0  324.77   14.50
   3  -3   0  300.37   13.90
  -3   3   0  338.87   14.00
  -3   3   0  326.17   14.30
   2  -3   0   74.79    4.60
   2  -3   0   67.39    4.30
  -2   3   0   74.89    4.30
  -2   3   0   79.59    3.80
   1  -3   0 3277.97  125.99
   1  -3   0 3040.50  125.99
  -1   3   0 3230.98  126.39
  -1   3   0 3153.28  126.79
   0  -3   0   11.90    2.00
   0  -3   0   11.90    1.60
   0  -3   0   11.70    1.60
   0   3   0   11.00    2.10
   0   3   0   13.30    1.50
   0   3   0   13.60    1.90
  -1  -3   0   10.10    1.60
  -1  -3   0    9.10    1.80
  -1  -3   0   10.10    1.50
   1   3   0    9.30    1.70
   1   3   0   10.00    1.90
   1   3   0    9.10    1.60
  -2  -3   0  607.44   24.90
  -2  -3   0  570.54   24.20
   2   3   0  588.24   24.70
   2   3   0  592.44   24.40
   3   3   0 1588.44   64.59
  -4  -3   0  296.47   14.20
   4   3   0  280.97   13.70
  -5  -3   0  133.29    8.50
   5   3   0  136.99    8.30
  -6  -3   0  436.56   21.50
   6   3   0  456.35   21.40
  -7  -3   0    2.40    3.10
   7   3   0    0.40    3.00
  -8  -3   0   54.39    6.80
   8   3   0   66.09    7.30
  -9  -3   0   65.49    7.70
   9   3   0   60.69    8.00
 -10  -3   0   36.50    7.40
  10   3   0   41.40    7.70
 -11  -3   0    0.40    5.20
  11   3   0   10.00    6.10
  11  -4   0   -3.60    4.00
  10  -4   0    2.60    4.30
   9  -4   0  311.37   18.30
  -9   4   0  360.46   19.10
   8  -4   0   27.00    5.00
  -7   4   0   82.49    6.60
  -7   4   0   77.39    6.40
   6  -4   0   -2.40    1.70
  -6   4   0    1.70    1.90
  -6   4   0   -3.40    1.70
   5  -4   0    2.30    2.10
  -5   4   0    4.30    2.00
  -5   4   0    7.60    2.20
   4  -4   0  163.28    9.00
  -4   4   0  176.18    8.40
  -4   4   0  168.48    8.80
   3  -4   0  496.15   22.50
   3  -4   0  566.54   23.60
  -3   4   0  553.24   23.20
  -3   4   0  554.34   22.50
  -2   4   0  496.65   20.70
  -2   4   0  511.25   21.30
   1  -4   0  126.99    5.90
  -1   4   0  130.89    6.50
  -1   4   0  133.79    7.10
   0  -4   0 1352.46   52.79
   0   4   0 1289.27   53.09
   0   4   0 1312.37   53.59
   0   4   0 1291.57   52.69
  -1  -4   0  465.85   19.90
   1   4   0  470.35   19.90
   1   4   0  469.75   20.20
  -2  -4   0   16.80    2.50
  -2  -4   0   14.80    2.20
   2   4   0   14.60    2.50
   2   4   0   15.20    2.30
  -3  -4   0  346.67   15.50
  -3  -4   0  319.27   14.20
   3   4   0  338.17   15.10
   3   4   0  324.77   14.50
  -4  -4   0  577.24   25.70
   4   4   0  572.84   25.20
  -5  -4   0   14.60    3.40
   5   4   0   10.40    2.90
  -6  -4   0  191.88   12.40
   6   4   0  192.48   11.30
  -7  -4   0  174.08   12.00
   7   4   0  222.88   12.60
  -8  -4   0   59.09    7.20
   8   4   0   64.99    7.40
  -9  -4   0   22.50    5.90
 -10  -4   0   63.69    8.40
  10   4   0   55.49    8.60
  11  -5   0    3.10    4.60
  10  -5   0    3.00    3.90
   9  -5   0   -4.70    3.20
  -8   5   0  202.08   12.10
   7  -5   0   35.20    4.90
  -7   5   0   40.40    5.20
  -7   5   0   37.50    4.50
   6  -5   0  131.89    8.40
  -6   5   0  144.09    8.00
  -6   5   0  135.99    8.60
   5  -5   0   83.09    6.20
  -5   5   0   87.59    6.00
   4  -5   0  282.37   14.20
  -4   5   0  298.67   13.10
  -4   5   0  290.27   13.80
   3  -5   0   -0.20    1.10
   3  -5   0   -0.80    1.80
  -3   5   0    0.40    1.40
  -3   5   0    1.50    1.10
   2  -5   0 2002.40   79.59
   2  -5   0 1872.81   79.59
  -2   5   0 2107.99   80.49
   1  -5   0  216.88    9.50
  -1   5   0  203.88    9.50
  -1   5   0  222.28   10.90
  -1   5   0  232.98   10.30
   0  -5   0    1.70    1.30
   0   5   0    2.40    1.50
   0   5   0    2.50    1.90
   0   5   0    4.50    1.30
  -1  -5   0 1770.22   68.79
   1   5   0 1744.43   68.99
   1   5   0 1586.44   69.09
  -2  -5   0  451.25   20.00
   2   5   0  471.25   20.50
   2   5   0  433.96   19.70
  -3  -5   0   26.40    3.40
   3   5   0   25.50    3.10
   3   5   0   18.10    2.90
  -4  -5   0   40.90    4.30
   4   5   0   44.80    4.40
  -5  -5   0 1046.70   45.40
   5   5   0 1057.59   44.90
  -6  -5   0   -0.70    2.70
   6   5   0   -1.40    2.30
  -7  -5   0  155.28   10.90
   7   5   0  147.59   10.50
  -8  -5   0   28.80    6.20
   8   5   0   34.40    6.40
  -9  -5   0    8.80    4.90
   9   5   0    9.60    5.00
 -10  -5   0    8.00    5.50
  10   5   0   -3.50    4.10
  11  -6   0   51.19    8.30
  10  -6   0   -0.20    4.20
   9  -6   0   79.89    8.30
  -8   6   0   77.19    7.20
   7  -6   0  182.68   11.40
  -7   6   0  212.88   11.70
   6  -6   0    9.00    3.00
  -6   6   0   18.80    4.80
  -6   6   0   10.50    3.10
   5  -6   0   72.99    6.50
  -5   6   0   90.59    6.30
  -5   6   0   91.19    5.50
   4  -6   0   34.10    4.40
  -4   6   0   24.10    3.40
  -4   6   0   31.50    2.90
   3  -6   0   33.90    2.70
   3  -6   0   28.20    2.60
   3  -6   0   27.70    4.50
  -3   6   0   38.90    3.60
   2  -6   0 1440.66   57.09
   2  -6   0 1392.26   56.99
  -2   6   0 1426.36   57.99
   1  -6   0  726.33   29.40
  -1   6   0  743.63   30.20
  -1   6   0  676.33   29.30
  -1   6   0  715.23   31.00
   0  -6   0  624.64   25.30
   0   6   0  603.34   26.50
   0   6   0  583.94   25.90
  -1  -6   0  421.46   18.40
   1   6   0  414.16   20.80
  -2  -6   0 1378.06   55.49
   2   6   0 1348.97   55.39
   2   6   0 1312.47   55.49
  -3  -6   0  190.78   10.20
   3   6   0  193.08    9.80
   3   6   0  188.38   10.00
  -4  -6   0   55.99    5.20
   4   6   0   49.30    4.30
   4   6   0   52.09    4.80
  -5  -6   0    1.90    2.40
   5   6   0    3.40    2.60
  -6  -6   0  227.88   13.60
   6   6   0  232.38   13.30
  -7  -6   0   32.70    5.70
   7   6   0   32.60    5.80
  -8  -6   0   72.39    8.70
   8   6   0   78.19    8.40
  -9  -6   0   86.39    9.60
   9   6   0   85.79    9.60
 -10  -6   0   21.70    6.90
  10   6   0   38.50    7.80
  11  -7   0    4.10    5.00
  10  -7   0   97.09    9.80
  -8   7   0   34.40    5.50
   7  -7   0    4.10    3.40
  -7   7   0    4.70    3.30
   6  -7   0   -3.70    3.20
  -6   7   0    3.10    2.60
   5  -7   0  311.27   16.00
  -5   7   0  293.37   15.00
   4  -7   0  696.13   31.50
   4  -7   0  696.33   29.30
  -4   7   0  719.23   30.60
   3  -7   0   60.99    6.00
   3  -7   0   63.59    3.90
  -3   7   0   63.99    4.90
   2  -7   0   -3.90    2.10
   2  -7   0    1.60    1.20
   2  -7   0   -0.10    1.10
  -2   7   0    0.90    1.60
   1  -7   0  345.27   15.80
  -1   7   0  377.46   16.80
  -1   7   0  384.66   17.80
   0  -7   0 1905.51   75.69
   0   7   0 1854.01   76.39
   0   7   0 1857.81   76.99
   1   7   0  220.28   11.40
   1   7   0  204.98   10.80
  -2  -7   0   54.09    4.50
   2   7   0   50.69    4.90
   2   7   0   58.39    4.70
  -3  -7   0   43.20    4.30
   3   7   0   25.30    4.00
   3   7   0   28.70    3.80
  -4  -7   0   82.39    6.60
   4   7   0   77.79    6.20
  -5  -7   0    1.90    2.70
  -6  -7   0    7.00    3.50
   6   7   0    4.20    3.20
  -7  -7   0  111.49    9.30
   7   7   0  116.19   10.80
  -8  -7   0   92.89    9.40
   8   7   0   86.39    9.90
  -9  -7   0   47.50    8.20
   9   7   0   61.69    8.30
  10  -8   0    1.90    4.30
  -9   8   0    6.70    3.60
  -8   8   0    2.40    2.80
   7  -8   0  153.18   10.80
  -7   8   0  154.48   10.10
  -6   8   0   22.20    4.20
   5  -8   0  131.89   10.40
  -5   8   0  163.88    9.40
   4  -8   0   88.49    7.40
  -4   8   0   83.29    6.20
   3  -8   0 1182.78   48.90
   3  -8   0 1082.39   46.00
  -3   8   0 1136.29   47.50
   2  -8   0   10.60    3.30
   2  -8   0    9.60    1.90
  -2   8   0    7.20    2.50
   1  -8   0   98.89    5.60
  -1   8   0   96.79    6.50
   0  -8   0    3.10    1.80
   0   8   0    4.30    2.50
   0   8   0    1.50    2.10
  -1  -8   0  222.18   11.10
   1   8   0  225.28   12.30
   1   8   0  222.78   11.70
  -2  -8   0   25.50    3.50
   2   8   0   25.50    4.00
   2   8   0   22.40    4.10
  -3  -8   0    8.80    2.90
   3   8   0   11.30    3.20
  -4  -8   0  444.16   21.80
   4   8   0  464.75   21.60
  -5  -8   0   28.60    4.90
   5   8   0   36.60    5.00
  -6  -8   0   34.00    6.10
   6   8   0   26.20    5.10
  -7  -8   0   41.50    7.00
   7   8   0   38.80    7.60
  -8  -8   0   38.60    7.40
   8   8   0   40.00    7.10
  -9  -8   0   25.30    6.90
   9   8   0   27.10    6.50
  -9   9   0  115.59    9.90
   8  -9   0   14.40    5.90
  -8   9   0   21.30    5.00
   7  -9   0    3.30    3.90
  -7   9   0    5.90    3.30
   6  -9   0  231.58   14.30
  -6   9   0  225.78   13.00
   5  -9   0  201.08   13.10
  -5   9   0  205.78   11.60
  -4   9   0  129.89    8.30
   3  -9   0   24.50    5.10
  -3   9   0   33.80    4.30
   2  -9   0  319.07   17.20
  -2   9   0  329.97   15.80
   1  -9   0  121.99    8.70
   1  -9   0  114.19    6.40
  -1   9   0  113.69    7.50
   0  -9   0  298.07   13.80
   0   9   0  290.87   14.80
  -1  -9   0   86.29    5.90
   1   9   0   85.19    6.60
  -2  -9   0  369.56   17.40
   2   9   0  352.86   17.60
  -3  -9   0  144.69    9.30
  -3  -9   0  154.08    9.50
   3   9   0  147.59    9.50
  -4  -9   0    4.50    3.00
   4   9   0    8.40    3.30
  -5  -9   0  222.58   13.40
   5   9   0  217.08   12.90
  -6  -9   0   20.90    5.10
   6   9   0    9.40    4.00
  -7  -9   0    9.10    4.40
   7   9   0    8.20    4.10
  -8  -9   0   18.00    6.00
   8   9   0   15.90    5.10
 -10  10   0    7.20    4.60
  -9  10   0   -1.70    3.30
   8 -10   0   51.59    8.30
  -8  10   0   69.59    8.90
   7 -10   0    5.10    4.70
  -7  10   0    4.00    3.30
   6 -10   0    2.00    4.10
  -6  10   0    6.90    3.40
   5 -10   0   29.20    6.40
  -5  10   0   37.10    5.10
   4 -10   0    1.10    3.80
  -4  10   0    7.40    3.20
   3 -10   0   -9.00    3.30
  -3  10   0   -0.40    2.40
   2 -10   0   62.79    7.10
  -2  10   0   49.70    5.30
   1 -10   0  472.45   25.20
  -1  10   0  476.25   22.10
   0 -10   0   31.50    3.70
   0 -10   0   43.40    5.90
   0  10   0   40.90    5.20
  -1 -10   0  246.48   12.60
  -1 -10   0  251.97   14.30
   1  10   0  245.18   13.50
  -2 -10   0    5.20    3.20
  -2 -10   0    6.70    2.70
   2  10   0    9.10    3.50
  -3 -10   0  326.07   17.70
   3  10   0  336.27   17.20
  -4 -10   0    5.20    3.10
   4  10   0   -0.70    2.80
  -5 -10   0   12.80    4.20
   5  10   0    0.50    2.70
  -6 -10   0  133.69   10.70
   6  10   0  140.49   10.60
  -7 -10   0   39.80    7.50
   7  10   0   40.10    7.00
  -8 -10   0    4.60    4.90
   8  10   0   13.20    5.50
  -9  11   0   70.69    8.30
  -8  11   0   11.80    4.20
   7 -11   0   42.80    7.70
  -7  11   0   39.40    6.40
   6 -11   0   -1.60    3.80
  -6  11   0    4.40    3.50
   5 -11   0  145.59   11.30
  -5  11   0  142.79    9.90
   4 -11   0    0.30    3.50
  -4  11   0    3.20    2.90
   3 -11   0  142.99   11.20
  -3  11   0  149.88    9.70
   2 -11   0    0.90    4.50
   1 -11   0   18.10    5.00
  -1  11   0   15.10    3.90
   0 -11   0  744.23   33.80
   0  11   0  696.73   32.60
  -1 -11   0    2.50    3.70
   1  11   0   11.30    4.40
  -2 -11   0   18.00    3.90
  -2 -11   0   11.10    4.30
   2  11   0   13.10    4.00
  -3 -11   0  169.18   10.50
   3  11   0  158.98   10.90
  -4 -11   0    4.80    3.40
   4  11   0    2.80    3.60
  -5 -11   0   40.50    6.20
   5  11   0   39.90    6.50
  -6 -11   0   48.60    6.90
   6  11   0   44.00   11.10
  -7 -11   0  126.99   11.40
  -9  12   0   83.99    9.30
   8 -12   0   -4.00    4.60
  -8  12   0    5.20    3.90
   7 -12   0   -1.30    4.50
  -7  12   0   -1.20    3.60
   6 -12   0   42.50    8.10
  -6  12   0   44.70    7.00
   5 -12   0   26.20    6.50
  -5  12   0   23.20    5.20
   4 -12   0   -1.40    3.70
  -4  12   0    4.90    3.50
   3 -12   0  226.68   15.00
  -3  12   0  227.98   13.20
   2 -12   0   99.39    9.70
  -2  12   0  118.79    8.60
   1 -12   0   45.70    7.70
  -1  12   0   53.69    6.30
   0 -12   0   51.79    7.50
   0  12   0   51.19    6.50
  -1 -12   0  107.99    9.80
   1  12   0  104.69    8.80
  -2 -12   0    8.00    4.30
   2  12   0    2.40    3.40
   3  12   0   29.60    5.60
  -4 -12   0   -0.20    3.30
   4  12   0   -3.20    3.40
  -5 -12   0   18.30    5.70
  -6 -12   0   12.30    5.20
   8 -13   0   -6.50    5.30
  -8  13   0    5.40    4.60
   7 -13   0   34.80    7.50
  -7  13   0   30.90    6.40
   6 -13   0   13.70    6.10
  -6  13   0   19.40    5.30
   5 -13   0    1.80    4.10
  -5  13   0    3.40    3.50
   4 -13   0   11.80    5.10
  -4  13   0   11.80    4.30
   3 -13   0   -0.50    4.00
  -3  13   0    2.30    3.50
   2 -13   0  523.75   27.50
  -2  13   0  532.95   25.60
   1 -13   0   11.70    4.90
  -1  13   0   15.40    4.30
   0 -13   0   11.50    8.30
   0  13   0   16.40    4.60
  -1 -13   0   64.39    8.20
   1  13   0   74.19    7.90
  -2 -13   0  215.38   16.90
   2  13   0  192.38   13.20
   7 -14   0    4.40    5.80
  -7  14   0    1.60    4.30
   6 -14   0    9.10    6.20
  -6  14   0   -0.30    3.50
   5 -14   0   39.10    8.00
  -5  14   0   30.10    6.20
   4 -14   0   32.90    7.30
  -4  14   0   42.90    6.60
   3 -14   0   69.09    9.40
  -3  14   0   66.39    7.60
   2 -14   0   95.99   10.60
  -2  14   0   75.39    8.10
   1 -14   0   43.20    9.50
  -1  14   0   53.89   11.40
   0 -14   0   -4.30    3.70
  -1 -14   0    0.40    4.10
   6 -15   0   10.20    6.00
   5 -15   0    0.60    5.40
   4 -15   0   10.70    5.70
   3 -15   0    6.90    5.40
   2 -15   0    1.40    4.30
   1 -15   0    7.90    5.50
   0 -15   0   27.00    6.80
  -1 -15   0   -0.30    4.60
   4 -16   0   -0.50    4.80
   3 -16   0    3.80    5.50
   2 -16   0   18.60    6.60
   1 -16   0   10.40    6.00
   0 -16   0   39.00    8.20
   0 -16   1    7.30    5.60
   1 -16   1   11.30    5.90
   2 -16   1   -4.90    4.30
   3 -16   1   15.70    6.70
   4 -16   1   31.20    8.00
  -1 -15   1    6.30    5.10
   0 -15   1   13.80    5.70
   1 -15   1   -0.50    4.30
   2 -15   1    2.40    4.50
  -3  15  -1    9.60    4.60
   3 -15   1    5.00    4.90
  -4  15  -1   81.19    8.80
   4 -15   1   75.79   10.40
  -5  15  -1   15.50    5.40
   5 -15   1   17.80    6.60
  -6  15  -1    9.20    5.20
   6 -15   1   15.70    6.70
   2  14  -1    5.50    5.60
   1  14  -1   41.20    7.00
  -1 -14   1   42.30    7.90
   0  14  -1   35.50    6.10
   0 -14   1   22.00    6.10
  -1  14  -1  283.67   16.10
   1 -14   1  259.47   18.30
  -2  14  -1   -0.80    3.40
   2 -14   1    0.70    4.50
  -3  14  -1    9.20    4.50
   3 -14   1    4.20    4.90
  -4  14  -1   -2.50    3.50
   4 -14   1    1.70    5.00
  -5  14  -1   27.00    5.80
   5 -14   1   21.70    6.80
  -6  14  -1    8.80    4.60
   6 -14   1    7.20    6.00
  -7  14  -1    9.30    4.90
   7 -14   1   12.10    6.60
   3  13  -1    3.50    4.20
   2  13  -1   -2.10    3.30
  -2 -13   1   -2.80    4.80
   1  13  -1  204.28   13.20
  -1 -13   1  201.58   13.80
   0  13  -1  195.38   12.50
   0 -13   1  170.38   18.40
  -1  13  -1   56.19    6.80
   1 -13   1   47.80    7.70
  -2  13  -1  257.67   15.00
   2 -13   1  270.07   16.90
  -3  13  -1   78.59    7.80
   3 -13   1   80.79    9.40
  -4  13  -1    0.20    3.30
   4 -13   1   -0.50    4.00
  -5  13  -1   43.90    6.80
   5 -13   1   53.09    8.50
  -6  13  -1   65.39    7.80
   6 -13   1   90.79   10.40
  -7  13  -1   43.50    7.30
   7 -13   1   58.69    9.40
  -8  13  -1   19.40    5.30
   8 -13   1   12.80    7.10
  -7 -12   1    3.10    4.60
   6  12  -1   41.00    7.50
  -6 -12   1   42.50    7.20
  -5 -12   1   17.80    5.20
   4  12  -1  114.99    9.90
   3  12  -1  126.49   10.00
   2  12  -1   11.40    4.40
  -2 -12   1   19.80    5.00
   1  12  -1  457.65   23.00
  -1 -12   1  472.55   23.90
   0  12  -1    9.10    3.70
   0 -12   1    1.20    3.70
  -1  12  -1   44.20    5.90
   1 -12   1   34.70    6.80
  -2  12  -1   -5.90    2.40
   2 -12   1   -0.70    3.40
  -3  12  -1  393.36   19.70
   3 -12   1  376.76   21.20
  -4  12  -1  315.67   16.90
   4 -12   1  311.27   18.60
  -5  12  -1   19.40    5.50
   5 -12   1   30.50    7.00
  -6  12  -1   48.70    6.50
   6 -12   1   47.30    8.20
  -7  12  -1   43.40    6.70
   7 -12   1   33.70    7.30
  -8  12  -1    3.90    3.90
   8 -12   1   -4.20    5.30
  -9  12  -1    0.40    4.00
   7  11  -1   21.60    6.00
  -7 -11   1   19.00    5.90
   6  11  -1    6.70    4.50
  -6 -11   1    7.90    4.30
   5  11  -1  215.18   13.80
  -5 -11   1  216.18   13.60
   4  11  -1  114.19    9.30
  -4 -11   1  120.69    9.20
   3  11  -1   31.40    5.60
  -3 -11   1   33.90    4.80
   2  11  -1  103.89    8.60
  -2 -11   1  132.49    9.70
   1  11  -1   13.50    4.00
  -1 -11   1   12.80    4.30
   0  11  -1  152.68   11.60
   0 -11   1  139.79   10.90
  -1  11  -1   56.89    8.70
   1 -11   1   54.09    6.90
  -2  11  -1   71.59    6.40
   2 -11   1   54.79    7.70
  -3  11  -1   35.00    5.20
   3 -11   1   25.60    5.80
  -4  11  -1  111.79    8.30
   4 -11   1   93.89    9.20
  -5  11  -1   -0.20    2.70
   5 -11   1    5.80    4.00
  -6  11  -1   -2.60    4.10
   6 -11   1   -5.40    4.20
  -7  11  -1   88.49    8.40
   7 -11   1   97.89   10.20
  -8  11  -1   -2.20    3.10
   8 -11   1   -2.30    5.30
  -9  11  -1   20.70    5.60
   8  10  -1   53.39    8.30
  -8 -10   1   64.59    8.80
   7  10  -1   66.09    8.10
  -7 -10   1   65.69    8.30
   6  10  -1   56.59    9.50
  -6 -10   1   42.10    6.60
   5  10  -1  170.38   11.50
  -5 -10   1  181.78   11.80
   4  10  -1   93.99    8.20
  -4 -10   1  109.59    8.20
   3  10  -1    9.10    3.50
  -3 -10   1    4.90    2.90
   2  10  -1  122.79    9.10
  -2 -10   1  130.29    9.30
  -2 -10   1  140.79    8.40
   1  10  -1  461.65   22.70
  -1 -10   1  476.25   21.60
  -1 -10   1  499.45   23.50
   0  10  -1    1.50    2.90
   0 -10   1    7.10    3.40
  -1  10  -1   40.50    5.10
   1 -10   1   50.29    6.60
  -2  10  -1    4.50    2.80
   2 -10   1    3.90    3.20
  -3  10  -1   29.00    4.40
   3 -10   1   15.60    5.30
  -4  10  -1    5.10    3.20
   4 -10   1   -6.40    3.40
  -5  10  -1  464.55   23.20
   5 -10   1  513.25   25.10
  -6  10  -1   50.59    6.10
   6 -10   1   43.00    7.50
  -7  10  -1   13.20    4.10
   7 -10   1    9.00    4.70
  -8  10  -1   54.29    6.80
   8 -10   1   37.30    7.30
  -9  10  -1    2.70    3.60
 -10  10  -1    8.60    4.90
   8   9  -1    6.40    4.40
  -8  -9   1   12.40    5.20
   7   9  -1  197.98   13.60
  -7  -9   1  211.48   15.20
   6   9  -1    6.50    3.50
  -6  -9   1    7.80    4.00
   5   9  -1  271.67   15.70
  -5  -9   1  316.97   16.60
   4   9  -1   38.00    5.10
  -4  -9   1   28.60    4.60
   3   9  -1  199.88   11.60
  -3  -9   1  185.78   11.30
  -3  -9   1  216.08   11.50
   2   9  -1   14.90    3.60
  -2  -9   1   11.80    2.90
  -2  -9   1    8.70    3.20
   1   9  -1   31.00    4.40
  -1  -9   1   29.40    3.50
  -1  -9   1   35.10    5.00
   0   9  -1   32.80    4.50
   0  -9   1   23.60    3.00
   0  -9   1   26.40    4.80
  -1   9  -1    5.40    2.70
   1  -9   1    5.60    3.20
   1  -9   1    5.10    2.10
  -2   9  -1  201.28   11.40
   2  -9   1  229.38   13.10
  -3   9  -1  231.68   12.40
   3  -9   1  232.78   13.70
  -4   9  -1   68.49    6.10
  -5   9  -1    7.20    3.10
   5  -9   1    9.60    4.70
  -6   9  -1  261.67   14.30
   6  -9   1  259.17   15.50
  -7   9  -1    2.60    2.90
   7  -9   1    2.30    4.30
  -8   9  -1   -1.20    2.70
   8  -9   1   -2.50    4.20
  -9   9  -1   67.29    7.80
 -10   9  -1   13.20    5.00
   9   8  -1   -3.10    3.90
  -9  -8   1    1.00    4.50
   8   8  -1    2.30    4.00
  -8  -8   1    2.10    3.80
   7   8  -1    7.00    3.90
  -7  -8   1   10.50    4.60
   6   8  -1  149.39   10.40
  -6  -8   1  155.28   10.70
   5   8  -1   46.10    5.40
  -5  -8   1   42.50    5.60
   4   8  -1    2.10    2.40
  -4  -8   1    5.00    2.80
   3   8  -1    1.40    2.20
  -3  -8   1   -1.80    2.00
  -3  -8   1    1.50    2.00
   2   8  -1   11.30    3.10
  -2  -8   1   10.20    2.80
  -2  -8   1   15.00    3.50
   1   8  -1  229.98   12.30
  -1  -8   1  235.58   12.80
  -1  -8   1  252.47   11.70
   0   8  -1  260.07   13.30
   0  -8   1  261.17   12.20
   0  -8   1  279.67   14.10
  -1   8  -1  854.11   36.40
   1  -8   1  821.22   34.90
   1  -8   1  885.11   37.40
  -2   8  -1   13.70    3.00
   2  -8   1   10.10    1.80
   2  -8   1   14.90    3.70
  -3   8  -1  207.18   11.00
   3  -8   1  205.68   12.20
  -4   8  -1   -1.00    2.10
   4  -8   1   -5.10    2.30
  -5   8  -1  375.06   19.20
   5  -8   1  362.26   19.10
  -6   8  -1   -1.00    2.40
   6  -8   1   -6.00    3.40
  -7   8  -1  181.48   11.80
   7  -8   1  219.08   12.90
  -8   8  -1   45.80    6.20
  -9   8  -1    0.80    3.00
   9   7  -1  142.39   12.10
  -9  -7   1  164.38   12.80
   8   7  -1   40.60    8.80
  -8  -7   1   33.40    6.40
   7   7  -1   12.20    7.50
  -7  -7   1    5.60    3.90
   6   7  -1    3.40    3.20
  -6  -7   1    0.60    2.80
   5   7  -1   35.40    5.60
  -5  -7   1   39.70    5.30
   4   7  -1  758.42   33.20
  -4  -7   1  754.82   33.50
   3   7  -1  653.73   28.40
  -3  -7   1  652.13   28.50
  -3  -7   1  628.14   27.90
   2   7  -1  211.78   11.00
  -2  -7   1  210.08   10.70
   1   7  -1   36.10    3.80
  -1  -7   1   28.20    3.00
   0   7  -1   63.89    5.00
   0  -7   1   61.89    4.00
   0  -7   1   62.99    5.40
  -1   7  -1  629.14   27.30
   1  -7   1  623.94   28.00
   1  -7   1  633.24   26.00
  -2   7  -1  590.14   25.00
   2  -7   1  558.64   23.40
   2  -7   1  544.65   23.80
   2  -7   1  596.24   26.00
  -3   7  -1    9.30    2.60
   3  -7   1    3.40    2.70
   3  -7   1    8.50    1.50
  -4   7  -1  593.94   25.90
   4  -7   1  574.14   26.80
  -5   7  -1    2.40    2.40
   5  -7   1   -2.40    2.70
  -6   7  -1  101.29    7.40
   6  -7   1   84.89    7.70
  -7   7  -1    2.00    2.80
   7  -7   1    6.40    3.60
  -8   7  -1  184.18   11.70
  -9   7  -1   28.30    5.70
  10  -7   1   -3.40    3.60
  11  -7   1    9.30    5.50
  10   6  -1    4.50    5.10
 -10  -6   1   -2.70    4.10
   9   6  -1    1.60    4.10
  -9  -6   1   -1.80    3.90
   8   6  -1  214.88   14.20
  -8  -6   1  228.68   14.70
   7   6  -1   -1.00    3.00
  -7  -6   1    1.60    3.50
   6   6  -1   29.90    5.00
  -6  -6   1   34.30    5.20
   5   6  -1   39.10    4.70
  -5  -6   1   34.00    4.70
   4   6  -1  647.74   29.10
  -4  -6   1  676.93   29.60
   3   6  -1  107.59    6.80
  -3  -6   1  108.79    6.90
   2   6  -1  209.08   10.40
  -2  -6   1  202.18   10.30
   1   6  -1   37.20    3.50
  -1  -6   1   28.40    2.90
   0   6  -1    1.60    1.10
   0  -6   1   -0.30    1.20
   0  -6   1   -1.90    1.70
  -1   6  -1   91.69    4.60
  -1   6  -1  103.29    6.70
   1  -6   1   93.89    6.50
   1  -6   1   92.89    4.70
  -2   6  -1  548.95   24.30
   2  -6   1  570.34   23.00
   2  -6   1  591.94   25.30
   2  -6   1  544.25   23.50
  -3   6  -1  542.05   23.40
   3  -6   1  514.75   22.00
   3  -6   1  587.54   24.40
   3  -6   1  506.15   22.00
  -4   6  -1   59.99    4.70
  -4   6  -1   54.19    3.60
   4  -6   1   48.40    5.00
  -5   6  -1  582.04   26.20
  -5   6  -1  594.14   25.20
   5  -6   1  585.34   26.60
  -6   6  -1   27.60    5.80
   6  -6   1   32.80    4.70
  -7   6  -1  190.28   11.20
   7  -6   1  174.18   10.90
  -8   6  -1    5.00    3.30
  10  -6   1   20.30    6.00
  11  -6   1    5.40    4.90
  10   5  -1   28.20    7.10
 -10  -5   1   42.60    8.00
   9   5  -1   13.40    5.30
  -9  -5   1   12.60    5.20
   8   5  -1   70.39    7.90
  -8  -5   1   80.39    8.30
   7   5  -1  169.18   11.60
  -7  -5   1  198.08   12.30
   6   5  -1   27.30    4.70
  -6  -5   1   41.90    5.50
   5   5  -1   44.60    4.90
  -5  -5   1   40.10    4.90
   4   5  -1   55.29    4.90
  -4  -5   1   56.79    5.00
   3   5  -1 2122.59   88.29
  -3  -5   1 2231.78   88.59
   2   5  -1  684.23   29.60
   2   5  -1  694.23   29.90
  -2  -5   1  734.63   29.90
   1   5  -1  213.48   10.20
   1   5  -1  207.48   10.30
  -1  -5   1  209.78    9.80
   0   5  -1 1204.78   49.80
   0   5  -1 1225.38   49.00
   0  -5   1 1214.98   49.00
  -1   5  -1    2.20    1.70
   1  -5   1    3.50    1.00
   1  -5   1    0.80    1.90
  -2   5  -1  237.28   10.90
   2  -5   1  253.37   13.30
   2  -5   1  224.28    9.80
   2  -5   1  218.38    9.70
  -3   5  -1  371.56   15.40
  -3   5  -1  375.26   16.40
   3  -5   1  373.76   17.00
   3  -5   1  337.97   15.30
  -4   5  -1 1235.68   48.70
  -4   5  -1 1185.48   49.60
   4  -5   1 1161.08   49.90
  -5   5  -1   47.10    3.80
  -5   5  -1   47.70    4.60
   5  -5   1   45.30    4.80
  -6   5  -1   96.39    6.30
  -6   5  -1   91.49    6.70
   6  -5   1   91.39    6.70
  -7   5  -1   11.80    3.50
  -7   5  -1   13.30    3.40
   7  -5   1    7.70    3.10
  -8   5  -1   -2.00    2.30
   9  -5   1    0.40    3.50
  10  -5   1   23.40    6.10
  11  -5   1    8.70    5.10
  10   4  -1   11.10    5.10
 -10  -4   1    2.40    4.50
   9   4  -1   78.39   13.80
  -9  -4   1   80.09    9.00
   8   4  -1    8.20    3.90
  -8  -4   1   15.20    4.50
   7   4  -1    9.30    3.80
  -7  -4   1   17.10    4.40
   6   4  -1  156.78    9.90
   5   4  -1   73.39    5.90
  -5  -4   1   72.49    6.10
   4   4  -1  988.00   41.80
  -4  -4   1  996.90   42.20
   3   4  -1  134.29    7.20
  -3  -4   1  123.69    6.20
  -3  -4   1  126.79    7.30
   2   4  -1  396.26   17.40
   2   4  -1  409.56   17.80
  -2  -4   1  421.26   17.90
  -2  -4   1  400.96   17.40
   1   4  -1 2750.62  114.99
   1   4  -1 2963.60  115.39
   1   4  -1 2894.41  115.39
  -1  -4   1 2923.81  115.09
   0   4  -1    5.20    1.50
   0   4  -1    2.80    1.10
   0  -4   1    4.00    1.10
  -1   4  -1  423.46   17.80
   1  -4   1  414.76   18.30
   1  -4   1  408.96   16.90
  -2   4  -1  824.22   32.40
  -2   4  -1  839.22   33.40
   2  -4   1  813.72   33.80
   2  -4   1  748.73   32.40
  -3   4  -1  147.19    6.40
   3  -4   1  116.79    6.20
   3  -4   1  131.99    7.40
  -4   4  -1    4.30    1.70
  -4   4  -1    7.60    2.10
   4  -4   1    5.00    2.40
  -5   4  -1  355.16   17.00
   5  -4   1  373.86   16.90
  -6   4  -1    9.40    2.80
  -6   4  -1    7.90    2.60
   6  -4   1    6.30    2.50
  -7   4  -1  333.47   16.00
  -7   4  -1  300.47   16.10
  -8   4  -1  377.66   19.50
   8  -4   1  326.77   18.30
   9  -4   1    4.60    3.80
  10  -4   1   26.10    6.20
  11  -4   1   78.59    9.60
  11   3  -1   -2.30    4.60
 -11  -3   1   -0.20    4.60
  10   3  -1   -0.40    4.20
 -10  -3   1    7.40    4.80
   9   3  -1    7.20    4.20
  -9  -3   1    9.80    4.70
   8   3  -1  362.56   19.20
  -8  -3   1  348.87   19.20
   7   3  -1   67.19    6.70
  -7  -3   1   63.39    6.60
   6   3  -1  136.79    9.10
  -6  -3   1  147.49    9.40
   5   3  -1  989.80   41.50
  -5  -3   1  957.30   41.70
   4   3  -1   19.40    3.20
  -4  -3   1   17.90    3.10
   3   3  -1  214.78   10.30
  -3  -3   1  212.48   10.60
   2   3  -1  137.89    6.90
   2   3  -1  133.99    6.40
  -2  -3   1  138.09    6.90
   1   3  -1  492.05   20.80
   1   3  -1  505.55   20.80
   1   3  -1  507.75   20.70
  -1  -3   1  509.25   20.70
  -1  -3   1  491.25   20.70
  -1  -3   1  474.25   20.70
   0   3  -1  121.19    5.30
   0   3  -1  119.59    5.80
   0  -3   1  117.89    6.10
   0  -3   1  114.89    5.70
   0  -3   1  116.49    6.00
   0  -3   1  116.99    5.30
  -1   3  -1 1097.99   43.90
   1  -3   1 1025.90   43.80
   1  -3   1 1039.90   44.10
   1  -3   1 1100.29   44.20
   1  -3   1 1119.99   43.10
   1  -3   1 1112.69   43.10
  -2   3  -1  471.85   19.20
  -2   3  -1  459.55   18.50
   2  -3   1  425.66   18.50
   2  -3   1  453.25   19.50
  -3   3  -1  398.76   16.10
  -3   3  -1  340.37   15.40
   3  -3   1  368.66   16.00
   3  -3   1  345.97   15.40
  -4   3  -1 1025.40   40.60
  -4   3  -1  911.01   40.00
   4  -3   1  983.70   40.20
  -5   3  -1  254.87   12.40
  -5   3  -1  251.77   12.10
   5  -3   1  242.38   11.80
  -6   3  -1  682.53   30.10
  -6   3  -1  678.93   30.40
   6  -3   1  707.53   29.80
  -7   3  -1   12.80    3.40
   7  -3   1    8.30    3.20
  -8   3  -1  229.88   12.80
   8  -3   1  193.38   12.70
  -9   3  -1    1.00    3.50
   9  -3   1   -1.90    3.30
  10  -3   1   36.80    7.00
  11  -3   1   13.60    5.60
  11   2  -1   67.79    9.60
 -11  -2   1   62.39    9.30
  10   2  -1   19.60    6.20
 -10  -2   1   20.80    5.90
   9   2  -1  153.88   11.60
  -9  -2   1  149.69   11.60
   8   2  -1  228.38   14.10
  -8  -2   1  237.28   14.30
   7   2  -1  216.18   12.50
  -7  -2   1  200.08   12.50
   6   2  -1  287.77   14.90
  -6  -2   1  290.07   15.20
   5   2  -1  367.36   17.70
  -5  -2   1  386.86   18.00
   4   2  -1  574.34   24.80
  -4  -2   1  568.24   25.00
   3   2  -1   81.49    5.00
  -3  -2   1   83.19    5.20
   2   2  -1  887.31   36.70
  -2  -2   1  907.91   36.90
   1   2  -1 1388.76   55.99
  -1  -2   1 1384.36   55.89
  -1  -2   1 1360.56   55.79
  -1  -2   1 1446.76   55.99
   0   2  -1 1481.65   58.39
   0   2  -1 1531.95   58.79
   0  -2   1 1395.96   58.89
   0  -2   1 1486.05   58.89
   0  -2   1 1454.95   58.39
  -1   2  -1   17.90    1.10
  -1   2  -1   17.50    2.10
  -1   2  -1   20.40    1.80
   1  -2   1   14.40    1.80
   1  -2   1   23.60    2.30
   1  -2   1   14.90    1.10
  -2   2  -1 2263.47   91.49
  -2   2  -1 2412.36   91.49
  -2   2  -1 2212.48   91.09
   2  -2   1 2235.68   91.99
   2  -2   1 2290.97   91.19
   2  -2   1 2310.17   91.49
  -3   2  -1  804.32   33.20
  -3   2  -1  782.82   33.20
  -3   2  -1  888.91   33.60
   3  -2   1  842.82   33.20
   3  -2   1  719.73   33.50
  -4   2  -1  165.38    8.40
  -4   2  -1  170.58    8.60
   4  -2   1  162.28    8.10
  -5   2  -1  194.78   10.10
  -5   2  -1  204.78   10.20
   5  -2   1  182.28    9.20
  -6   2  -1  323.67   15.20
   6  -2   1  315.77   15.40
   6  -2   1  280.57   13.70
  -7   2  -1   54.29    5.80
   7  -2   1   46.80    5.70
  -8   2  -1   21.70    4.50
   8  -2   1   24.30    5.00
  -9   2  -1  552.74   26.80
   9  -2   1  534.95   27.10
 -10   2  -1   49.80    7.40
  10  -2   1   46.40    7.40
  11  -2   1    3.70    4.50
  11   1  -1   10.10    5.70
 -11  -1   1   22.40    6.90
  10   1  -1  262.07   17.50
 -10  -1   1  311.67   18.00
   9   1  -1   25.30    6.30
  -9  -1   1   20.60    5.30
   8   1  -1   37.50    5.90
  -8  -1   1   34.70    6.10
   7   1  -1   -1.80    2.40
  -7  -1   1   -1.30    3.00
   6   1  -1   44.10    4.90
  -6  -1   1   40.40    4.70
   5   1  -1  168.18    9.40
  -5  -1   1  177.88    9.80
   4   1  -1  127.29    7.20
  -4  -1   1  131.69    7.40
   3   1  -1 1434.76   58.89
  -3  -1   1 1468.65   59.09
   2   1  -1 2260.77   88.89
   2   1  -1 2230.68   88.99
  -2  -1   1 2133.79   88.79
  -2  -1   1 2269.57   89.09
   0   1  -1   -0.10    0.10
   0  -1   1   -0.50    0.30
  -1   1  -1 2092.89   79.69
  -1   1  -1 1989.90   79.69
  -1   1  -1 1926.11   79.49
   1  -1   1 2072.79   79.69
   1  -1   1 2119.69   79.69
   1  -1   1 1812.22   79.39
  -2   1  -1   52.39    3.20
  -2   1  -1   48.50    3.00
  -2   1  -1   48.20    3.00
   2  -1   1   50.89    3.10
   2  -1   1   43.60    2.90
   2  -1   1   54.89    3.00
  -3   1  -1 1050.19   41.00
  -3   1  -1 1004.00   41.00
  -3   1  -1  930.81   40.40
   3  -1   1 1018.00   40.50
  -4   1  -1  397.26   17.50
  -4   1  -1  425.16   18.30
  -4   1  -1  421.66   18.40
   4  -1   1  409.16   17.50
  -5   1  -1    6.20    2.40
   5  -1   1    4.70    1.90
  -6   1  -1  316.07   15.60
   6  -1   1  308.97   15.60
  -7   1  -1  206.88   12.00
   7  -1   1  206.28   12.10
  -8   1  -1   -2.40    3.10
   8  -1   1    2.50    3.40
  -9   1  -1    4.10    3.90
   9  -1   1   -4.40    3.10
 -10   1  -1  111.79   10.50
  10  -1   1  103.19   10.20
 -11   1  -1   -2.60    4.50
  11  -1   1    2.00    4.30
  11   0  -1    4.90    5.10
 -11   0   1    6.40    5.20
  10   0  -1   34.10    7.00
 -10   0   1   29.50    8.20
   9   0  -1   31.10    6.60
  -9   0   1   22.10    5.40
   8   0  -1    0.50    3.00
  -8   0   1    1.10    3.10
   7   0  -1  173.18   13.30
  -7   0   1  190.58   11.40
   6   0  -1  336.37   16.40
  -6   0   1  328.37   16.40
   5   0  -1   44.90    4.20
  -5   0   1   37.70    4.00
   4   0  -1    5.80    2.00
   3   0  -1  594.44   25.10
  -3   0   1  601.14   25.30
   2   0  -1 2752.92  101.99
   2   0  -1 2491.15  101.89
   2   0  -1 2434.36  101.69
  -2   0   1 2542.35  101.99
   1   0  -1   24.40    1.60
   1   0  -1   21.40    1.50
  -1   0   1   24.00    1.50
  -1   0   1   25.60    1.70
  -1   0  -1  522.05   20.40
  -1   0  -1  489.85   20.50
  -1   0  -1  497.25   20.30
   1   0   1  498.85   20.30
   1   0   1  495.05   20.50
   1   0   1  520.45   20.40
  -2   0  -1  378.66   15.30
  -2   0  -1  358.36   14.90
  -2   0  -1  371.06   15.50
   2   0   1  352.86   15.40
   2   0   1  358.76   14.90
   2   0   1  354.36   15.20
  -3   0  -1  511.85   22.80
   3   0   1  563.74   22.90
  -4   0  -1 1924.11   78.59
   4   0   1 1893.21   77.49
  -5   0  -1  296.87   14.40
   5   0   1  292.77   14.30
  -6   0  -1   53.39    5.20
   6   0   1   52.09    5.40
  -7   0  -1  141.09    9.50
   7   0   1  124.19    9.10
  -8   0  -1  194.28   12.20
   8   0   1  184.68   12.10
   9   0   1   22.90    5.40
 -10   0  -1    0.80    4.20
  10   0   1    1.60    4.00
 -11   0  -1   70.09    9.10
  11   0   1   53.59    9.20
  11  -1  -1    6.90    4.70
 -11   1   1    9.00    5.30
  10  -1  -1   -0.60    3.70
 -10   1   1   -0.10    3.90
   9  -1  -1   62.09    7.40
  -9   1   1   61.29    7.40
   8  -1  -1  495.95   24.60
  -8   1   1  510.35   24.50
  -7   1   1   22.90    4.40
   6  -1  -1  456.65   21.00
  -6   1   1  441.76   20.90
   5  -1  -1  536.15   23.60
  -5   1   1  526.85   23.60
   4  -1  -1  996.90   42.30
  -4   1   1 1038.30   42.30
   3  -1  -1   21.90    2.00
   3  -1  -1   17.90    1.90
  -3   1   1   21.80    2.30
  -3   1   1   23.40    2.60
   2  -1  -1    1.00    1.00
   2  -1  -1    1.40    0.90
   2  -1  -1    0.90    1.00
  -2   1   1    2.60    1.10
  -2   1   1    3.90    1.10
  -2   1   1    3.00    1.20
   1  -1  -1 1089.89   43.50
   1  -1  -1 1062.09   43.60
   1  -1  -1 1051.09   43.70
  -1   1   1 1120.29   43.60
  -1   1   1 1118.19   43.60
  -1   1   1 1101.69   44.00
   0  -1  -1  471.05   19.10
   0   1   1  468.95   19.00
  -1  -1  -1 5626.34  213.98
  -1  -1  -1 5226.98  213.68
  -1  -1  -1 5318.57  213.68
   1   1   1 5513.35  214.28
   1   1   1 5301.07  213.68
  -2  -1  -1 1071.49   44.30
  -2  -1  -1 1117.39   44.60
   2   1   1 1062.39   44.60
   2   1   1 1133.79   44.40
  -3  -1  -1  332.97   14.90
   3   1   1  325.47   14.60
  -4  -1  -1   -0.20    1.50
   4   1   1    2.10    1.70
  -5  -1  -1 1079.49   45.40
   5   1   1 1063.49   45.10
  -6  -1  -1  218.18   12.00
   6   1   1  207.28   11.70
  -7  -1  -1   13.00    3.90
   7   1   1   21.70    4.60
  -8  -1  -1  121.39    9.50
   8   1   1  110.59    9.30
  -9  -1  -1   10.20    4.50
   9   1   1    2.60    3.70
 -10  -1  -1   -3.90    3.90
  10   1   1    4.80    4.80
 -11  -1  -1    1.20    4.90
  11   1   1    2.00    5.20
  11  -2  -1   85.59    9.80
 -11   2   1   76.69    9.20
  10  -2  -1   -1.00    3.80
 -10   2   1    2.10    4.10
   9  -2  -1    9.70    4.10
  -9   2   1    4.30    3.60
   8  -2  -1    3.90    3.50
  -8   2   1    4.10    3.40
  -7   2   1  530.75   24.70
   6  -2  -1    0.70    2.30
  -6   2   1   -1.80    1.90
   5  -2  -1  232.98   11.00
  -5   2   1  253.57   12.10
   4  -2  -1  952.10   42.30
   4  -2  -1 1035.30   42.30
  -4   2   1 1092.99   43.00
  -4   2   1 1075.39   43.00
   3  -2  -1   37.40    2.90
   3  -2  -1   34.70    2.90
  -3   2   1   42.50    3.00
  -3   2   1   40.60    3.10
   2  -2  -1  941.21   40.40
   2  -2  -1 1033.40   40.70
   2  -2  -1  977.10   40.50
  -2   2   1 1057.39   40.60
  -2   2   1  991.90   40.40
  -2   2   1 1004.30   40.70
   1  -2  -1 1695.63   69.49
   1  -2  -1 1710.93   69.09
   1  -2  -1 1737.43   68.99
  -1   2   1 1804.32   69.09
  -1   2   1 1755.02   69.09
  -1   2   1 1693.93   69.49
   0  -2  -1 3114.29  121.09
   0  -2  -1 3064.69  120.99
   0  -2  -1 2926.71  121.79
   0   2   1 3110.59  121.39
   0   2   1 3061.59  121.09
   0   2   1 3020.80  120.99
  -1  -2  -1 1176.48   48.50
  -1  -2  -1 1246.88   48.80
   1   2   1 1184.38   48.60
   1   2   1 1223.28   48.50
   1   2   1 1213.98   48.80
  -2  -2  -1  100.99    5.90
  -2  -2  -1  123.09    6.00
  -2  -2  -1  112.89    5.20
   2   2   1  113.59    5.40
   2   2   1  111.29    5.70
  -3  -2  -1   71.09    4.70
   3   2   1   66.39    4.40
  -4  -2  -1  265.57   13.20
   4   2   1  277.27   13.10
  -5  -2  -1  127.99    8.00
   5   2   1  120.89    7.70
  -6  -2  -1    1.50    2.60
   6   2   1   -1.60    2.30
  -7  -2  -1   -2.20    2.70
   7   2   1    1.70    2.90
  -8  -2  -1    4.80    3.60
   8   2   1   -0.30    3.30
  -9  -2  -1   81.99    8.40
   9   2   1   86.09    9.00
 -10  -2  -1   -2.70    3.80
  10   2   1   -3.70    4.00
 -11  -2  -1    2.70    5.30
  11   2   1    7.30    5.60
  11  -3  -1   11.50    5.50
  10  -3  -1  119.39   10.50
 -10   3   1  115.79   10.30
   9  -3  -1   74.99    8.00
  -9   3   1   72.99    7.60
   8  -3  -1   48.60    6.20
  -8   3   1   43.20    5.70
   7  -3  -1   11.40    3.50
  -7   3   1    8.40    3.20
   6  -3  -1  109.99    6.80
  -6   3   1  139.79    7.90
  -6   3   1  121.79    7.70
   5  -3  -1   11.40    2.50
  -5   3   1   14.00    2.80
  -5   3   1   14.90    2.70
   4  -3  -1  329.37   15.20
  -4   3   1  339.27   15.30
  -4   3   1  347.77   15.20
  -3   3   1    1.60    1.30
  -3   3   1    5.50    1.60
   2  -3  -1  336.17   15.00
  -2   3   1  380.26   15.10
  -2   3   1  363.16   15.70
  -2   3   1  349.37   15.20
   1  -3  -1    2.70    1.10
   1  -3  -1    0.10    0.80
   1  -3  -1    0.00    0.90
   1  -3  -1   -0.40    1.20
  -1   3   1   -0.50    1.20
  -1   3   1    0.00    1.00
   0  -3  -1  198.38    9.30
   0  -3  -1  201.58    8.90
   0  -3  -1  204.98    8.80
   0   3   1  198.48    8.90
   0   3   1  201.58    8.90
   0   3   1  206.08    9.40
  -1  -3  -1  275.67   11.60
  -1  -3  -1  271.97   11.90
  -1  -3  -1  254.97   11.90
   1   3   1  275.67   11.70
   1   3   1  271.27   12.00
   1   3   1  263.77   11.90
  -2  -3  -1  252.67   11.50
  -2  -3  -1  232.78   10.80
   2   3   1  254.97   11.00
   2   3   1  248.08   11.10
  -3  -3  -1  713.43   28.30
  -3  -3  -1  611.94   26.80
   3   3   1  636.04   27.00
   3   3   1  671.43   27.70
  -4  -3  -1   -3.10    1.50
   4   3   1    1.70    1.80
  -5  -3  -1   -2.60    1.80
   5   3   1    2.10    2.10
  -6  -3  -1   26.30    4.50
   6   3   1   28.90    4.70
  -7  -3  -1  548.85   26.00
   7   3   1  526.75   25.60
  -8  -3  -1   74.19    7.90
   8   3   1   72.89    7.90
  -9  -3  -1   -3.20    4.40
   9   3   1   -3.70    3.50
 -10  -3  -1   28.30    6.70
  10   3   1   19.80    6.20
  11  -4  -1    6.30    5.00
  10  -4  -1    5.10    4.60
   9  -4  -1  309.47   17.90
  -9   4   1  335.17   17.70
   8  -4  -1   16.00    4.50
  -7   4   1    4.60    2.90
  -7   4   1    4.60    2.50
   6  -4  -1   -1.30    1.70
  -6   4   1   -0.40    1.90
  -6   4   1   -1.00    1.90
   5  -4  -1  632.14   26.90
  -5   4   1  608.44   26.80
  -5   4   1  599.24   26.40
   4  -4  -1 1041.50   43.30
  -4   4   1 1027.30   42.70
  -4   4   1 1046.00   43.10
  -3   4   1  324.77   14.70
  -3   4   1  333.87   14.30
   2  -4  -1  511.55   22.10
  -2   4   1  545.35   22.60
  -2   4   1  556.14   23.30
   1  -4  -1  468.45   21.50
   1  -4  -1  538.85   21.40
  -1   4   1  551.54   21.60
  -1   4   1  490.85   21.20
  -1   4   1  534.25   22.40
   0  -4  -1  513.55   20.50
   0  -4  -1  475.85   20.30
   0   4   1  490.85   20.40
   0   4   1  486.65   21.10
   0   4   1  473.45   20.50
  -1  -4  -1  135.99    7.00
   1   4   1  137.79    7.20
   1   4   1  138.19    6.80
  -2  -4  -1  533.95   22.50
   2   4   1  501.75   22.10
   2   4   1  522.25   22.10
  -3  -4  -1  107.29    6.70
   3   4   1  108.19    6.00
   3   4   1  115.99    6.40
  -4  -4  -1 1380.86   57.09
   4   4   1 1352.26   56.49
   5   4   1    9.40    3.00
  -6  -4  -1  115.59    8.60
   6   4   1  116.59    8.20
  -7  -4  -1  322.87   17.60
   7   4   1  325.47   17.20
  -8  -4  -1   47.80    6.60
   8   4   1   42.00    6.70
  -9  -4  -1   10.20    4.80
 -10  -4  -1    8.00    4.90
  10   4   1   -1.90    4.20
  11  -5  -1   47.60    8.70
  10  -5  -1    6.10    4.70
   9  -5  -1   32.20    6.20
  -8   5   1  275.67   14.90
   7  -5  -1    1.60    2.60
  -7   5   1    4.40    2.70
  -7   5   1    1.80    2.40
   6  -5  -1   -3.20    2.20
  -6   5   1    0.60    2.10
  -6   5   1   -0.20    2.00
   5  -5  -1   36.80    4.60
  -5   5   1   52.39    4.50
  -5   5   1   48.10    4.00
   4  -5  -1  132.79    8.20
  -4   5   1  141.29    7.10
  -4   5   1  132.09    7.50
  -3   5   1   57.89    3.60
  -3   5   1   49.00    4.00
   2  -5  -1  220.98   10.40
   2  -5  -1  242.48   10.40
  -2   5   1  232.38   12.50
  -2   5   1  243.48   10.90
   1  -5  -1 1620.14   63.59
  -1   5   1 1636.34   64.89
  -1   5   1 1453.85   63.49
  -1   5   1 1616.94   63.89
   0  -5  -1  108.79    5.50
   0   5   1   91.29    5.40
   0   5   1   96.49    6.20
  -1  -5  -1  115.09    6.40
   1   5   1  112.79    6.70
   1   5   1  121.89    6.40
  -2  -5  -1  475.95   20.70
   2   5   1  477.45   20.60
   2   5   1  448.16   20.20
  -3  -5  -1 1556.34   64.39
   3   5   1 1529.05   63.59
   3   5   1 1599.34   63.99
  -4  -5  -1  172.68   10.10
   4   5   1  172.48    8.90
   4   5   1  184.58    9.70
  -5  -5  -1  355.46   18.00
   5   5   1  358.26   17.40
  -6  -5  -1    3.90    2.70
   6   5   1    4.10    3.00
  -7  -5  -1   34.80    6.10
   7   5   1   22.20    4.90
  -8  -5  -1   62.79    7.60
   8   5   1   50.79    7.50
  -9  -5  -1   46.20    7.60
   9   5   1   42.30    7.60
 -10  -5  -1   17.60    5.90
  10   5   1   23.40    6.60
  11  -6  -1   19.60    6.20
  10  -6  -1   59.59    8.00
   9  -6  -1    3.40    3.60
  -8   6   1   50.89    6.00
   7  -6  -1   54.99    6.30
  -7   6   1   83.09    6.60
   6  -6  -1   -0.20    2.30
  -6   6   1    0.60    2.00
  -6   6   1   -1.00    2.20
   5  -6  -1  283.97   14.90
  -5   6   1  286.27   14.30
  -5   6   1  301.97   13.70
   4  -6  -1   75.39    6.20
  -4   6   1   68.19    5.10
  -4   6   1   77.19    4.70
   3  -6  -1 1544.75   62.69
  -3   6   1 1558.74   63.39
   2  -6  -1   28.00    2.60
  -2   6   1   35.20    4.10
  -2   6   1   34.40    4.90
   1  -6  -1 2413.96   95.89
  -1   6   1 2327.57   97.29
  -1   6   1 2437.96   96.39
   0  -6  -1  481.95   20.60
   0   6   1  493.85   21.70
   0   6   1  464.95   20.80
  -1  -6  -1  205.28    9.90
   1   6   1  197.58    9.90
   1   6   1  197.58   10.50
  -2  -6  -1 1098.19   45.20
   2   6   1 1062.69   44.80
  -3  -6  -1   20.20    3.40
   3   6   1   17.00    3.00
   3   6   1   18.40    3.10
  -4  -6  -1  380.16   18.40
   4   6   1  369.66   17.20
   4   6   1  386.76   17.90
   5   6   1   -0.60    2.20
  -6  -6  -1  583.24   27.40
   6   6   1  555.64   26.60
  -7  -6  -1   71.09    7.70
   7   6   1   77.49    7.60
   8   6   1    0.60    3.80
  -9  -6  -1   23.90    6.00
   9   6   1   14.20    5.30
 -10  -6  -1  102.19   10.90
  10   6   1  120.59   11.70
  11  -7  -1   -0.80    4.60
  10  -7  -1   22.30    6.00
  -8   7   1    0.50    2.80
   7  -7  -1   -1.40    3.10
  -7   7   1    6.20    3.10
   6  -7  -1  680.93   31.00
   5  -7  -1   57.09    6.50
  -5   7   1   81.49    6.00
   4  -7  -1   56.19    6.40
   4  -7  -1   76.79    4.80
  -4   7   1   78.09    5.60
   3  -7  -1   -1.10    1.30
  -3   7   1   -2.30    1.40
   2  -7  -1  984.40   40.30
  -2   7   1 1023.90   42.30
  -2   7   1  943.91   40.90
   1  -7  -1    6.90    1.90
  -1   7   1    4.70    2.30
  -1   7   1   10.00    2.30
   0  -7  -1  735.53   30.30
   0   7   1  716.93   31.60
   0   7   1  706.03   30.60
  -1  -7  -1  381.96   17.10
   1   7   1  363.76   17.80
   1   7   1  374.86   17.10
  -2  -7  -1  232.78   11.70
   2   7   1  229.38   12.20
   2   7   1  235.08   11.80
  -3  -7  -1 1308.77   55.29
   3   7   1 1344.27   54.99
   3   7   1 1299.47   54.79
  -4  -7  -1  636.64   28.00
   4   7   1  624.94   27.40
   4   7   1  571.84   26.60
  -5  -7  -1  349.96   18.40
   5   7   1  375.26   20.30
  -6  -7  -1   10.60    4.10
   6   7   1    4.30    3.30
  -7  -7  -1  138.39   10.60
   7   7   1  128.49   10.00
  -8  -7  -1   19.00    5.70
   8   7   1   13.50    5.10
  -9  -7  -1   -2.00    3.40
   9   7   1    6.60    4.70
  10  -8  -1   14.00    5.30
  -9   8   1   14.80    4.60
  -8   8   1  182.28   11.70
   7  -8  -1   53.59    7.00
  -7   8   1   50.89    5.80
   6  -8  -1   -6.70    4.60
  -6   8   1    5.80    3.10
   5  -8  -1  520.35   25.30
  -5   8   1  528.05   24.00
   4  -8  -1   65.49    4.80
   4  -8  -1   85.49    7.20
  -4   8   1   81.59    5.90
   3  -8  -1   23.30    4.60
   3  -8  -1   21.00    2.70
  -3   8   1   31.30    3.70
   2  -8  -1  146.59    7.50
  -2   8   1  159.08    9.80
  -2   8   1  140.69    8.20
   1  -8  -1    1.20    1.70
  -1   8   1    0.60    2.50
  -1   8   1   -1.40    1.70
   0  -8  -1   19.20    3.50
   0   8   1   15.20    3.10
   0   8   1   10.00    2.90
  -1  -8  -1  916.01   36.80
   1   8   1  845.82   37.60
   1   8   1  834.72   36.90
  -2  -8  -1  367.76   17.10
   2   8   1  361.06   17.20
   2   8   1  351.86   17.50
  -3  -8  -1   37.20    4.50
   3   8   1   36.80    4.80
   3   8   1   36.70    4.50
   4   8   1  353.06   17.50
  -5  -8  -1  206.78   12.40
   5   8   1  191.38   11.70
  -6  -8  -1   39.80    5.90
   6   8   1   32.00    5.50
  -7  -8  -1  105.79   10.20
   7   8   1  114.39    9.50
  -8  -8  -1  111.79   10.40
   8   8   1   95.49    9.60
  -9  -8  -1   12.40    5.60
   9   8   1   -0.40    4.30
  -9   9   1    3.90    3.90
   8  -9  -1    5.80    5.00
  -8   9   1    9.50    4.20
   7  -9  -1   54.49    7.40
  -7   9   1   57.09    6.20
   6  -9  -1    1.00    4.10
  -6   9   1    2.60    2.90
   5  -9  -1   17.10    5.10
  -5   9   1   22.90    4.50
  -4   9   1  318.47   15.70
   3  -9  -1   38.40    6.10
  -3   9   1   46.00    4.70
   2  -9  -1   97.29    5.80
  -2   9   1   93.99    6.50
  -1   9   1    3.50    2.90
  -1   9   1    6.00    2.50
   0  -9  -1  550.14   24.40
   0   9   1  570.94   25.20
   0   9   1  556.24   26.10
  -1  -9  -1   99.19    6.50
   1   9   1   98.19    6.90
   1   9   1   84.79    7.40
  -2  -9  -1  250.97   13.00
   2   9   1  261.67   13.30
   2   9   1  238.48   13.60
  -3  -9  -1    3.50    2.90
   3   9   1    3.90    2.90
   3   9   1    1.10    2.50
  -4  -9  -1    0.30    2.70
   4   9   1    4.30    2.70
  -5  -9  -1  194.08   12.40
   5   9   1  192.48   11.90
  -6  -9  -1    1.30    3.00
   6   9   1    1.60    3.00
  -7  -9  -1    2.50    4.20
   7   9   1    7.10    4.20
  -8  -9  -1   17.00    5.70
   8   9   1    3.60    4.40
 -10  10   1  123.69   10.70
  -9  10   1    1.70    3.60
   8 -10  -1   -2.70    4.10
   7 -10  -1   24.50    6.10
  -7  10   1   21.00    4.60
   6 -10  -1   30.90    6.20
  -6  10   1   36.00    5.30
   5 -10  -1   -5.40    3.50
  -5  10   1    6.90    3.30
   4 -10  -1  149.39   11.20
  -4  10   1  142.29   12.20
   3 -10  -1  401.06   21.60
  -3  10   1  439.66   20.10
   2 -10  -1   29.60    5.60
  -2  10   1   35.70    4.50
  -1  10   1   82.79    6.50
   0 -10  -1   60.19    5.00
   0  10   1   56.69    6.50
   0  10   1   56.39    5.70
  -1 -10  -1   60.69    5.20
   1  10   1   52.19    5.70
   1  10   1   59.19    6.70
  -2 -10  -1  159.48    9.80
   2  10   1  177.38   10.40
   2  10   1  160.38   10.80
  -3 -10  -1  141.49    9.30
   3  10   1  131.19    9.40
  -4 -10  -1  166.58   10.90
   4  10   1  169.18   11.00
  -5 -10  -1   43.30    6.10
   5  10   1   41.80    6.00
  -6 -10  -1  120.09   12.70
   6  10   1  103.09    9.20
  -7 -10  -1   30.10    6.50
   7  10   1   19.60    8.90
  -8 -10  -1    5.70    5.10
  -9  11   1    7.70    4.00
  -8  11   1   17.70    5.10
   7 -11  -1    0.90    4.50
  -7  11   1    5.40    3.80
   6 -11  -1  162.18   12.40
  -6  11   1  162.38   10.80
   5 -11  -1   45.90    7.20
  -5  11   1   62.89    6.20
   4 -11  -1   -2.10    3.80
  -4  11   1    1.50    2.90
   3 -11  -1   34.50    6.90
  -3  11   1   43.80    5.50
   2 -11  -1  300.57   17.10
  -2  11   1  279.27   14.90
   1 -11  -1   -6.60    2.70
  -1  11   1    3.30    3.00
   0 -11  -1  275.57   16.30
   0  11   1  299.37   15.30
  -1 -11  -1   61.59    5.90
   1  11   1   79.99    7.10
  -2 -11  -1  235.98   13.30
  -2 -11  -1  243.38   14.50
   2  11   1  262.57   14.10
  -3 -11  -1    5.70    3.20
   3  11   1    4.30    3.40
  -4 -11  -1  208.08   12.70
   4  11   1  196.08   12.70
  -5 -11  -1   16.60    4.90
   5  11   1   15.70    6.00
  -6 -11  -1    5.60    4.20
  -7 -11  -1   42.80    7.60
  -9  12   1    1.40    3.70
   8 -12  -1   31.80    7.30
  -8  12   1   28.60    6.20
   7 -12  -1    5.70    5.00
  -7  12   1    5.50    4.10
   6 -12  -1    2.60    4.90
  -6  12   1    8.80    4.20
   5 -12  -1  206.88   14.80
  -5  12   1  211.88   12.70
   4 -12  -1    5.70    4.30
  -4  12   1   12.50    4.00
   3 -12  -1   -1.00    4.30
  -3  12   1   -3.00    2.60
   2 -12  -1    9.00    4.40
  -2  12   1    4.80    3.30
   1 -12  -1  324.87   18.80
  -1  12   1  329.97   17.00
   0 -12  -1   -4.10    3.10
   0  12   1   -0.10    3.30
  -1 -12  -1  203.48   13.50
   1  12   1  202.58   12.50
  -2 -12  -1    6.80    4.10
   2  12   1   10.30    4.20
  -4 -12  -1   63.79    7.30
  -5 -12  -1   37.70    6.70
  -6 -12  -1   53.49    7.70
   8 -13  -1   11.60    6.30
  -8  13   1   19.20    5.40
   7 -13  -1   52.49    9.50
  -7  13   1   29.00    6.10
   6 -13  -1   -5.50    4.00
  -6  13   1    2.50    6.10
   5 -13  -1   13.60    5.50
  -5  13   1   15.70    4.60
   4 -13  -1  230.88   16.20
  -4  13   1  237.78   13.90
   3 -13  -1   -2.30    3.50
  -3  13   1    3.50    3.20
   2 -13  -1    7.10    5.20
  -2  13   1   10.80    4.00
   1 -13  -1   -3.80    3.50
  -1  13   1   -2.70    3.00
   0 -13  -1  150.38   13.80
  -1 -13  -1   34.90    7.10
  -2 -13  -1  124.89   13.30
   7 -14  -1   44.00    9.00
   6 -14  -1  136.49   13.20
   5 -14  -1    1.90    4.90
   4 -14  -1    5.30    5.00
   3 -14  -1   10.80    5.20
   2 -14  -1   47.50    8.20
   0 -14  -1   42.10    8.00
  -1 -14  -1  104.29   10.70
   6 -15  -1   18.40    6.90
   5 -15  -1    5.90    5.40
   4 -15  -1   -0.10    4.50
   3 -15  -1   42.30    8.70
   2 -15  -1  220.88   16.20
   1 -15  -1    8.50    5.20
   0 -15  -1   13.40    5.60
  -1 -15  -1   29.20    6.80
   4 -16  -1   24.00    7.40
   3 -16  -1    0.80    5.70
   2 -16  -1   18.50    6.70
   1 -16  -1    2.50    5.30
   0 -16  -1   78.09   10.70
   0 -16   2   28.00    7.40
   1 -16   2   67.19   10.30
   2 -16   2    8.20    5.80
   3 -16   2   21.10    7.30
  -4  16  -2   20.40    8.00
   4 -16   2    9.90    6.50
   1  15  -2    5.90    5.20
  -1 -15   2    9.80    5.40
   0  15  -2   15.10    5.10
   0 -15   2   16.20    6.10
  -1  15  -2   -1.60    3.80
   1 -15   2   -0.60    4.70
  -2  15  -2  104.89    9.60
   2 -15   2   97.39   11.00
  -3  15  -2   -2.50    3.90
   3 -15   2    0.10    4.90
  -4  15  -2   11.50    5.10
   4 -15   2   11.90    6.00
  -5  15  -2   35.60    6.80
   5 -15   2   22.80    6.80
  -6  15  -2    0.80    4.30
   6 -15   2   -5.30    5.00
   4  14  -2   36.90    8.70
   3  14  -2   99.09    9.90
   2  14  -2   95.89   10.00
   1  14  -2   87.69    9.20
  -1 -14   2   92.99    9.80
   0  14  -2   -0.40    3.70
   0 -14   2   -1.90    3.70
  -1  14  -2    4.50    4.20
   1 -14   2   -3.90    4.10
  -2  14  -2   22.60    5.30
   2 -14   2   17.80    6.90
  -3  14  -2  115.89   10.80
   3 -14   2  100.29   11.10
   4 -14   2    3.80    5.40
  -5  14  -2   21.10    5.30
   5 -14   2   26.40    6.90
  -6  14  -2   50.39    7.60
   6 -14   2   57.29    9.80
  -7  14  -2    4.00    4.50
   7 -14   2    0.40    5.90
   6  13  -2   40.10    9.20
   5  13  -2    6.10    4.60
   4  13  -2    2.10    4.40
   3  13  -2  107.29    9.80
   2  13  -2    2.30    3.50
   1  13  -2    3.80    3.90
  -1 -13   2   10.60    5.00
   0  13  -2  128.89   10.10
   0 -13   2  120.59   14.30
  -1  13  -2   35.60    6.00
   1 -13   2   41.20    7.40
  -2  13  -2   92.49    8.50
   2 -13   2  111.79   10.40
  -3  13  -2   93.09    8.60
   3 -13   2  101.99   10.20
   4 -13   2  117.29   11.30
  -5  13  -2    4.20    3.70
   5 -13   2    2.40    4.60
  -6  13  -2   44.70    6.90
   6 -13   2   44.40    8.20
  -7  13  -2   25.50    6.00
   7 -13   2   19.70    7.20
  -8  13  -2    1.90    4.40
   8 -13   2   -7.60    5.50
   7  12  -2    7.70    5.30
  -7 -12   2    9.00    5.00
   6  12  -2  128.69   11.20
  -6 -12   2  137.09   12.20
   5  12  -2    2.50    5.00
   4  12  -2    0.40    3.60
   3  12  -2  289.57   16.70
   2  12  -2    2.30    3.50
  -2 -12   2   -1.20    3.40
   1  12  -2    4.00    3.50
  -1 -12   2    8.40    4.20
   0  12  -2   53.79    6.60
   0 -12   2   58.09    7.60
  -1  12  -2  534.35   25.40
   1 -12   2  517.25   26.60
  -2  12  -2    9.20    3.70
   2 -12   2    2.60    4.00
  -3  12  -2  107.79    8.60
   3 -12   2   99.39    9.80
  -4  12  -2   -0.50    2.90
   4 -12   2    0.70    4.00
  -5  12  -2   12.50    4.50
   5 -12   2    3.60    4.60
  -6  12  -2   26.00    5.40
   6 -12   2   20.90    7.20
  -7  12  -2    0.00    3.90
   7 -12   2   -4.80    4.60
  -8  12  -2   22.70    5.70
   8 -12   2    3.10    6.00
   7  11  -2   35.20    6.90
  -7 -11   2   27.30    6.40
   6  11  -2   59.99    7.80
   5  11  -2  235.98   15.70
  -5 -11   2  220.08   13.80
   4  11  -2   50.39    6.60
  -4 -11   2   44.30    5.90
   3  11  -2    4.80    3.40
  -3 -11   2    3.30    4.60
   2  11  -2  170.48   11.20
  -2 -11   2  177.88   12.20
   1  11  -2  143.89    9.90
  -1 -11   2  137.99   10.20
   0  11  -2   20.20    4.50
   0 -11   2   24.50    5.40
  -1  11  -2   -1.90    2.60
   1 -11   2    6.40    3.80
  -2  11  -2  292.27   15.70
   2 -11   2  295.37   17.10
  -3  11  -2   -2.30    2.60
   3 -11   2   -1.90    3.30
  -4  11  -2  543.05   25.10
   4 -11   2  499.75   26.10
  -5  11  -2   47.90    6.10
   5 -11   2   51.59    7.60
  -6  11  -2   15.50    4.50
   6 -11   2    1.90    4.50
   7 -11   2   -3.50    4.50
  -8  11  -2   38.80    6.60
   8 -11   2   44.80    8.30
  -9  11  -2   62.79    8.10
   8  10  -2  111.19   10.60
  -8 -10   2  113.69   11.00
   7  10  -2   31.10    6.30
  -7 -10   2   38.30    7.00
   6  10  -2   42.00    6.30
  -6 -10   2   42.70    6.70
   5  10  -2   10.80    3.90
  -5 -10   2    9.00    4.00
   4  10  -2  269.27   14.90
  -4 -10   2  253.77   14.30
   3  10  -2   45.60    5.80
  -3 -10   2   46.20    5.10
   2  10  -2    1.40    4.70
  -2 -10   2    7.70    3.30
  -2 -10   2    9.10    2.90
   1  10  -2  456.45   22.80
  -1 -10   2  489.15   24.10
  -1 -10   2  488.55   23.30
   0  10  -2   -2.60    2.40
   0 -10   2    1.80    2.80
  -1  10  -2   16.10    3.90
   1 -10   2   10.10    4.00
  -2  10  -2   13.50    3.40
   2 -10   2   14.40    4.20
  -3  10  -2  246.08   16.80
   3 -10   2  237.98   14.60
  -4  10  -2  111.59    8.00
   4 -10   2   88.49    8.80
  -5  10  -2   76.79    6.90
   5 -10   2   71.89    8.60
  -6  10  -2   11.50    4.10
   6 -10   2    5.40    4.40
  -7  10  -2   27.20    5.50
   7 -10   2   37.00    6.90
  -8  10  -2   37.20    6.30
   8 -10   2   40.00    7.40
  -9  10  -2    8.90    4.30
   9   9  -2   74.49    9.50
  -9  -9   2   80.09   10.00
   8   9  -2   -3.00    3.50
  -8  -9   2   -4.00    3.60
   7   9  -2  211.98   15.40
  -6  -9   2   85.69    8.20
   5   9  -2  138.69    9.80
  -5  -9   2  140.39    9.90
   4   9  -2   -3.70    2.20
   3   9  -2  130.59    8.80
  -3  -9   2  134.39    8.40
  -3  -9   2  122.49    8.40
   2   9  -2    2.70    2.70
  -2  -9   2    7.10    2.40
  -2  -9   2    3.60    2.70
   1   9  -2   53.29    5.30
  -1  -9   2   55.89    5.70
  -1  -9   2   43.80    4.10
   0   9  -2  577.04   27.00
   0  -9   2  580.64   25.30
   0  -9   2  644.34   27.90
  -1   9  -2   -1.40    2.10
   1  -9   2   -1.10    2.10
  -2   9  -2  175.98   10.20
   2  -9   2  173.08   11.30
  -3   9  -2  284.47   14.60
   3  -9   2  282.67   15.70
  -4   9  -2   32.90    6.30
   4  -9   2   35.70    6.30
  -5   9  -2   11.00    3.30
   5  -9   2   10.70    4.50
  -6   9  -2  129.19    9.20
   6  -9   2  124.19   10.10
  -7   9  -2   33.20    5.70
   7  -9   2   28.20    6.00
  -8   9  -2   15.10    5.70
   8  -9   2    7.00    5.40
  -9   9  -2   32.20    6.30
 -10   9  -2   17.60    5.10
   9   8  -2   79.79    9.50
  -9  -8   2   75.29    9.50
   8   8  -2    7.30    4.30
  -8  -8   2    7.60    4.50
   7   8  -2   28.10    5.70
  -7  -8   2   36.50    6.50
   6   8  -2  501.85   24.80
  -6  -8   2  516.25   25.20
   5   8  -2   72.89    6.50
  -5  -8   2   67.69    6.60
   4   8  -2    6.60    3.20
  -4  -8   2    2.70    2.70
   3   8  -2  118.89    7.90
  -3  -8   2  121.29    7.70
  -3  -8   2  111.49    7.50
   2   8  -2 1191.18   49.99
  -2  -8   2 1176.78   49.90
  -2  -8   2 1185.18   49.40
   1   8  -2  313.07   15.50
  -1  -8   2  310.87   15.70
  -1  -8   2  319.57   14.50
   0   8  -2  110.59    7.20
   0  -8   2   97.59    5.60
   0  -8   2  118.79    7.90
  -1   8  -2   35.60    4.30
   1  -8   2   35.10    2.60
   1  -8   2   41.60    5.10
  -2   8  -2   95.39    6.70
   2  -8   2  106.69    7.70
  -3   8  -2    8.10    2.70
   3  -8   2   -4.20    2.40
  -4   8  -2    1.80    2.50
   4  -8   2   -0.30    2.50
  -5   8  -2  265.07   14.40
   5  -8   2  279.87   15.40
  -6   8  -2    5.50    3.20
   6  -8   2    4.20    3.70
  -7   8  -2   84.89    7.50
   7  -8   2   80.39    8.30
  -8   8  -2   32.40    5.80
  -9   8  -2   50.49    7.10
  10   7  -2    1.70    4.60
 -10  -7   2    6.80    5.50
   9   7  -2   50.79    7.80
  -9  -7   2   42.30    8.00
   8   7  -2    4.70    4.80
  -8  -7   2    3.60    4.30
   7   7  -2   78.39    7.70
  -7  -7   2   73.99    7.60
   6   7  -2    1.30    2.90
  -6  -7   2    2.30    3.10
   5   7  -2  854.51   37.60
  -5  -7   2  850.71   40.90
   4   7  -2   52.09    5.10
  -4  -7   2   42.60    4.90
   3   7  -2  241.28   12.20
  -3  -7   2  240.88   12.20
  -3  -7   2  221.98   11.70
   2   7  -2   84.69    6.00
  -2  -7   2   87.59    5.60
  -2  -7   2   81.09    6.00
   1   7  -2  830.02   36.00
  -1  -7   2  852.11   36.20
  -1  -7   2  851.61   35.20
   0   7  -2  123.59    7.60
   0  -7   2  133.09    6.50
   0  -7   2  129.19    8.10
  -1   7  -2  297.57   14.20
   1  -7   2  281.87   12.50
   1  -7   2  313.37   15.00
  -2   7  -2 1901.21   78.29
   2  -7   2 1936.11   79.19
  -3   7  -2   73.89    5.40
   3  -7   2   75.99    6.30
   3  -7   2   62.99    3.50
  -4   7  -2   77.29    5.50
   4  -7   2   53.99    6.00
  -5   7  -2   78.79    6.40
   5  -7   2   89.79    7.30
  -6   7  -2  519.55   25.30
   6  -7   2  578.44   26.00
  -7   7  -2   50.79    5.80
   7  -7   2   46.00    6.40
  -8   7  -2   43.90    5.90
  -9   7  -2   25.80    5.40
  10  -7   2    3.70    4.30
  10   6  -2   60.29    9.10
 -10  -6   2   54.39    8.60
   9   6  -2  100.59    9.90
  -9  -6   2   82.99    9.50
   8   6  -2   18.80    5.40
  -8  -6   2   14.20    4.80
   7   6  -2  164.18   11.20
  -7  -6   2  163.38   11.30
   6   6  -2  178.58   10.80
  -6  -6   2  157.98   10.80
   5   6  -2   22.60    3.90
  -5  -6   2   12.60    3.40
   4   6  -2  773.02   34.10
  -4  -6   2  801.12   34.50
   3   6  -2  276.97   13.80
  -3  -6   2  289.87   13.90
  -3  -6   2  286.27   13.30
   2   6  -2   11.00    2.60
  -2  -6   2   10.90    2.80
  -2  -6   2    9.90    2.50
   1   6  -2 1441.66   58.19
  -1  -6   2 1436.46   57.49
  -1  -6   2 1368.16   58.39
   0   6  -2 1202.38   48.80
   0   6  -2 1160.58   47.60
   0  -6   2 1217.58   49.20
   0  -6   2 1137.59   47.60
  -1   6  -2   86.39    5.60
   1  -6   2   82.29    4.00
   1  -6   2   82.39    6.00
  -2   6  -2  164.78    8.80
   2  -6   2  174.98    9.70
  -3   6  -2 1429.16   58.29
   3  -6   2 1289.97   56.49
   3  -6   2 1540.65   59.19
  -4   6  -2  286.77   13.30
  -4   6  -2  270.57   11.80
   4  -6   2  241.88   13.50
  -5   6  -2   55.99    5.10
   5  -6   2   44.00    5.20
  -6   6  -2   14.10    3.60
   6  -6   2   13.30    3.40
  -7   6  -2  110.29    8.10
   7  -6   2  103.59    8.30
  -8   6  -2   35.40    5.50
  10  -6   2    8.70    4.80
  11  -6   2   13.80    6.10
  10   5  -2   27.40    6.80
 -10  -5   2   17.00    5.90
   9   5  -2   12.60    5.00
  -9  -5   2    9.70    4.70
   8   5  -2   54.89    7.00
  -8  -5   2   38.50    6.40
   7   5  -2   58.19    6.60
  -7  -5   2   51.29    6.40
   6   5  -2  353.06   17.40
  -6  -5   2  322.57   17.50
   5   5  -2    0.60    2.20
  -5  -5   2   -1.90    1.80
   4   5  -2   38.30    4.10
  -4  -5   2   36.90    4.20
   3   5  -2 3134.99  124.09
  -3  -5   2 3101.09  123.29
  -3  -5   2 3003.60  124.09
   2   5  -2   47.90    3.90
  -2  -5   2   47.50    3.70
  -2  -5   2   46.50    3.80
   1   5  -2   88.89    5.40
  -1  -5   2   83.69    5.40
  -1  -5   2   88.09    4.90
   0   5  -2   34.50    3.20
   0  -5   2   31.20    3.60
   0  -5   2   32.20    2.30
  -1   5  -2 4296.27  172.38
   1  -5   2 4342.57  172.88
  -2   5  -2  393.36   20.20
   2  -5   2  424.46   19.90
  -3   5  -2  621.54   26.70
  -3   5  -2  652.63   25.40
   3  -5   2  634.04   27.20
   3  -5   2  577.74   25.40
  -4   5  -2  305.87   16.10
  -4   5  -2  371.76   15.30
   4  -5   2  379.06   16.90
  -5   5  -2    8.70    2.20
  -5   5  -2   11.80    2.90
   5  -5   2    9.70    2.80
  -6   5  -2   80.29    6.20
  -6   5  -2   75.89    5.50
   6  -5   2   65.39    6.00
  -7   5  -2   31.70    4.80
   7  -5   2   34.90    5.20
  -8   5  -2  345.67   18.10
   9  -5   2    0.00    3.30
  10  -5   2   97.89    9.80
  11  -5   2   48.80    8.80
  10   4  -2   14.50    5.50
 -10  -4   2   14.40    5.60
   9   4  -2  143.09   13.90
  -9  -4   2  137.39   16.20
   8   4  -2  107.19    9.50
  -8  -4   2  138.59   10.30
   7   4  -2   63.19    6.90
  -7  -4   2   79.39    7.50
   6   4  -2  377.26   18.70
  -6  -4   2  377.86   19.70
   5   4  -2  504.15   22.10
  -5  -4   2  452.55   22.10
   4   4  -2  409.56   19.30
  -4  -4   2  441.66   19.80
   3   4  -2  304.07   14.30
  -3  -4   2  313.67   14.50
   2   4  -2 1137.59   45.60
  -2  -4   2 1054.89   45.10
  -2  -4   2 1172.58   45.60
  -2  -4   2 1078.19   45.10
   1   4  -2  268.17   11.90
   1   4  -2  252.67   11.40
  -1  -4   2  250.37   11.80
  -1  -4   2  265.07   11.40
   0   4  -2  438.06   18.20
   0   4  -2  418.56   17.30
   0  -4   2  427.96   18.50
   0  -4   2  410.96   17.30
  -1   4  -2  565.04   24.30
   1  -4   2  593.04   24.80
  -2   4  -2    7.80    1.70
   2  -4   2    7.30    2.20
   2  -4   2    4.80    0.90
  -3   4  -2    2.00    1.10
  -3   4  -2    3.00    1.60
   3  -4   2    3.60    1.20
   3  -4   2    0.80    1.60
  -4   4  -2 1229.88   49.50
  -4   4  -2 1253.07   50.29
   4  -4   2 1156.28   50.09
  -5   4  -2  594.54   26.40
  -5   4  -2  595.04   26.50
   5  -4   2  613.64   26.30
  -6   4  -2    5.80    2.60
  -6   4  -2    3.20    2.30
   6  -4   2    7.80    2.60
  -7   4  -2    6.90    3.10
  -7   4  -2   10.00    3.30
  -8   4  -2   24.20    5.60
   8  -4   2   15.40    4.30
   9  -4   2  140.59   10.90
  10  -4   2    4.70    4.30
  11  -4   2    0.70    4.80
  11   3  -2    4.40    5.00
 -11  -3   2    4.70    5.20
  10   3  -2   23.50    6.30
 -10  -3   2    3.60    4.60
   9   3  -2   30.90    6.10
  -9  -3   2   30.70    6.30
   8   3  -2  285.37   16.80
  -8  -3   2  318.67   17.40
   7   3  -2  144.29   10.10
  -7  -3   2  164.08   10.70
   6   3  -2   88.79    6.90
  -6  -3   2   78.69    6.70
   5   3  -2  185.28    9.80
  -5  -3   2  158.88    9.80
   4   3  -2 1177.18   49.80
  -4  -3   2 1226.08   50.19
   3   3  -2   42.70    4.10
  -3  -3   2   47.10    3.90
   2   3  -2    0.70    1.20
  -2  -3   2    1.00    1.00
  -2  -3   2    0.10    1.30
   1   3  -2  276.47   11.70
   1   3  -2  266.07   11.30
  -1  -3   2  263.97   11.40
  -1  -3   2  262.17   11.50
  -1  -3   2  245.68   11.40
   0   3  -2 1237.08   48.40
   0   3  -2 1181.48   47.60
   0   3  -2 1151.28   48.40
   0  -3   2 1240.98   48.50
   0  -3   2 1230.88   47.70
   0  -3   2 1129.19   48.20
  -1   3  -2  507.85   20.60
  -1   3  -2  498.45   21.30
   1  -3   2  498.75   20.80
   1  -3   2  449.56   20.90
  -2   3  -2    8.90    1.70
  -2   3  -2    6.80    1.20
   2  -3   2    7.10    1.10
   2  -3   2    5.60    1.90
  -3   3  -2  967.50   37.30
  -3   3  -2  875.21   36.50
   3  -3   2  825.12   36.40
   3  -3   2  924.61   37.20
  -4   3  -2  205.78   10.30
  -4   3  -2  241.08   10.90
   4  -3   2  212.98   10.60
  -5   3  -2   82.99    5.70
  -5   3  -2   81.49    5.50
   5  -3   2   76.79    5.40
  -6   3  -2  146.19    8.60
  -6   3  -2  133.79    8.60
   6  -3   2  145.69    8.20
  -7   3  -2   30.60    4.70
  -8   3  -2  250.47   13.70
   8  -3   2  221.68   13.80
  -9   3  -2   14.30    4.70
   9  -3   2    8.70    4.90
  10  -3   2    9.30    4.80
  11  -3   2    7.00    5.40
  11   2  -2   36.20    7.80
 -11  -2   2   36.70    8.10
  10   2  -2   24.90    6.60
 -10  -2   2   21.20    5.90
   9   2  -2   45.70    7.30
  -9  -2   2   53.89    7.40
   8   2  -2   13.70    4.30
  -8  -2   2    9.50    4.20
   7   2  -2  328.57   17.40
  -7  -2   2  342.97   17.70
   6   2  -2   75.99    6.50
  -6  -2   2   83.29    6.80
   5   2  -2    2.60    2.00
  -5  -2   2   -0.90    1.80
   4   2  -2 1091.19   45.60
  -4  -2   2 1106.29   45.90
   3   2  -2  199.78    9.60
  -3  -2   2  201.58    9.90
   2   2  -2  108.29    5.70
  -2  -2   2  114.19    5.80
   1   2  -2 2311.27   97.19
   1   2  -2 2631.94   98.09
   1   2  -2 2486.35   97.39
  -1  -2   2 2311.47   97.09
  -1  -2   2 2388.86   97.39
  -1  -2   2 2533.35   97.29
   0   2  -2 8814.92  376.46
   0  -2   2 9504.65  376.96
   0  -2   2 9775.02  377.06
   0  -2   2 9999.00  376.46
  -1   2  -2  126.69    6.10
  -1   2  -2  111.09    5.10
  -1   2  -2  127.79    5.80
   1  -2   2  119.69    5.10
   1  -2   2  132.89    6.10
   1  -2   2  123.39    5.80
  -2   2  -2   98.49    4.90
  -2   2  -2   83.69    4.90
  -2   2  -2   87.89    4.40
   2  -2   2   85.49    4.40
   2  -2   2   92.79    5.00
  -3   2  -2   90.39    5.10
  -3   2  -2  104.49    5.60
   3  -2   2  109.19    5.50
   3  -2   2   87.29    5.40
  -4   2  -2  681.43   30.60
  -4   2  -2  782.02   31.00
   4  -2   2  727.33   30.40
  -5   2  -2    1.70    1.90
  -5   2  -2   -0.60    1.90
   5  -2   2    2.30    1.80
  -6   2  -2   45.40    4.60
   6  -2   2   39.50    3.90
  -7   2  -2  696.73   30.40
   7  -2   2  643.54   30.50
  -8   2  -2   20.20    4.60
   8  -2   2   18.60    4.70
  -9   2  -2  331.67   17.80
   9  -2   2  299.77   17.80
 -10   2  -2    4.70    4.40
  10  -2   2   -0.30    4.00
  11  -2   2   54.89    8.80
  11   1  -2   -6.80    3.40
 -11  -1   2   -4.80    4.30
  10   1  -2   21.80    5.80
 -10  -1   2   16.10    5.50
   9   1  -2    3.10    4.20
  -9  -1   2    7.10    4.20
   8   1  -2   -2.40    2.60
  -8  -1   2   -3.70    3.10
   7   1  -2   37.20    5.20
  -7  -1   2   46.60    9.10
   6   1  -2  289.47   15.10
  -6  -1   2  303.37   15.30
   5   1  -2  914.71   37.20
  -5  -1   2  827.92   37.20
   4   1  -2  205.48   10.30
  -4  -1   2  211.88   10.60
   3   1  -2  923.01   38.50
  -3  -1   2  944.81   38.70
   2   1  -2 1638.44   66.09
   2   1  -2 1670.43   65.99
  -2  -1   2 1717.33   66.19
  -2  -1   2 1547.15   65.79
   1   1  -2  452.15   18.50
   1   1  -2  434.16   18.20
   1   1  -2  459.85   18.50
  -1  -1   2  453.15   18.50
  -1  -1   2  444.06   18.30
  -1  -1   2  462.25   18.50
   0   1  -2  203.28    8.50
   0   1  -2  206.68    8.40
   0   1  -2  202.68    8.10
   0  -1   2  180.48    8.10
   0  -1   2  201.58    8.50
   0  -1   2  197.38    8.30
  -1   1  -2 7397.16  303.87
   1  -1   2 7968.20  303.97
   1  -1   2 7658.53  303.57
  -2   1  -2    9.00    1.50
  -2   1  -2    6.10    1.40
  -2   1  -2    9.40    1.70
   2  -1   2    7.40    1.40
   2  -1   2   16.10    2.10
   2  -1   2    7.30    1.50
  -3   1  -2  385.96   17.50
  -3   1  -2  390.96   17.10
  -3   1  -2  418.76   17.60
   3  -1   2  424.66   17.20
  -4   1  -2  989.70   43.50
  -4   1  -2 1042.60   44.40
  -4   1  -2 1171.38   44.50
   4  -1   2 1083.59   43.60
  -5   1  -2 1019.00   41.70
   5  -1   2  930.41   40.40
   5  -1   2 1019.30   41.90
  -6   1  -2   93.19    6.70
   6  -1   2   74.29    6.40
  -7   1  -2   87.29    7.10
   7  -1   2   75.49    6.90
  -8   1  -2  208.38   12.40
   8  -1   2  182.88   12.40
  -9   1  -2   82.09    8.30
   9  -1   2   81.99    8.50
  10  -1   2    3.40    4.30
 -11   1  -2    5.90    5.10
  11  -1   2    1.60    5.10
  11   0  -2   13.50    5.80
 -11   0   2    0.20    4.90
  10   0  -2   -1.00    3.80
   9   0  -2  309.77   17.80
  -9   0   2  311.97   17.70
   8   0  -2  137.79   10.10
  -8   0   2  142.99    9.90
  -7   0   2  216.48   12.40
   6   0  -2   33.50    4.40
  -6   0   2   29.80    4.40
   5   0  -2 1941.91   80.09
  -5   0   2 1978.20   80.29
   4   0  -2  499.65   21.20
  -4   0   2  458.55   22.60
   3   0  -2   37.60    3.10
  -3   0   2   37.30    3.30
   2   0  -2 1361.46   54.89
   2   0  -2 1409.16   54.79
  -2   0   2 1305.67   54.69
  -2   0   2 1371.86   54.89
   1   0  -2    3.60    0.90
   1   0  -2    4.00    0.80
   1   0  -2    2.50    0.70
  -1   0   2    1.60    0.60
  -1   0   2    2.80    0.90
  -1   0   2    1.50    0.60
  -1   0  -2  389.36   17.00
  -1   0  -2  417.96   17.10
  -1   0  -2  442.56   17.00
   1   0   2  397.76   17.10
   1   0   2  430.06   17.00
   1   0   2  411.66   17.10
  -2   0  -2 2344.97   86.79
  -2   0  -2 2059.99   86.59
  -2   0  -2 2184.28   86.89
   2   0   2 2137.39   86.69
   2   0   2 2138.59   86.59
   2   0   2 2159.68   86.89
  -3   0  -2  205.18    9.20
  -3   0  -2  211.58    9.90
   3   0   2  206.58    9.30
  -4   0  -2   85.49    5.50
  -4   0  -2   75.69    4.60
   4   0   2  104.39    5.80
   4   0   2   84.39    4.80
  -5   0  -2  188.28   10.10
   5   0   2  177.78    9.90
  -6   0  -2  111.39    7.70
   6   0   2  108.19    7.70
  -7   0  -2   -1.90    2.90
   7   0   2   -2.10    2.30
  -8   0  -2   29.90    5.40
   8   0   2   16.40    4.40
  -9   0  -2  415.66   22.00
   9   0   2  383.06   21.20
 -10   0  -2    1.70    4.20
  10   0   2   -4.20    3.80
 -11   0  -2   40.30    8.10
  11   0   2   25.30    6.80
  11  -1  -2   12.40    5.60
 -11   1   2   10.50    5.30
  10  -1  -2  117.69   10.60
 -10   1   2  109.99   10.00
   9  -1  -2    5.30    3.90
  -9   1   2   12.80    4.50
   8  -1  -2  324.67   17.60
  -8   1   2  333.17   17.70
   7  -1  -2   13.00    4.20
  -7   1   2    8.60    3.20
   6  -1  -2  435.96   20.20
  -6   1   2  419.06   20.00
   5  -1  -2 1237.18   51.49
  -5   1   2 1237.08   51.49
   4  -1  -2  636.84   27.00
  -4   1   2  580.74   25.90
   3  -1  -2    1.20    1.10
   3  -1  -2    3.30    1.40
  -3   1   2    1.40    1.00
  -3   1   2    3.50    1.50
   2  -1  -2  124.19    6.10
   2  -1  -2  130.89    6.30
   2  -1  -2  135.29    6.10
  -2   1   2  135.09    6.20
  -2   1   2  146.39    6.50
  -2   1   2  129.29    6.20
   0  -1  -2   24.80    1.80
   0  -1  -2   29.50    2.00
   0   1   2   28.90    2.10
   0   1   2   25.20    1.80
  -1  -1  -2  477.25   21.00
  -1  -1  -2  522.35   20.90
  -1  -1  -2  517.85   21.30
   1   1   2  514.25   21.30
   1   1   2  525.35   21.10
   1   1   2  526.35   20.90
  -2  -1  -2  503.85   22.10
  -2  -1  -2  514.55   22.20
   2   1   2  510.35   21.80
   2   1   2  559.94   22.00
   2   1   2  548.45   21.80
  -3  -1  -2   23.60    2.80
  -3  -1  -2   18.30    2.10
   3   1   2   24.10    2.70
   3   1   2   22.50    2.20
  -4  -1  -2    4.50    2.00
   4   1   2    9.50    2.50
  -5  -1  -2    2.80    2.10
   5   1   2    0.50    1.70
  -6  -1  -2   14.00    3.50
   6   1   2    4.60    2.80
  -7  -1  -2   23.10    4.80
   7   1   2   27.40    4.90
  -8  -1  -2   75.49    7.50
   8   1   2   71.19    7.50
  -9  -1  -2    8.70    4.10
   9   1   2    8.00    4.00
 -10  -1  -2  132.19   11.30
  10   1   2  122.69   11.40
 -11  -1  -2   -0.20    4.90
  11   1   2   -0.50    4.70
  11  -2  -2   15.80    6.30
 -11   2   2   28.50    6.80
  10  -2  -2    7.00    4.70
 -10   2   2    4.20    7.50
   9  -2  -2   98.89    9.00
  -9   2   2  101.59    8.80
   8  -2  -2   50.39    6.30
  -8   2   2   39.00    5.80
   7  -2  -2  431.06   24.80
  -7   2   2  449.36   21.30
   6  -2  -2   17.20    3.70
  -6   2   2   13.70    3.20
   5  -2  -2   31.90    3.70
   5  -2  -2   24.00    3.00
  -5   2   2   19.40    3.30
   4  -2  -2  296.67   13.00
   4  -2  -2  294.37   12.90
  -4   2   2  290.77   13.60
  -4   2   2  273.37   13.30
   3  -2  -2  672.83   28.20
  -3   2   2  677.63   28.20
  -3   2   2  677.03   28.30
  -3   2   2  694.13   28.30
   2  -2  -2  553.44   23.60
   2  -2  -2  576.14   23.90
   2  -2  -2  586.64   23.60
  -2   2   2  577.74   23.70
  -2   2   2  553.34   23.90
  -2   2   2  594.74   23.60
   1  -2  -2 7368.76  290.17
   1  -2  -2 7298.87  290.17
  -1   2   2 7379.56  289.57
  -1   2   2 7227.08  290.17
   0  -2  -2 3814.72  152.98
   0  -2  -2 3897.81  152.38
   0   2   2 3968.30  153.08
   0   2   2 3661.43  152.48
   0   2   2 3903.31  152.88
  -1  -2  -2   69.69    4.10
  -1  -2  -2   63.89    3.60
  -1  -2  -2   59.89    3.50
   1   2   2   67.29    3.90
   1   2   2   61.49    3.30
   1   2   2   57.09    3.70
  -2  -2  -2  177.08    8.20
  -2  -2  -2  154.18    7.50
  -2  -2  -2  153.58    7.40
   2   2   2  168.18    7.60
   2   2   2  166.58    7.70
  -3  -2  -2   55.89    4.60
  -3  -2  -2   44.20    3.20
   3   2   2   54.59    3.90
   3   2   2   56.39    3.40
  -4  -2  -2   67.39    5.10
   4   2   2   64.39    4.80
  -5  -2  -2  303.27   14.80
   5   2   2  273.57   14.20
  -6  -2  -2  312.97   15.90
   6   2   2  288.77   15.40
  -7  -2  -2  408.26   20.70
   7   2   2  411.96   20.60
  -8  -2  -2  320.87   17.70
   8   2   2  307.67   17.40
  -9  -2  -2    4.80    3.80
   9   2   2   -4.30    3.30
 -10  -2  -2    2.40    4.40
  10   2   2   -4.20    3.90
 -11  -2  -2    6.10    5.90
  11   2   2    4.20    5.50
  11  -3  -2   -1.50    4.00
 -11   3   2   -1.80    5.20
  10  -3  -2   53.99    7.60
 -10   3   2   57.89    7.60
   9  -3  -2   31.80    6.10
  -9   3   2   23.70    5.30
   8  -3  -2  195.08   12.10
  -8   3   2  187.58   11.70
  -7   3   2    0.60    2.70
   6  -3  -2  615.64   27.00
  -6   3   2  660.13   28.20
   5  -3  -2   -0.60    1.50
  -5   3   2   -1.10    1.50
  -5   3   2    1.30    2.00
  -4   3   2    2.80    1.70
  -4   3   2    6.00    1.90
  -3   3   2  296.37   13.50
  -3   3   2  297.77   13.10
  -3   3   2  292.57   13.10
   2  -3  -2    5.50    1.30
   2  -3  -2    5.60    1.30
  -2   3   2    6.10    1.30
  -2   3   2    5.10    1.40
  -2   3   2    3.20    1.50
   1  -3  -2  120.69    5.50
   1  -3  -2  115.69    5.70
  -1   3   2  118.69    5.50
  -1   3   2  121.99    6.40
   0  -3  -2    9.30    1.80
   0  -3  -2   17.00    2.00
   0  -3  -2    9.80    1.40
   0   3   2   11.70    1.80
   0   3   2   14.90    1.60
   0   3   2   13.30    2.30
  -1  -3  -2   59.09    3.50
  -1  -3  -2   68.99    4.20
  -1  -3  -2   60.79    3.90
   1   3   2   63.69    4.00
   1   3   2   71.29    3.70
  -2  -3  -2  401.96   17.20
  -2  -3  -2  361.06   16.50
   2   3   2  390.76   16.60
   2   3   2  396.36   16.70
  -3  -3  -2  266.27   12.50
  -3  -3  -2  289.77   13.60
   3   3   2  298.77   13.20
   3   3   2  296.67   12.80
  -4  -3  -2    1.50    1.90
   4   3   2   -0.60    1.70
  -5  -3  -2  894.71   39.40
   5   3   2  923.41   39.00
  -6  -3  -2   45.70    7.80
   6   3   2   49.99    5.50
  -7  -3  -2   -2.20    2.90
   7   3   2    3.50    3.20
  -8  -3  -2  213.48   13.60
   8   3   2  208.58   14.60
  -9  -3  -2    3.10    4.70
   9   3   2    5.80    4.30
 -10  -3  -2    5.40    4.30
  10   3   2    0.20    4.30
  11  -4  -2   22.00    6.10
  10  -4  -2   14.40    5.30
   9  -4  -2   83.69    8.30
  -9   4   2   89.19    8.20
   8  -4  -2  130.69    9.80
  -8   4   2  146.89    9.70
   7  -4  -2  235.78   13.40
  -7   4   2  256.07   13.20
   6  -4  -2    0.80    1.90
  -6   4   2    0.90    2.00
  -6   4   2   -0.10    1.90
   5  -4  -2   95.59    7.30
  -5   4   2  103.69    6.30
  -5   4   2   93.39    6.10
  -4   4   2    6.50    1.90
  -4   4   2    7.30    2.00
  -3   4   2  243.88   11.70
  -3   4   2  243.28   11.00
  -3   4   2  233.68   11.10
   2  -4  -2  176.78    8.50
   2  -4  -2  188.98    8.60
  -2   4   2  188.48    8.70
  -2   4   2  192.48    9.50
   1  -4  -2  164.58    7.90
   1  -4  -2  186.08    8.10
  -1   4   2  161.08    8.00
  -1   4   2  179.48    9.00
  -1   4   2  186.08    8.00
   0  -4  -2 1733.93   66.99
   0  -4  -2 1610.34   66.49
   0   4   2 1647.14   66.69
   0   4   2 1652.33   67.39
  -1  -4  -2 1683.23   67.49
   1   4   2 1659.23   67.59
   1   4   2 1656.43   66.99
  -2  -4  -2 1015.50   42.30
   2   4   2  964.10   41.10
   2   4   2 1012.70   41.00
  -3  -4  -2  498.45   22.10
   3   4   2  478.35   21.30
   3   4   2  517.55   22.60
  -4  -4  -2  129.49    8.00
   4   4   2  138.89    7.70
   4   4   2  119.29    6.80
  -5  -4  -2   47.50    5.00
   5   4   2   60.59    5.30
  -6  -4  -2  280.27   15.50
   6   4   2  299.17   15.30
  -7  -4  -2   51.59    6.30
   7   4   2   63.79    6.70
  -8  -4  -2  119.99   10.00
  -9  -4  -2  116.59   10.30
   9   4   2  107.29   13.10
 -10  -4  -2    2.10    4.40
  10   4   2    1.90    4.50
  11  -5  -2   20.80    6.20
  10  -5  -2   47.60    7.50
   9  -5  -2    2.70    3.50
   8  -5  -2  111.19    8.90
   7  -5  -2   16.70    3.70
  -7   5   2   21.60    4.10
  -7   5   2   18.70    3.90
   6  -5  -2   26.00    4.30
  -6   5   2   25.50    4.00
  -6   5   2   29.00    3.90
   5  -5  -2    1.10    2.40
  -5   5   2    2.20    1.90
  -5   5   2    7.00    2.10
  -4   5   2  569.54   24.40
  -4   5   2  572.14   24.70
  -3   5   2  255.37   12.50
  -3   5   2  270.77   12.20
  -3   5   2  279.97   13.30
   2  -5  -2  100.09    5.40
  -2   5   2   91.09    7.60
  -2   5   2  103.29    5.50
   1  -5  -2  179.68    8.40
  -1   5   2  169.18    9.30
  -1   5   2  179.38    8.40
   0  -5  -2  784.52   31.90
   0   5   2  768.52   32.70
   0   5   2  748.73   31.70
  -1  -5  -2   94.99    6.00
   1   5   2  109.79    6.50
   1   5   2  108.59    5.80
  -2  -5  -2  160.28    8.60
   2   5   2  162.18    8.60
   2   5   2  163.58    8.20
  -3  -5  -2  230.08   12.00
   3   5   2  244.18   11.60
   3   5   2  235.88   11.50
  -4  -5  -2    3.90    2.30
   4   5   2    2.80    1.90
   4   5   2    0.70    1.80
  -5  -5  -2   -1.80    2.30
   5   5   2    7.50    2.90
  -6  -5  -2   13.70    4.00
   6   5   2   14.40    4.40
  -7  -5  -2  327.77   18.10
   7   5   2  316.97   17.20
  -8  -5  -2   20.10    5.10
   8   5   2   12.40    5.00
  -9  -5  -2   98.89   10.00
   9   5   2   94.69    9.80
 -10  -5  -2   30.20    7.10
  10   5   2   15.40    6.10
  11  -6  -2    5.10    4.80
  10  -6  -2   -0.40    3.90
   9  -6  -2   25.10    5.60
  -8   6   2    8.30    3.50
   7  -6  -2   93.39    7.80
  -7   6   2   97.19    7.60
  -7   6   2  118.59    7.60
   6  -6  -2   35.30    4.90
  -6   6   2   41.70    4.70
  -6   6   2   35.10    4.10
   5  -6  -2   20.80    4.30
  -5   6   2   27.30    3.50
  -5   6   2   26.00    3.70
  -4   6   2   -2.50    1.40
  -4   6   2    2.20    1.60
   3  -6  -2  648.44   27.30
  -3   6   2  654.13   28.70
  -3   6   2  648.04   27.60
   2  -6  -2  136.69    6.90
  -2   6   2  129.49    8.20
  -2   6   2  135.89    7.10
   1  -6  -2  160.08    7.70
  -1   6   2  148.39    8.90
  -1   6   2  148.09    7.70
   0  -6  -2  957.40   40.10
   0   6   2  969.00   40.10
   0   6   2  987.40   41.20
  -1  -6  -2  411.26   17.90
   1   6   2  398.66   17.70
   1   6   2  384.66   18.40
  -2  -6  -2  165.08    9.20
   2   6   2  185.58    9.60
   2   6   2  164.48    8.80
  -3  -6  -2  301.97   15.50
   3   6   2  327.47   15.40
   3   6   2  340.17   15.40
  -4  -6  -2  618.14   27.90
   4   6   2  608.94   27.20
  -5  -6  -2    5.20    3.00
   5   6   2    3.80    2.60
  -6  -6  -2   -0.20    2.90
   6   6   2    5.40    3.40
  -7  -6  -2   -1.60    3.00
   7   6   2   -2.50    2.70
  -8  -6  -2   41.10    6.90
  -9  -6  -2    1.80    4.30
   9   6   2   -2.30    4.00
  11  -7  -2   -0.10    4.20
  10  -7  -2   -1.00    3.90
   9  -7  -2  106.29    9.50
  -8   7   2  185.48   11.70
   7  -7  -2   84.49    7.70
  -7   7   2   92.69    7.30
   6  -7  -2   38.00    6.10
   5  -7  -2   49.00    6.10
  -5   7   2   46.20    4.30
  -5   7   2   54.89    5.00
   4  -7  -2   22.40    3.10
  -4   7   2   25.00    3.40
   3  -7  -2   87.49    5.50
  -3   7   2   98.19    7.10
  -3   7   2  103.19    6.10
   2  -7  -2  492.85   20.70
  -2   7   2  471.05   20.90
  -2   7   2  475.05   22.30
   1  -7  -2  578.24   24.20
  -1   7   2  544.45   25.10
  -1   7   2  575.84   25.80
   0   7   2   71.49    5.60
   0   7   2   68.19    5.90
  -1  -7  -2  292.87   14.00
   1   7   2  301.77   14.80
   1   7   2  290.27   13.90
  -2  -7  -2  137.29    8.10
   2   7   2  128.79    7.70
   2   7   2  141.69    8.50
  -3  -7  -2   51.59    4.90
   3   7   2   39.80    4.90
   3   7   2   54.59    4.70
  -4  -7  -2   17.40    3.80
   4   7   2   12.20    3.20
   4   7   2   10.30    2.80
  -5  -7  -2  322.37   17.90
   5   7   2  382.06   18.20
  -6  -7  -2   53.99    6.30
   6   7   2   55.19    6.20
  -7  -7  -2  161.98   11.90
   7   7   2  171.78   11.60
  -8  -7  -2   95.09    9.50
   8   7   2   78.49   10.70
  -9  -7  -2   25.30    6.50
   9   7   2   23.60    6.20
  10  -8  -2   46.30    7.60
  -9   8   2   -1.50    3.80
  -8   8   2   59.19    7.40
   7  -8  -2   15.40    4.50
  -7   8   2    6.80    3.20
   6  -8  -2    1.00    5.80
  -6   8   2   -0.80    2.20
   5  -8  -2  220.98   11.80
   5  -8  -2  224.68   13.80
  -5   8   2  236.48   12.20
   4  -8  -2    3.00    3.00
   4  -8  -2   -0.20    2.60
  -4   8   2   -0.90    1.90
   3  -8  -2   10.00    2.20
  -3   8   2    9.50    2.50
  -3   8   2    5.80    3.30
   2  -8  -2    6.50    2.10
  -2   8   2    2.60    2.50
  -2   8   2    3.20    2.00
  -1   8   2  711.63   30.00
  -1   8   2  688.33   31.40
   0  -8  -2  195.48    9.90
   0   8   2  173.28   10.90
   0   8   2  202.38   10.10
  -1  -8  -2   10.50    2.80
   1   8   2    5.40    2.20
   1   8   2    6.70    2.90
  -2  -8  -2    2.80    2.20
   2   8   2    2.90    2.10
   2   8   2    1.10    2.30
  -3  -8  -2   23.60    4.10
   3   8   2   14.90    3.40
   3   8   2   14.60    3.70
  -4  -8  -2    4.00    2.70
   4   8   2    1.10    2.30
  -5  -8  -2    7.10    3.40
   5   8   2    6.10    3.30
  -6  -8  -2  362.46   19.40
   6   8   2  354.66   18.80
  -7  -8  -2    1.90    4.60
   7   8   2   -1.60    3.00
  -8  -8  -2   -0.90    3.70
   8   8   2   -2.40    3.60
  -9  -8  -2    1.80    4.70
  10  -9  -2   17.40    5.90
  -9   9   2   58.59    7.30
   8  -9  -2    5.20    6.10
  -8   9   2    0.20    2.70
   7  -9  -2  196.78   13.10
  -7   9   2  199.88   12.00
   6  -9  -2  137.89   11.00
  -6   9   2  153.78    9.60
   5  -9  -2    2.60    4.40
  -5   9   2   15.00    3.80
   4  -9  -2    7.60    5.40
  -4   9   2   23.00    3.70
  -3   9   2   22.20    3.70
   2  -9  -2  266.77   13.40
  -2   9   2  298.37   14.10
  -2   9   2  294.27   15.60
   1  -9  -2    1.50    2.30
  -1   9   2    4.90    2.80
  -1   9   2    3.40    2.20
   0  -9  -2  135.29    7.90
   0   9   2  137.79    8.30
   0   9   2  132.99    9.30
  -1  -9  -2   31.70    4.20
   1   9   2   39.10    5.30
   1   9   2   33.30    4.30
  -2  -9  -2   73.59    6.00
   2   9   2   77.69    7.00
   2   9   2   75.09    6.20
  -3  -9  -2  252.17   13.70
   3   9   2  214.68   12.90
   3   9   2  231.88   12.70
  -4  -9  -2   17.70    4.40
   4   9   2   14.70    4.10
  -5  -9  -2    0.50    2.90
   5   9   2   -2.50    2.60
  -6  -9  -2   33.40    5.90
   6   9   2   38.40    6.10
  -7  -9  -2   44.30    7.20
   7   9   2   46.40    7.60
  -8  -9  -2    1.90    4.20
  -9  10   2    8.60    4.20
   8 -10  -2   35.10    7.00
  -8  10   2   32.60    5.80
   7 -10  -2   -1.10    3.80
  -7  10   2    1.50    3.10
   6 -10  -2  168.38   11.80
  -6  10   2  122.19    9.30
   5 -10  -2  105.29   10.20
  -5  10   2  136.99    8.70
   4 -10  -2   15.40    5.20
  -4  10   2   16.30    3.50
  -3  10   2   70.99    5.90
  -2  10   2  224.98   12.20
  -2  10   2  246.18   14.30
   1 -10  -2  258.37   13.30
  -1  10   2  281.87   14.00
  -1  10   2  288.27   15.80
   0 -10  -2    2.80    2.40
   0  10   2    4.50    2.70
  -1 -10  -2  259.77   13.00
   1  10   2  238.58   13.20
   1  10   2  242.18   14.40
  -2 -10  -2   64.39    5.90
   2  10   2   55.09    6.70
   2  10   2   68.09    6.20
  -3 -10  -2    0.60    2.50
   3  10   2    0.50    2.90
  -4 -10  -2   59.29    6.40
   4  10   2   47.90    6.00
  -5 -10  -2   99.29    8.60
   5  10   2   96.39    8.70
  -6 -10  -2   34.60    6.60
  -7 -10  -2    1.90    4.00
  -8 -10  -2    4.10    4.80
  -9  11   2   50.79    7.40
  -8  11   2    0.10    3.60
   7 -11  -2   39.10    7.30
  -7  11   2   39.00    6.00
   6 -11  -2   95.79    9.70
  -6  11   2   87.69    7.70
   5 -11  -2   -1.20    3.20
  -5  11   2    2.70    2.90
   4 -11  -2  118.79   10.90
  -4  11   2  157.08    9.40
   3 -11  -2   27.80    6.00
  -3  11   2   37.20    5.80
  -2  11   2  424.26   20.20
  -1  11   2    4.20    3.50
  -1  11   2    0.70    2.60
   0  11   2   58.79    7.30
   0  11   2   63.29    6.20
  -1 -11  -2   -0.80    2.20
   1  11   2    0.90    3.30
   1  11   2    2.40    2.90
  -2 -11  -2  436.06   21.60
   2  11   2  472.75   22.20
   2  11   2  440.76   22.80
  -3 -11  -2   20.80    4.60
  -4 -11  -2    1.30    3.10
  -5 -11  -2  123.99   10.20
  -6 -11  -2    8.70    4.50
  -7 -11  -2   25.20    6.30
  -9  12   2   11.50    4.70
   8 -12  -2   75.99   10.30
  -8  12   2  104.99    9.20
   7 -12  -2    1.40    4.50
  -7  12   2   -3.30    5.50
   6 -12  -2   17.20    6.00
  -6  12   2   22.70    4.90
   5 -12  -2   66.49    9.00
  -5  12   2   86.99    7.40
   4 -12  -2   15.00    5.20
  -4  12   2   15.80    4.00
   3 -12  -2   56.99    8.40
  -3  12   2   72.49    6.60
   2 -12  -2   12.40    4.70
  -2  12   2    6.60    3.60
   1 -12  -2  551.84   26.90
  -1  12   2  499.65   24.90
  -3 -12  -2   89.79    7.80
  -4 -12  -2   39.40    6.20
  -5 -12  -2   37.60    6.40
  -6 -12  -2   98.39   10.00
   8 -13  -2    2.30    5.80
   7 -13  -2  186.88   14.90
   6 -13  -2   -4.40    4.40
   5 -13  -2    4.50    4.50
   4 -13  -2   37.40    9.00
   3 -13  -2   96.99   10.30
   2 -13  -2   19.10    6.40
   1 -13  -2    9.10    4.50
   0 -13  -2  258.27   16.60
  -1 -13  -2   17.60    5.50
  -2 -13  -2   15.70    8.70
   7 -14  -2   -0.50    5.10
   6 -14  -2   22.70    7.10
   5 -14  -2   12.70    5.70
   4 -14  -2   -0.20    3.90
   3 -14  -2  273.87   18.10
   2 -14  -2    8.60    5.00
   1 -14  -2   81.39   10.50
  -1 -14  -2   59.39   10.50
   6 -15  -2    4.50    5.60
   5 -15  -2   23.80    7.50
   3 -15  -2    2.90    4.90
   2 -15  -2    6.80    5.10
   1 -15  -2   14.10    5.90
   0 -15  -2   18.20    6.30
  -1 -15  -2    1.10    4.60
   4 -16  -2   15.40    6.90
   3 -16  -2    1.90    4.90
   2 -16  -2    0.50    4.80
   1 -16  -2   58.39    9.60
   0 -16  -2    6.60    5.50
   0  16  -3   -0.50    4.70
   0 -16   3   -1.60    4.90
  -1  16  -3   10.60    5.20
   1 -16   3   12.70    6.10
  -2  16  -3    7.10    5.20
   2 -16   3    0.10    5.20
  -3  16  -3   11.70    5.50
   3 -16   3   10.30    6.40
  -4  16  -3   49.10    8.20
   4 -16   3   19.70    7.20
   3  15  -3   -1.50    4.40
   2  15  -3    3.70    5.00
   1  15  -3    3.50    4.70
  -1 -15   3    2.10    4.90
   0  15  -3   22.70    6.00
   0 -15   3   15.00    6.00
  -1  15  -3   -2.10    3.50
   1 -15   3    4.20    5.20
  -2  15  -3   42.30    7.10
   2 -15   3   32.50    7.60
  -3  15  -3   57.29    8.10
   3 -15   3   61.99    9.90
  -4  15  -3    1.20    4.30
   4 -15   3    6.70    5.40
  -5  15  -3    2.00    3.90
   5 -15   3    6.40    5.90
  -6  15  -3   58.79    8.30
   6 -15   3   51.19    9.60
   5  14  -3    3.70    5.10
   4  14  -3  111.99   10.80
   3  14  -3   98.29   10.10
   2  14  -3    3.80    9.00
   1  14  -3   16.60    5.30
  -1 -14   3   23.00    6.00
   0 -14   3    2.60    4.50
  -1  14  -3   16.00    5.30
   1 -14   3    9.20    5.30
  -2  14  -3    0.50    3.70
   2 -14   3    1.10    4.80
  -3  14  -3  178.08   13.00
   3 -14   3  181.68   14.20
  -4  14  -3   70.49    8.00
   4 -14   3   68.49    9.70
  -5  14  -3   -0.40    3.20
   5 -14   3   -1.80    4.60
  -6  14  -3   56.89    7.80
   6 -14   3   51.69    9.60
  -7  14  -3    1.40    4.30
   7 -14   3  -10.40    4.90
   6  13  -3   17.60    6.30
   5  13  -3    1.40    4.20
   4  13  -3   25.90    6.10
   3  13  -3   -0.40    3.80
   2  13  -3   83.29    9.10
   1  13  -3   29.40    6.10
  -1 -13   3   25.20    6.00
   0  13  -3   55.99    7.40
   0 -13   3   79.19   10.20
  -1  13  -3    0.50    3.40
   1 -13   3   -1.50    4.00
  -2  13  -3  189.88   14.90
   2 -13   3  185.78   13.70
  -3  13  -3   13.20    4.50
   3 -13   3   18.90    5.90
  -4  13  -3   46.80    6.80
   4 -13   3   46.30    9.40
   5 -13   3   20.30    6.10
  -6  13  -3   17.80    5.30
   6 -13   3   19.50    6.60
  -7  13  -3   10.70    5.00
   7 -13   3   -5.20    5.30
  -8  13  -3   43.40    7.70
   8 -13   3   37.20    8.80
   7  12  -3   -4.30    3.80
   6  12  -3   28.90    6.40
   5  12  -3  138.09   11.20
   4  12  -3   12.20    5.30
   3  12  -3  157.38   11.50
   2  12  -3  190.58   12.60
  -2 -12   3  189.18   12.50
   1  12  -3  359.36   19.70
  -1 -12   3  393.66   20.40
   0  12  -3  265.67   15.50
   0 -12   3  280.27   16.40
  -1  12  -3  155.48   11.00
   1 -12   3  172.78   12.40
  -2  12  -3    5.50    3.60
   2 -12   3   10.50    4.30
  -3  12  -3    4.90    3.70
   3 -12   3    2.00    4.10
  -4  12  -3    6.80    3.70
   4 -12   3    7.60    4.40
  -5  12  -3   89.79    8.10
   5 -12   3   88.09    9.70
  -7  12  -3   28.30    6.10
   7 -12   3   15.80    6.30
  -8  12  -3   27.90    6.40
   8 -12   3   13.30    6.70
   7  11  -3   28.90    6.50
  -7 -11   3   14.40    5.60
   6  11  -3   29.30    6.10
  -6 -11   3   40.10    7.00
   5  11  -3   32.90    6.50
  -5 -11   3   34.90    6.10
   4  11  -3   64.29    8.00
  -4 -11   3   76.19    7.10
   3  11  -3   38.30    6.00
   2  11  -3  244.78   14.50
  -2 -11   3  273.87   16.20
   1  11  -3   37.00    5.70
  -1 -11   3   31.10    5.40
   0  11  -3  234.28   13.80
   0 -11   3  246.88   14.70
  -1  11  -3  113.49    8.80
   1 -11   3  132.19    9.90
  -2  11  -3  304.27   16.20
   2 -11   3  301.87   17.40
  -3  11  -3  255.17   14.50
   3 -11   3  265.57   15.90
  -4  11  -3   74.99    7.20
   4 -11   3   88.99    9.00
  -5  11  -3    6.70    3.40
   5 -11   3    6.40    4.30
  -6  11  -3  136.19   10.20
   6 -11   3  144.49   11.80
  -7  11  -3   -1.30    3.00
   7 -11   3   -4.50    4.40
  -8  11  -3    4.40    3.70
   8 -11   3   -9.20    4.20
  -9  11  -3   17.50    5.40
   8  10  -3   -2.10    3.80
  -8 -10   3   -0.30    4.20
   7  10  -3   14.10    5.00
  -7 -10   3    5.20    4.20
   6  10  -3  183.68   12.70
  -6 -10   3  203.18   13.20
   5  10  -3   34.40    6.00
  -5 -10   3   30.60    5.70
   4  10  -3   66.79    6.80
  -4 -10   3   60.39    6.30
   3  10  -3   75.49    7.00
  -3 -10   3   64.69    5.90
   2  10  -3   98.79    7.90
  -2 -10   3  108.39    8.10
  -2 -10   3   96.89    6.80
   1  10  -3  186.48   11.60
  -1 -10   3  176.18   11.40
   0  10  -3   91.79    7.50
   0 -10   3   91.29    7.90
  -1  10  -3  270.07   14.40
   1 -10   3  263.77   17.30
  -2  10  -3   -0.80    2.60
   2 -10   3    0.80    3.00
  -3  10  -3   10.30    3.50
   3 -10   3    2.50    3.80
  -4  10  -3  173.58   10.90
   4 -10   3  179.78   12.10
  -5  10  -3   97.19    8.00
   5 -10   3  108.19    9.40
  -6  10  -3   54.89    6.30
   6 -10   3   32.50    6.20
  -7  10  -3  104.99    8.80
   7 -10   3   98.39    9.90
  -8  10  -3   42.50    6.40
   8 -10   3   39.40    7.60
  -9  10  -3   -0.10    3.60
   9   9  -3   41.60    7.70
  -9  -9   3   43.60    8.50
   8   9  -3    6.70    4.50
  -8  -9   3    6.20    4.80
  -7  -9   3    7.80    4.80
   6   9  -3  101.29    8.60
  -6  -9   3  103.99    9.00
   5   9  -3  244.48   14.20
  -5  -9   3  251.57   14.30
   4   9  -3  189.68   11.40
  -4  -9   3  180.08   10.90
  -3  -9   3  273.87   13.90
  -3  -9   3  267.67   14.00
   2   9  -3  202.18   11.20
  -2  -9   3  179.88   10.90
  -2  -9   3  187.08   10.10
   1   9  -3   66.39    6.20
  -1  -9   3   75.69    6.50
   0   9  -3    5.20    2.80
   0  -9   3    3.50    3.10
  -1   9  -3  305.97   15.80
   1  -9   3  323.67   16.60
  -2   9  -3   88.59    6.60
   2  -9   3   74.39    7.40
  -3   9  -3    9.40    3.10
   3  -9   3    5.60    3.00
  -4   9  -3  668.03   31.20
   4  -9   3  728.53   32.40
  -5   9  -3   41.40    5.20
   5  -9   3   36.50    6.20
  -6   9  -3  118.69    8.90
   6  -9   3  118.79   10.00
  -7   9  -3    4.20    3.30
   7  -9   3    9.70    4.60
  -8   9  -3   54.39    6.70
   8  -9   3   49.80    8.60
  -9   9  -3   69.29    7.80
 -10   9  -3    5.80    4.30
   9   8  -3    3.30    4.70
  -9  -8   3    6.40    4.90
   8   8  -3  279.47   16.90
  -8  -8   3  269.27   16.90
   7   8  -3    2.00    3.40
  -7  -8   3   -3.00    3.10
   6   8  -3   65.29    6.90
  -6  -8   3   83.39    7.80
   5   8  -3   19.30    4.20
  -5  -8   3   15.10    4.00
  -4  -8   3  214.88   12.00
   3   8  -3  414.56   20.00
  -3  -8   3  440.16   19.80
  -3  -8   3  406.26   19.40
   2   8  -3   26.30    4.20
  -2  -8   3   36.10    4.40
  -2  -8   3   27.10    3.50
   1   8  -3  135.39    8.50
  -1  -8   3  142.39    8.80
  -1  -8   3  134.69    7.30
   0   8  -3   19.60    3.50
   0  -8   3   16.80    2.10
   0  -8   3   13.90    3.60
  -1   8  -3  381.86   18.60
   1  -8   3  408.46   19.40
  -2   8  -3  218.68   11.80
   2  -8   3  232.88   12.70
  -3   8  -3  711.13   32.30
   3  -8   3  767.52   33.40
  -4   8  -3    0.50    2.20
   4  -8   3    4.80    3.20
  -5   8  -3  544.25   26.10
   5  -8   3  603.74   27.40
  -6   8  -3   64.29    6.50
   6  -8   3   68.59    7.40
  -7   8  -3  100.19    8.20
   7  -8   3  102.09    9.30
  -8   8  -3    1.00    3.00
  -9   8  -3   22.40    5.30
 -10   8  -3    6.70    4.40
  10   7  -3    7.60    5.20
 -10  -7   3    5.30    5.60
   9   7  -3   32.30    7.10
  -9  -7   3   28.50    7.30
   8   7  -3   25.50    8.90
   7   7  -3  115.89    9.10
  -7  -7   3  110.19    9.40
   6   7  -3    4.70    3.40
  -6  -7   3   12.00    3.90
   5   7  -3   32.40    4.80
  -5  -7   3   40.70    7.80
   4   7  -3    0.80    2.20
  -4  -7   3    2.10    2.30
   3   7  -3  484.95   21.90
  -3  -7   3  441.26   21.20
  -3  -7   3  509.55   21.80
   2   7  -3  169.18    9.60
  -2  -7   3  175.48    9.20
  -2  -7   3  179.18    9.60
   1   7  -3  567.14   24.90
  -1  -7   3  557.34   25.00
  -1  -7   3  556.24   23.80
   0   7  -3  549.05   24.40
   0  -7   3  557.04   22.90
   0  -7   3  540.55   24.70
  -1   7  -3  359.26   17.10
   1  -7   3  375.26   17.70
  -2   7  -3    4.60    2.30
   2  -7   3    3.10    2.70
  -3   7  -3  279.87   13.90
   3  -7   3  283.07   14.60
  -4   7  -3  340.57   16.60
   4  -7   3  354.36   17.50
  -5   7  -3    1.10    2.20
   5  -7   3    0.00    2.70
  -6   7  -3  270.27   14.70
   6  -7   3  291.27   15.40
  -7   7  -3    4.10    2.90
   7  -7   3    5.50    4.60
  -8   7  -3    1.20    2.80
  -9   7  -3   12.10    4.40
  10  -7   3  118.69   11.00
  10   6  -3   -2.90    3.80
 -10  -6   3   -1.30    4.50
   9   6  -3   36.30    7.00
  -9  -6   3   35.20    7.20
   8   6  -3    7.70    3.90
  -8  -6   3    8.90    4.30
   7   6  -3   31.00    5.70
  -7  -6   3   27.30    5.40
   6   6  -3    9.50    3.60
  -6  -6   3    7.30    3.40
   5   6  -3  423.96   20.80
  -5  -6   3  451.95   21.30
   4   6  -3  233.38   12.60
  -4  -6   3  252.37   12.80
   3   6  -3   59.99    4.80
  -3  -6   3   51.39    4.20
  -3  -6   3   55.19    4.60
   2   6  -3 3085.59  122.69
  -2  -6   3 3106.59  122.29
  -2  -6   3 2932.31  122.19
   1   6  -3    9.60    2.30
  -1  -6   3    7.90    2.70
  -1  -6   3    5.80    1.60
   0   6  -3  716.03   30.00
   0   6  -3  695.63   28.50
   0  -6   3  708.03   30.20
   0  -6   3  678.83   28.50
  -1   6  -3 1099.79   46.50
   1  -6   3 1137.39   47.00
  -2   6  -3  168.78    9.10
   2  -6   3  179.98    9.90
  -3   6  -3  354.76   17.60
   3  -6   3  423.76   18.70
  -4   6  -3    0.10    1.70
   4  -6   3   -0.40    1.90
  -5   6  -3   43.60    4.80
   5  -6   3   49.00    5.50
  -6   6  -3   17.70    3.80
   6  -6   3   16.30    4.10
  -7   6  -3  506.35   24.20
   7  -6   3  510.65   24.00
  -8   6  -3   16.90    4.40
  -9   6  -3    4.50    3.60
  10  -6   3   18.50    5.90
  11  -6   3   -0.50    4.50
  10   5  -3    6.80    4.90
 -10  -5   3   17.80    6.40
   9   5  -3   95.29    9.70
  -9  -5   3  103.09   10.00
   8   5  -3   17.30    4.70
  -8  -5   3   17.60    5.00
   7   5  -3   15.90    4.40
  -7  -5   3   14.40    4.60
   6   5  -3  130.09    8.90
  -6  -5   3  129.89    9.10
   5   5  -3  455.05   22.20
  -5  -5   3  506.75   22.80
   4   5  -3    2.80    2.20
  -4  -5   3   -0.90    1.60
   3   5  -3  605.34   26.30
  -3  -5   3  591.74   25.40
  -3  -5   3  620.74   26.40
   2   5  -3  195.58    9.90
  -2  -5   3  202.68    9.70
  -2  -5   3  196.68    9.60
   1   5  -3  507.15   22.80
   1   5  -3  506.35   21.40
  -1  -5   3  519.25   21.50
  -1  -5   3  508.95   22.10
   0   5  -3  510.15   21.80
   0   5  -3  492.45   20.50
   0  -5   3  497.55   20.50
   0  -5   3  504.35   21.90
  -1   5  -3  255.37   12.40
   1  -5   3  274.67   12.90
  -2   5  -3  311.57   14.50
   2  -5   3  319.77   15.00
  -3   5  -3  717.03   30.10
  -3   5  -3  757.62   28.60
   3  -5   3  696.53   28.70
   3  -5   3  641.44   30.30
  -4   5  -3  621.84   27.50
  -4   5  -3  630.94   26.30
   4  -5   3  650.13   27.90
  -5   5  -3   81.79    5.20
  -5   5  -3   89.39    6.20
   5  -5   3   81.59    6.30
  -6   5  -3   88.19    9.60
   6  -5   3   93.39    7.00
  -7   5  -3    0.70    2.50
   7  -5   3    0.30    2.90
  -8   5  -3   40.20    5.70
   9  -5   3    3.50    4.30
  10  -5   3   -1.00    3.60
  11  -5   3   23.20    6.90
  11   4  -3   24.20    7.00
 -11  -4   3   24.50    6.80
  10   4  -3   21.40    6.20
 -10  -4   3   23.40    6.30
   9   4  -3    4.80    4.80
   8   4  -3   81.09    8.10
  -8  -4   3   88.69    8.30
   7   4  -3  304.47   16.40
  -7  -4   3  299.87   16.60
   6   4  -3  194.88   11.80
  -6  -4   3  224.38   12.50
   5   4  -3   16.50    3.50
  -5  -4   3   11.60    3.20
   4   4  -3 1413.16   60.59
  -4  -4   3 1526.55   60.99
   3   4  -3 1840.92   77.59
  -3  -4   3 1983.80   77.89
   2   4  -3  368.56   15.70
  -2  -4   3  318.67   15.10
  -2  -4   3  353.66   15.10
  -2  -4   3  357.26   15.40
   1   4  -3    3.00    1.50
   1   4  -3    0.20    1.00
  -1  -4   3    1.90    1.50
  -1  -4   3    3.10    1.20
   0   4  -3   37.80    3.10
   0   4  -3   33.00    2.10
   0  -4   3   38.80    3.40
   0  -4   3   32.40    2.00
  -1   4  -3   95.69    5.30
   1  -4   3   88.39    5.60
  -2   4  -3 1844.92   75.89
   2  -4   3 1911.21   76.29
  -3   4  -3  493.25   19.60
  -3   4  -3  480.25   20.60
   3  -4   3  450.05   19.60
   3  -4   3  462.95   21.70
  -4   4  -3   95.49    5.50
  -4   4  -3  103.19    6.30
   4  -4   3  101.89    6.50
  -5   4  -3  229.68   11.90
  -5   4  -3  233.58   11.90
   5  -4   3  227.78   11.70
  -6   4  -3  214.28   10.80
  -6   4  -3  188.68   11.00
   6  -4   3  202.88   10.90
  -7   4  -3   18.50    4.10
  -7   4  -3   16.50    3.70
   7  -4   3   26.00    5.70
   9  -4   3  107.09    9.60
  10  -4   3   18.90    5.80
  11  -4   3   -1.30    4.40
  11   3  -3   -4.00    4.20
 -11  -3   3    6.70    5.40
  10   3  -3  153.98   12.60
 -10  -3   3  150.88   12.40
   9   3  -3    7.00    4.40
  -9  -3   3    5.90    4.00
   8   3  -3   32.70    5.90
  -8  -3   3   42.80    6.20
   7   3  -3   40.50    5.60
  -7  -3   3   30.70    5.10
   6   3  -3  130.49    8.40
  -6  -3   3  108.69    8.10
   5   3  -3   31.70    3.90
  -5  -3   3   26.30    4.00
   4   3  -3  242.88   12.40
  -4  -3   3  265.57   12.70
  -3  -3   3 7015.10  279.17
   2   3  -3 1659.83   67.69
  -2  -3   3 1612.34   67.09
  -2  -3   3 1754.42   67.69
   1   3  -3  132.99    6.40
   1   3  -3  120.09    6.20
   1   3  -3  132.89    6.00
  -1  -3   3  127.49    6.00
  -1  -3   3  123.79    6.20
   0   3  -3    5.20    1.60
   0   3  -3    8.60    1.70
   0   3  -3    6.30    0.90
   0  -3   3    4.50    1.60
   0  -3   3    7.00    1.00
   0  -3   3    4.30    1.70
  -1   3  -3  887.31   36.10
   1  -3   3  874.51   36.30
  -2   3  -3    8.00    1.70
  -2   3  -3    6.80    1.20
   2  -3   3    8.00    2.00
   2  -3   3    4.90    1.10
  -3   3  -3  147.79    7.10
   3  -3   3  140.09    7.10
   3  -3   3  162.68    8.00
  -4   3  -3  716.33   30.10
  -4   3  -3  680.13   29.50
   4  -3   3  717.53   29.90
  -5   3  -3   18.60    3.20
  -5   3  -3   13.10    2.70
   5  -3   3   17.40    3.10
  -6   3  -3  431.66   18.80
  -6   3  -3  376.66   18.70
   6  -3   3  377.66   18.00
  -7   3  -3   24.70    4.20
  -7   3  -3   15.10    3.70
  -8   3  -3   74.19    7.00
   8  -3   3   67.39    7.30
   9  -3   3    1.10    3.40
  10  -3   3   55.09    8.10
  11  -3   3    6.80    5.00
  11   2  -3    8.40    5.40
 -11  -2   3   17.50    6.10
  10   2  -3    3.80    4.70
 -10  -2   3   -0.20    3.90
   9   2  -3  141.89   11.00
  -9  -2   3  129.19   10.70
   8   2  -3    1.60    3.40
  -8  -2   3    4.70    3.60
   7   2  -3  145.29    9.60
  -7  -2   3  128.69    9.40
   6   2  -3  421.56   20.30
  -6  -2   3  432.36   20.60
   5   2  -3  213.88   11.10
  -5  -2   3  208.68   11.30
   4   2  -3   80.89    5.40
  -4  -2   3   86.99    5.70
   3   2  -3  183.38    9.00
  -3  -2   3  184.38    9.20
   2   2  -3  310.67   13.80
  -2  -2   3  321.67   13.90
   1   2  -3    1.10    1.30
   1   2  -3    1.40    1.10
   1   2  -3   -1.80    0.90
  -1  -2   3    0.80    1.00
  -1  -2   3    1.50    1.20
  -1  -2   3   -0.20    0.90
   0   2  -3  490.85   21.30
   0   2  -3  526.75   20.70
   0   2  -3  534.25   21.30
   0  -2   3  491.95   21.20
   0  -2   3  538.55   20.70
   0  -2   3  498.55   21.30
  -1   2  -3  654.23   25.90
  -1   2  -3  598.44   25.30
  -1   2  -3  621.54   26.10
   1  -2   3  609.04   25.30
   1  -2   3  665.53   26.20
   1  -2   3  635.24   25.90
  -2   2  -3  143.09    7.00
  -2   2  -3  140.29    6.60
   2  -2   3  150.18    7.00
   2  -2   3  142.39    7.20
  -3   2  -3  312.27   14.50
  -3   2  -3  352.56   14.90
   3  -2   3  336.57   14.80
  -4   2  -3 1606.34   61.29
  -4   2  -3 1397.76   60.89
   4  -2   3 1484.95   60.79
  -5   2  -3 1049.20   44.40
  -5   2  -3 1103.59   44.70
   5  -2   3 1038.30   43.90
  -6   2  -3   -0.60    2.20
  -6   2  -3    3.20    2.40
   6  -2   3    2.60    2.20
  -7   2  -3  152.68    9.90
   7  -2   3  162.78   10.40
  -8   2  -3  157.28   10.50
   8  -2   3  146.59   10.70
  -9   2  -3   15.70    4.90
   9  -2   3   20.10    5.40
 -10   2  -3    0.80    4.30
  10  -2   3   -0.10    3.90
  11  -2   3   26.50    7.10
  11   1  -3   41.50    8.20
 -11  -1   3   33.90    7.60
  10   1  -3    4.20    4.20
 -10  -1   3    1.40    4.30
   9   1  -3   21.70    5.50
  -9  -1   3   26.00    5.70
   8   1  -3  309.67   17.10
  -8  -1   3  312.27   17.10
   7   1  -3   90.59    7.50
  -7  -1   3   99.89    9.90
   6   1  -3  390.36   18.30
  -6  -1   3  358.76   18.20
   5   1  -3   91.99    6.40
  -5  -1   3   98.29    6.60
   4   1  -3  589.04   25.50
  -4  -1   3  594.34   25.70
   3   1  -3  187.68    9.30
  -3  -1   3  203.78    9.60
   2   1  -3 2388.16   95.59
   2   1  -3 2362.76   95.39
  -2  -1   3 2496.45   95.69
  -2  -1   3 2306.67   95.39
   1   1  -3 5069.89  207.18
   1   1  -3 5292.97  207.28
  -1  -1   3 5145.99  207.18
  -1  -1   3 5407.26  207.28
   0   1  -3  472.45   19.10
   0   1  -3  471.95   19.00
   0   1  -3  480.35   19.80
   0  -1   3  470.85   19.40
   0  -1   3  447.26   19.10
  -1   1  -3 9670.23  376.56
  -1   1  -3 9332.37  376.86
   1  -1   3 9899.71  376.96
   1  -1   3 9084.79  376.46
   1  -1   3 9595.24  376.66
  -2   1  -3  482.85   20.50
  -2   1  -3  477.65   20.60
  -2   1  -3  502.55   20.60
   2  -1   3  482.85   20.50
   2  -1   3  475.75   21.00
   2  -1   3  527.05   20.80
  -3   1  -3 1140.19   43.90
  -3   1  -3 1004.60   43.80
   3  -1   3 1068.79   43.70
  -4   1  -3   70.69    5.50
  -4   1  -3   73.79    4.90
   4  -1   3   64.99    4.50
  -5   1  -3  437.76   20.30
   5  -1   3  447.06   19.30
  -6   1  -3  154.88    9.30
   6  -1   3  160.28    9.50
   6  -1   3  144.69    8.00
  -7   1  -3    7.20    3.30
   7  -1   3    6.90    3.30
  -8   1  -3  244.48   14.20
   8  -1   3  235.08   14.30
  -9   1  -3   18.50    5.40
   9  -1   3   10.00    4.60
 -10   1  -3    2.10    5.70
  10  -1   3    5.90    4.40
 -11   1  -3   13.10    7.70
  11  -1   3   -1.80    4.40
  11   0  -3  280.37   18.70
 -11   0   3  313.77   19.00
  10   0  -3   -5.20    3.40
   9   0  -3    5.50    3.90
  -9   0   3    7.70    4.50
   8   0  -3   -0.10    3.10
  -8   0   3    0.20    3.00
  -7   0   3   92.19    7.50
   6   0  -3   -0.50    2.20
  -6   0   3    2.30    2.40
   5   0  -3  427.16   18.90
  -5   0   3  397.06   18.90
   4   0  -3 1229.88   49.90
  -4   0   3 1191.98   49.99
   3   0  -3  197.08    9.30
  -3   0   3  198.18    9.50
   2   0  -3 6588.54  264.07
   2   0  -3 6778.32  263.97
   2   0  -3 6455.45  263.57
  -2   0   3 6885.51  264.17
  -2   0   3 6738.53  263.57
  -2   0   3 6502.75  263.87
   1   0  -3 1365.56   56.89
   1   0  -3 1413.96   56.69
  -1   0   3 1550.04   57.09
  -1   0   3 1362.26   56.69
  -1   0   3 1430.56   56.89
   0   0  -3 4753.72  186.48
   0   0  -3 4473.15  186.68
   0   0  -3 4811.02  186.18
   0   0   3 4644.84  186.48
   0   0   3 4899.11  186.68
   0   0   3 4647.14  186.08
  -1   0  -3  476.15   21.50
  -1   0  -3  554.04   21.30
  -1   0  -3  497.65   21.50
   1   0   3  535.25   21.20
   1   0   3  520.35   21.50
   1   0   3  547.35   21.70
  -2   0  -3 1105.79   46.40
  -2   0  -3 1206.58   46.40
  -2   0  -3 1100.09   46.60
   2   0   3 1156.48   46.70
   2   0   3 1166.48   46.60
   2   0   3 1154.58   46.40
  -3   0  -3   96.89    5.70
  -3   0  -3  106.09    5.50
  -3   0  -3   91.99    5.20
   3   0   3   99.69    5.40
  -4   0  -3   70.79    5.00
   4   0   3   78.99    5.10
   4   0   3   63.09    4.40
  -5   0  -3   72.69    5.40
   5   0   3   73.69    5.50
   5   0   3   62.99    4.50
  -6   0  -3  175.48   10.20
   6   0   3  162.38   10.00
  -7   0  -3   37.20    7.30
   7   0   3   42.70    5.80
  -8   0  -3    1.80    3.20
   8   0   3   -1.90    2.80
  -9   0  -3  191.28   17.10
   9   0   3  159.58   12.10
 -10   0  -3    0.00    3.90
  10   0   3   -0.50    4.60
 -11   0  -3   10.50    6.10
  11   0   3    6.80    5.30
  11  -1  -3    3.10    4.70
 -11   1   3    8.00    5.30
  10  -1  -3    2.80    4.00
 -10   1   3    8.40    4.60
   9  -1  -3   -1.10    3.30
  -9   1   3    2.00    5.10
   8  -1  -3    2.30    3.00
  -8   1   3    4.00    3.50
   7  -1  -3   83.79    7.80
  -7   1   3  102.49    7.50
   6  -1  -3  216.88   11.70
  -6   1   3  212.98   11.70
   5  -1  -3   22.10    3.30
  -5   1   3   18.50    3.30
   3  -1  -3 1447.46   60.49
   3  -1  -3 1589.64   60.99
  -3   1   3 1514.25   60.49
  -3   1   3 1476.85   61.09
   2  -1  -3 6977.40  291.37
   2  -1  -3 7366.46  291.47
   2  -1  -3 7293.17  291.67
  -2   1   3 7483.75  291.57
  -2   1   3 7668.53  291.77
   1  -1  -3 1134.09   47.30
   1  -1  -3 1196.68   46.60
   1  -1  -3 1111.09   46.50
   1  -1  -3 1169.78   47.00
  -1   1   3 1173.88   47.00
  -1   1   3 1220.98   47.00
   0  -1  -3 1762.72   73.99
   0  -1  -3 1873.61   73.99
   0   1   3 1919.11   74.09
  -1  -1  -3  255.77   11.50
  -1  -1  -3  275.07   11.80
   1   1   3  264.77   11.10
   1   1   3  268.67   11.70
   1   1   3  268.37   11.70
   1   1   3  268.27   11.20
  -2  -1  -3  368.96   15.70
  -2  -1  -3  336.77   15.20
   2   1   3  351.36   15.10
   2   1   3  380.36   15.30
   2   1   3  354.36   15.30
  -3  -1  -3 1822.82   68.89
  -3  -1  -3 1507.65   67.89
   3   1   3 1665.73   68.09
   3   1   3 1781.22   68.49
  -4  -1  -3    0.30    1.70
  -4  -1  -3   -1.10    1.50
   4   1   3    0.00    1.60
   4   1   3    2.90    1.50
  -5  -1  -3    1.40    1.90
   5   1   3    0.10    1.70
  -6  -1  -3    1.00    2.40
   6   1   3    2.90    2.30
  -7  -1  -3  592.04   26.50
   7   1   3  509.65   25.70
  -8  -1  -3   27.20    5.60
   8   1   3   28.60    5.70
  -9  -1  -3    5.20    4.20
   9   1   3    2.30    3.90
 -10  -1  -3   23.00    6.10
  10   1   3    7.30    5.00
 -11  -1  -3    6.20    5.40
  11   1   3    8.20    5.50
  11  -2  -3   -1.30    4.10
 -11   2   3   12.70    5.60
  10  -2  -3    7.20    4.50
 -10   2   3   17.50    5.30
   9  -2  -3  238.38   14.80
  -9   2   3  258.57   15.00
   8  -2  -3   30.10    5.30
  -8   2   3   32.10    5.50
   7  -2  -3   11.10    3.70
  -7   2   3    6.30    3.50
   6  -2  -3   20.50    3.80
  -6   2   3   26.00    4.00
   5  -2  -3 2111.49   85.19
   5  -2  -3 2050.69   84.09
  -5   2   3 2114.69   85.19
   4  -2  -3    3.90    1.70
  -4   2   3    5.30    2.10
  -4   2   3    1.90    1.30
   3  -2  -3    2.30    1.30
  -3   2   3    2.00    1.30
  -3   2   3    0.80    1.30
  -3   2   3    1.00    1.30
   2  -2  -3 1159.58   49.30
   2  -2  -3 1210.68   49.10
   2  -2  -3 1253.37   49.50
  -2   2   3 1246.98   49.60
  -2   2   3 1207.88   49.10
  -2   2   3 1247.58   49.40
   1  -2  -3  470.05   19.20
   1  -2  -3  480.65   19.70
   1  -2  -3  496.95   19.80
   1  -2  -3  469.35   20.00
  -1   2   3  465.35   20.00
  -1   2   3  464.15   19.20
   0  -2  -3  604.74   24.20
   0  -2  -3  568.44   24.20
   0   2   3  586.64   24.20
   0   2   3  576.84   24.30
  -1  -2  -3   11.30    2.00
  -1  -2  -3    5.90    1.30
  -1  -2  -3    6.60    1.10
   1   2   3    6.70    1.20
   1   2   3    6.20    1.60
  -2  -2  -3  929.81   37.00
  -2  -2  -3  838.32   36.20
  -2  -2  -3  800.02   36.20
   2   2   3  968.40   36.40
   2   2   3  916.81   36.50
  -3  -2  -3   91.39    5.70
  -3  -2  -3   78.59    4.90
   3   2   3   90.79    5.30
   3   2   3   98.09    5.10
  -4  -2  -3 1676.53   70.99
   4   2   3 1684.93   69.69
   4   2   3 1823.22   70.59
  -5  -2  -3   16.30    3.50
   5   2   3   26.50    4.10
  -6  -2  -3   81.89    6.90
   6   2   3   83.29    6.90
  -7  -2  -3  183.18   11.70
   7   2   3  178.08   11.50
  -8  -2  -3   41.80    6.30
   8   2   3   49.50    6.80
  -9  -2  -3   16.90    5.20
   9   2   3   15.20    5.30
 -10  -2  -3   11.10    5.30
  10   2   3   14.80    6.20
  11  -3  -3   10.60    5.30
 -11   3   3   13.60    5.60
  10  -3  -3   -2.00    3.10
 -10   3   3   -1.80    3.40
   9  -3  -3   -0.60    3.40
  -9   3   3    0.20    3.50
   8  -3  -3  653.23   31.20
  -8   3   3  701.23   31.20
   7  -3  -3  153.78   12.00
  -7   3   3  174.88   10.30
   6  -3  -3    0.50    2.00
   6  -3  -3   -1.20    1.70
  -6   3   3   -2.00    2.20
   5  -3  -3  326.37   14.50
  -5   3   3  299.67   14.70
  -5   3   3  314.47   14.80
  -4   3   3  340.77   15.10
  -4   3   3  324.97   15.10
  -4   3   3  328.27   15.00
  -3   3   3  123.69    6.30
  -3   3   3  124.99    6.80
  -3   3   3  116.99    6.40
   2  -3  -3  478.25   20.20
  -2   3   3  504.05   20.50
  -2   3   3  472.75   20.80
  -2   3   3  483.35   20.10
   1  -3  -3   20.70    1.80
   1  -3  -3   20.70    2.20
  -1   3   3   18.60    2.00
  -1   3   3   22.00    1.70
  -1   3   3   22.30    2.70
   0  -3  -3    9.70    1.80
   0  -3  -3    8.80    1.30
   0   3   3   12.20    2.20
   0   3   3    9.10    1.40
  -1  -3  -3  732.73   31.00
  -1  -3  -3  775.02   31.80
   1   3   3  764.02   31.70
   1   3   3  782.62   31.10
  -2  -3  -3  357.06   15.50
   2   3   3  327.27   15.00
   2   3   3  335.97   14.70
  -3  -3  -3  440.96   19.90
   3   3   3  449.16   19.30
   3   3   3  435.76   19.10
  -4  -3  -3   67.09    5.30
   4   3   3   65.89    4.50
   4   3   3   66.59    5.10
  -5  -3  -3   26.30    4.00
   5   3   3   22.10    3.90
  -6  -3  -3   52.59    5.70
   6   3   3   51.99    5.80
  -7  -3  -3    4.30    3.40
   7   3   3    0.70    2.90
  -8  -3  -3   39.60    6.30
   8   3   3   44.50    6.90
  -9  -3  -3   25.50    5.90
   9   3   3   12.50    5.70
 -10  -3  -3   11.10    5.60
  10   3   3    7.20    5.00
  11  -4  -3   35.00    7.00
  10  -4  -3    2.70    4.00
 -10   4   3   -1.20    3.80
   9  -4  -3    9.20    4.30
  -9   4   3    3.40    3.80
   8  -4  -3    9.70    3.60
  -8   4   3   10.60    3.80
   7  -4  -3  163.68   11.70
  -7   4   3  162.28    9.80
   6  -4  -3   -1.20    1.70
  -6   4   3    1.00    1.90
  -6   4   3    3.90    2.40
  -5   4   3  123.39    7.40
  -5   4   3  130.69    7.40
  -4   4   3    4.50    1.70
  -4   4   3    0.40    1.40
  -4   4   3   -1.60    1.40
  -3   4   3  882.01   38.20
  -3   4   3  912.01   37.50
  -3   4   3  937.01   37.60
   2  -4  -3   46.80    3.40
  -2   4   3   50.69    3.20
  -2   4   3   51.49    4.30
   1  -4  -3  867.11   36.60
   1  -4  -3  912.71   37.10
  -1   4   3  930.31   36.60
  -1   4   3  900.11   37.70
   0  -4  -3  201.78    9.00
   0  -4  -3  203.48    9.60
   0   4   3  202.38    9.10
   0   4   3  209.48   10.10
  -1  -4  -3  359.06   15.80
  -1  -4  -3  392.56   16.80
   1   4   3  374.86   15.90
   1   4   3  373.76   16.70
  -2  -4  -3  523.85   23.30
   2   4   3  543.55   22.60
   2   4   3  532.45   23.00
  -3  -4  -3   42.30    4.00
   3   4   3   35.70    3.60
  -4  -4  -3  234.38   12.40
   4   4   3  242.88   11.90
   4   4   3  232.88   11.30
  -5  -4  -3  278.07   14.80
   5   4   3  286.97   14.40
  -6  -4  -3  715.03   33.30
   6   4   3  741.43   32.70
  -7  -4  -3   -1.80    2.60
   7   4   3    5.60    3.60
  -8  -4  -3   -0.60    3.30
   8   4   3    2.50    3.70
  -9  -4  -3    5.30    4.30
   9   4   3    5.70    5.10
 -10  -4  -3   57.49    8.80
  10   4   3   49.10    8.70
  11  -5  -3    5.00    4.50
  10  -5  -3  130.69   11.00
   9  -5  -3   11.00    4.30
  -9   5   3    9.30    3.90
   8  -5  -3    7.30    3.40
  -8   5   3   10.90    3.80
   7  -5  -3   26.00    4.50
  -7   5   3   25.90    4.40
  -7   5   3   26.80    4.30
   6  -5  -3  470.85   22.10
  -6   5   3  476.95   22.00
  -6   5   3  493.45   21.90
  -5   5   3   13.50    2.70
  -5   5   3   14.50    2.80
  -4   5   3  301.67   14.60
  -4   5   3  312.07   14.00
  -4   5   3  289.87   14.60
  -3   5   3   34.00    4.00
  -3   5   3   31.70    3.00
   2  -5  -3  798.92   33.10
  -2   5   3  793.02   34.00
  -2   5   3  795.72   32.80
   1  -5  -3  535.05   22.20
  -1   5   3  498.95   24.60
  -1   5   3  517.75   21.70
   0  -5  -3  657.63   28.30
   0   5   3  674.03   29.40
   0   5   3  682.63   27.90
   1   5   3 1475.25   59.79
   1   5   3 1430.36   58.89
  -2  -5  -3  391.86   17.60
   2   5   3  373.06   16.80
   2   5   3  381.56   17.40
  -3  -5  -3  722.53   30.90
   3   5   3  705.93   30.10
   3   5   3  689.33   30.20
  -4  -5  -3  327.77   16.10
   4   5   3  328.77   15.40
   4   5   3  307.97   14.90
   5   5   3  518.05   23.80
  -6  -5  -3   13.00    4.00
   6   5   3    9.70    4.00
  -7  -5  -3  285.97   16.80
   7   5   3  302.47   16.40
  -8  -5  -3    1.90    4.70
   8   5   3    7.10    4.00
  -9  -5  -3    3.80    4.20
   9   5   3   -5.40    3.50
 -10  -5  -3  106.69   11.10
  10   5   3   90.49   10.70
  11  -6  -3   10.30    5.50
  10  -6  -3    2.00    4.30
   9  -6  -3  194.48   13.00
   7  -6  -3   55.19    6.30
  -7   6   3   70.69    6.10
  -7   6   3   68.19    6.10
   6  -6  -3   -2.60    2.00
  -6   6   3    5.50    2.50
  -6   6   3   -2.10    2.10
  -5   6   3  222.18   10.90
  -5   6   3  205.38   11.00
  -4   6   3   39.70    3.80
  -4   6   3   41.00    4.20
  -4   6   3   33.30    4.50
   3  -6  -3  208.28   10.20
  -3   6   3  211.38   10.20
  -3   6   3  210.98   11.50
   2  -6  -3  866.51   37.30
  -2   6   3  929.41   37.30
  -2   6   3  906.81   38.60
   1  -6  -3  937.11   37.70
  -1   6   3  900.11   37.30
  -1   6   3  882.51   38.70
   0  -6  -3   19.20    2.80
   0   6   3   22.40    3.70
   0   6   3   24.70    2.70
  -1  -6  -3  834.92   35.80
   1   6   3  833.12   36.30
   1   6   3  873.31   35.30
  -2  -6  -3  564.64   24.10
   2   6   3  532.35   24.00
   2   6   3  517.25   23.30
  -3  -6  -3   25.00    4.00
   3   6   3   19.40    3.10
   3   6   3   21.20    3.70
  -4  -6  -3  103.19    7.30
   4   6   3   96.79    6.70
   4   6   3   86.99    6.50
  -5  -6  -3   79.99    7.00
   5   6   3   79.59    6.60
  -6  -6  -3   38.30    5.60
   6   6   3   41.50    5.50
  -7  -6  -3  130.49   10.10
   7   6   3  128.49    9.80
  -8  -6  -3   51.99    7.10
   8   6   3   40.20    6.80
  -9  -6  -3   61.29    8.50
   9   6   3   36.90    7.40
  11  -7  -3   69.69    9.30
  10  -7  -3   -4.80    3.10
   9  -7  -3   -1.00    3.30
  -8   7   3   41.60    5.60
   7  -7  -3   16.00    4.30
  -7   7   3    9.70    3.20
   6  -7  -3   38.70    6.50
  -6   7   3   61.29    5.50
  -6   7   3   63.69    5.60
   5  -7  -3   -4.60    2.90
  -5   7   3    6.80    2.30
  -5   7   3    0.40    2.20
   4  -7  -3  769.72   32.30
  -4   7   3  722.43   32.40
  -4   7   3  790.12   33.80
   3  -7  -3  138.69    8.50
  -3   7   3  149.59    8.00
  -3   7   3  160.98    9.60
   2  -7  -3  106.19    6.20
  -2   7   3  106.09    6.20
  -2   7   3  112.39    7.70
  -1   7   3   40.80    4.80
  -1   7   3   42.90    3.60
   0  -7  -3  519.35   23.20
   0   7   3  527.75   22.90
   0   7   3  545.05   24.40
  -1  -7  -3   71.39    5.50
   1   7   3   84.09    6.30
   1   7   3   78.39    5.20
  -2  -7  -3   14.90    3.30
   2   7   3    7.60    2.80
   2   7   3    8.20    2.40
  -3  -7  -3  372.76   17.60
   3   7   3  346.97   16.70
   3   7   3  346.37   17.20
   4   7   3   -1.30    2.00
   4   7   3   -0.40    2.00
  -5  -7  -3  231.98   13.50
   5   7   3  235.08   12.90
  -6  -7  -3   -2.10    2.80
   6   7   3    1.20    2.90
  -7  -7  -3  120.39    9.90
   7   7   3  110.49    9.30
  -8  -7  -3   33.60    6.70
   8   7   3   36.80   11.20
  -9  -7  -3  135.49   12.20
  10  -8  -3   50.79    7.90
  -8   8   3   13.50    5.30
   7  -8  -3  263.07   14.80
  -7   8   3  233.78   13.50
  -6   8   3  146.99    9.30
   5  -8  -3   75.79    5.70
  -5   8   3   78.69    6.10
   4  -8  -3   80.29    5.80
  -4   8   3   84.19    6.00
  -4   8   3   93.09    7.60
   3  -8  -3 1298.47   54.69
  -3   8   3 1392.96   56.79
  -3   8   3 1303.67   54.89
   2  -8  -3  203.88   10.10
  -2   8   3  193.68   10.00
  -2   8   3  194.38   11.70
   1  -8  -3  477.35   21.70
  -1   8   3  498.05   23.40
  -1   8   3  506.25   21.80
   0  -8  -3  195.58   10.00
   0   8   3  191.38    9.70
   0   8   3  163.18   10.70
  -1  -8  -3    7.50    2.70
   1   8   3    2.50    2.40
   1   8   3    5.00    2.20
  -2  -8  -3   77.29    6.10
   2   8   3   80.59    5.80
   2   8   3   73.39    6.50
  -3  -8  -3   43.10    4.90
   3   8   3   40.60    4.60
   3   8   3   37.60    5.10
  -4  -8  -3  571.54   25.70
   4   8   3  494.15   26.90
   4   8   3  540.05   24.70
  -5  -8  -3   -0.40    2.80
   5   8   3    5.90    3.20
  -6  -8  -3   14.60    4.50
   6   8   3    7.70    3.70
  -7  -8  -3   26.60    6.10
   7   8   3   19.00    5.40
  -8  -8  -3   24.40    6.20
  10  -9  -3   18.50    5.50
  -9   9   3   92.09    8.60
  -8   9   3   63.09    8.40
   7  -9  -3   25.90    5.90
  -7   9   3   29.00    5.00
   6  -9  -3  289.17   16.40
  -6   9   3  262.77   14.40
   5  -9  -3  122.39   10.20
  -5   9   3  138.49    8.60
  -4   9   3   12.10    3.10
   3  -9  -3   12.40    2.70
  -3   9   3   12.10    3.80
  -3   9   3   12.20    2.90
   2  -9  -3    0.00    1.90
  -2   9   3    2.80    2.10
  -2   9   3   -1.10    2.70
   1  -9  -3  157.28    9.00
  -1   9   3  162.78   10.70
  -1   9   3  167.48    9.10
   0  -9  -3  235.58   12.10
   0   9   3  235.48   12.00
   0   9   3  230.98   13.50
  -1  -9  -3  254.57   13.10
   1   9   3  251.37   12.90
   1   9   3  248.08   14.10
  -2  -9  -3  567.94   26.70
   2   9   3  599.24   27.50
   2   9   3  592.14   26.30
  -3  -9  -3  302.47   15.80
   3   9   3  305.67   15.30
   3   9   3  290.67   16.00
  -4  -9  -3   71.39    6.80
  -5  -9  -3   59.09    6.70
   5   9   3   60.19    6.70
  -6  -9  -3   -0.20    3.20
  -7  -9  -3    7.00    4.50
  -8  -9  -3   11.80    5.50
  10 -10  -3    3.80    4.40
  -9  10   3    6.60    4.20
   8 -10  -3   55.49    8.00
  -8  10   3   53.89    6.70
   7 -10  -3    5.20    4.40
  -7  10   3    8.10    3.60
   6 -10  -3   17.50    5.30
  -6  10   3   21.70    4.50
   5 -10  -3  173.78   12.80
  -5  10   3  191.68   10.90
  -4  10   3   71.59    6.00
  -3  10   3   11.60    4.30
  -3  10   3    1.50    2.30
   2 -10  -3  263.07   13.80
  -2  10   3  294.37   16.10
  -2  10   3  289.47   14.10
   1 -10  -3  418.46   20.10
  -1  10   3  450.25   22.30
  -1  10   3  453.65   20.40
   0 -10  -3   45.50    4.90
   0  10   3   45.80    6.10
   0  10   3   53.49    5.20
  -1 -10  -3  232.88   12.50
   1  10   3  227.18   15.50
   1  10   3  222.58   12.30
  -2 -10  -3   51.49    7.00
   2  10   3   58.69    5.80
  -3 -10  -3  163.78   10.40
   3  10   3  157.78   14.40
  -4 -10  -3   88.69    7.80
  -5 -10  -3    0.00    3.00
  -6 -10  -3  132.99   10.90
  -7 -10  -3    4.70    4.20
  -9  11   3   17.20    5.40
  -8  11   3    0.40    3.40
   7 -11  -3    1.80    4.40
  -7  11   3    0.10    3.30
   6 -11  -3   15.00    5.20
  -6  11   3   16.50    4.10
   5 -11  -3  115.69   10.30
  -5  11   3  120.89    8.60
   4 -11  -3  123.49   10.70
  -4  11   3  130.59    8.60
  -3  11   3   12.20    3.40
  -2  11   3  184.58   10.40
  -2  11   3  168.68   12.30
  -1  11   3   39.40    4.90
  -1  11   3   41.90    6.20
   0 -11  -3    1.50    2.60
   0  11   3   -1.20    3.20
  -1 -11  -3   29.70    4.50
   1  11   3   35.50    6.20
  -2 -11  -3  219.38   12.60
   2  11   3  217.08   13.70
  -3 -11  -3  187.98   11.80
   3  11   3  191.18   12.50
  -4 -11  -3   11.20    4.20
  -6 -11  -3   50.39    7.40
  -7 -11  -3   44.60    7.80
   8 -12  -3   22.70    6.70
   7 -12  -3    0.40    4.70
  -7  12   3    0.40    5.40
   6 -12  -3   30.40    8.10
  -6  12   3   48.20    8.50
   5 -12  -3    8.90    5.10
   4 -12  -3   20.90    5.70
   3 -12  -3   86.19    9.50
  -1  12   3  118.79   10.40
   0  12   3   52.89    7.50
   1  12   3   97.09    9.40
  -2 -12  -3   27.00    4.60
   2  12   3   21.30    5.80
  -3 -12  -3   65.89    6.90
  -4 -12  -3    2.70    3.90
  -5 -12  -3   42.80    6.80
  -6 -12  -3   17.00    5.60
   8 -13  -3    5.10    6.10
   7 -13  -3    2.70    5.00
   6 -13  -3  117.69   11.80
   5 -13  -3   10.00    4.70
   3 -13  -3   95.79   10.20
   2 -13  -3  148.59   12.40
   1 -13  -3   57.29    8.00
  -5 -13  -3   40.00    8.50
   7 -14  -3    6.30    5.60
   6 -14  -3    8.50    6.20
   5 -14  -3   87.99   10.50
   4 -14  -3   -1.90    4.30
   3 -14  -3    1.40    4.60
   2 -14  -3   13.90    5.40
   1 -14  -3    9.90    5.00
   0 -14  -3    5.10    4.80
  -1 -14  -3   82.99   11.10
   6 -15  -3   -0.50    5.10
   5 -15  -3   -1.40    4.70
   4 -15  -3    0.90    4.30
   3 -15  -3   12.40    6.10
   2 -15  -3    2.00    5.20
   1 -15  -3    3.40    5.00
   0 -15  -3   70.09   10.10
  -1 -15  -3   -1.00    4.80
   3 -16  -3   17.30    6.50
   2 -16  -3    3.70    4.90
   1 -16  -3   -0.90    5.00
   0 -16  -3    3.70    5.60
   2  16  -4   14.20    6.50
   1  16  -4   -4.20    4.30
   0  16  -4   11.40    5.60
   0 -16   4   16.80    6.90
  -1  16  -4    9.40    5.40
   1 -16   4    8.90    6.20
  -2  16  -4    8.50    5.00
   2 -16   4    6.60    5.60
  -3  16  -4   51.19    8.50
  -4  16  -4    0.40    4.60
   4 -16   4   10.70    6.80
   3  15  -4    6.50    5.30
   2  15  -4   -4.50    4.20
   1  15  -4   14.40    5.90
  -1 -15   4    9.30    5.40
   0  15  -4   25.90    6.20
   0 -15   4   25.70    7.00
  -1  15  -4   96.09    9.50
   1 -15   4   98.29   11.00
  -2  15  -4   18.00    5.60
   2 -15   4   11.30    6.10
  -3  15  -4    5.40    4.80
   3 -15   4   -0.90    5.10
  -4  15  -4    5.40    4.50
   4 -15   4    8.70    6.10
  -5  15  -4    4.10    4.30
   5 -15   4   -8.70    4.70
   5  14  -4    0.90    4.80
   4  14  -4   -1.10    4.10
   3  14  -4   24.10    6.60
   2  14  -4   11.70    5.30
   1  14  -4   10.70    4.90
  -1 -14   4   16.50    5.70
   0  14  -4   26.30    6.00
   0 -14   4   19.00    6.10
  -1  14  -4  101.69    9.60
   1 -14   4  124.99   12.50
  -2  14  -4    1.30    3.70
   2 -14   4   -6.10    3.90
  -3  14  -4    7.70    7.20
   3 -14   4    3.90    5.00
  -4  14  -4    7.70    4.70
   4 -14   4   -0.80    4.60
  -5  14  -4   17.60    5.30
   5 -14   4   22.70    7.20
  -6  14  -4    6.10    4.70
   6 -14   4   -3.10    5.40
  -7  14  -4   23.70    6.20
   7 -14   4   11.10    7.10
   6  13  -4   -0.80    4.40
   5  13  -4   59.39    8.30
   4  13  -4  162.78   12.40
   3  13  -4  100.49    9.70
   2  13  -4   72.39    8.20
   1  13  -4   61.19    8.00
  -1 -13   4   47.50    7.70
   0 -13   4   -3.20    3.80
  -1  13  -4    2.10    3.80
   1 -13   4   -1.90    4.10
  -2  13  -4  190.08   13.10
   2 -13   4  206.08   14.40
  -3  13  -4    4.00    3.90
   3 -13   4   -2.30    4.10
  -4  13  -4   70.79    7.80
  -5  13  -4  104.09    9.20
   5 -13   4   98.79   10.90
  -6  13  -4   29.20    6.20
   6 -13   4   45.50    8.70
  -7  13  -4    6.00    4.90
   7 -13   4   -1.00    5.70
  -8  13  -4    6.40    5.20
   7  12  -4   26.60    6.70
   6  12  -4   22.40    6.10
   5  12  -4   42.60    7.20
   4  12  -4  119.69   10.10
   3  12  -4   23.90    8.90
   2  12  -4   21.00    5.40
  -2 -12   4   21.30    5.30
   1  12  -4  194.78   12.60
  -1 -12   4  189.08   12.90
   0  12  -4    2.00    3.50
   0 -12   4    5.30    4.00
  -1  12  -4    2.70    3.30
   1 -12   4   -8.10    3.60
  -2  12  -4    7.70    3.70
   2 -12   4   12.00    4.40
  -3  12  -4  366.16   19.90
   3 -12   4  405.46   21.60
  -4  12  -4    6.50    3.50
   4 -12   4    6.80    4.50
  -5  12  -4   58.69    6.80
   5 -12   4   42.50    7.90
  -6  12  -4    9.00    4.20
   6 -12   4   11.60    6.30
  -7  12  -4   21.40    5.50
   7 -12   4   20.70    6.80
  -8  12  -4   -1.10    3.70
   8 -12   4    0.90    5.80
   7  11  -4   50.29    8.30
  -7 -11   4   52.19    7.80
   6  11  -4   59.79    7.70
  -6 -11   4   49.99    7.10
   5  11  -4   10.90    4.60
  -5 -11   4   19.90    4.90
   4  11  -4  192.08   12.70
   3  11  -4  120.59    9.40
   2  11  -4   68.09    6.90
  -2 -11   4   60.09    7.60
   1  11  -4   52.29    6.20
  -1 -11   4   46.50    6.50
   0  11  -4  246.68   14.00
   0 -11   4  227.58   14.30
  -1  11  -4   55.39    6.40
   1 -11   4   56.89    7.20
  -2  11  -4   82.59    7.20
   2 -11   4   64.49    8.30
  -3  11  -4   22.90    4.70
   3 -11   4   18.30    5.00
  -4  11  -4  182.58   11.80
   4 -11   4  191.28   13.20
  -5  11  -4    1.90    3.00
   5 -11   4    3.70    4.30
  -6  11  -4   55.49    6.90
   6 -11   4   57.89    8.40
  -7  11  -4   69.79    7.70
   7 -11   4   55.99    9.10
  -8  11  -4   -2.10    3.50
   8 -11   4    3.10    5.30
  -9  11  -4   -0.50    3.80
   8  10  -4    6.40    4.70
  -8 -10   4    7.90    5.40
   7  10  -4   36.10    6.70
  -7 -10   4   48.00    7.60
   6  10  -4  717.03   34.40
  -6 -10   4  742.93   34.50
   5  10  -4    3.90    3.20
  -5 -10   4    8.50    3.60
   4  10  -4    3.50    3.20
  -4 -10   4    3.20    3.00
   3  10  -4   -0.10    2.60
  -3 -10   4   -1.50    2.20
   2  10  -4  569.34   26.60
  -2 -10   4  561.24   26.30
   1  10  -4   15.10    4.80
  -1 -10   4   16.10    4.30
   0  10  -4   41.40    6.40
   0 -10   4   29.20    5.40
  -1  10  -4   33.90    6.00
   1 -10   4   42.40   10.00
  -2  10  -4  131.09    9.40
   2 -10   4  151.78   10.60
  -3  10  -4   93.09    7.50
   3 -10   4   92.09    8.70
  -4  10  -4   43.90    5.50
   4 -10   4   40.50    6.40
  -5  10  -4  195.48   12.10
   5 -10   4  198.58   13.20
  -6  10  -4   74.89    7.40
   6 -10   4   73.79    8.80
  -7  10  -4   15.80    4.50
   7 -10   4   18.10    6.00
  -8  10  -4   55.89    7.10
   8 -10   4   46.50    8.10
  -9  10  -4   14.70    4.90
   9   9  -4   89.09   10.00
  -9  -9   4   88.49   10.30
   8   9  -4   -0.50    3.40
  -8  -9   4    0.80    4.30
   7   9  -4   83.19   13.10
  -7  -9   4   80.39    8.60
   6   9  -4   36.60    6.00
  -6  -9   4   33.10    5.90
   5   9  -4  255.17   14.90
  -5  -9   4  277.47   15.10
   4   9  -4   -4.10    2.20
  -4  -9   4   -1.70    2.20
   3   9  -4   32.60    4.80
  -3  -9   4   25.90    4.50
  -3  -9   4   33.10    4.10
   2   9  -4    3.20    2.60
  -2  -9   4    4.00    2.20
  -2  -9   4    2.80    2.80
   1   9  -4  168.68   10.50
  -1  -9   4  183.88   10.70
  -1  -9   4  169.78    8.80
   0   9  -4    8.90    3.20
   0  -9   4    0.50    2.90
  -1   9  -4   48.30    5.40
   1  -9   4   59.69    6.20
  -2   9  -4  791.42   36.20
   2  -9   4  866.31   37.30
  -3   9  -4  101.79    7.40
   3  -9   4   85.09    9.10
  -4   9  -4   23.90    4.50
   4  -9   4   22.20    5.00
  -5   9  -4   46.10    5.70
   5  -9   4   50.89    6.90
  -6   9  -4  417.26   21.10
   6  -9   4  427.66   22.00
  -7   9  -4    9.60    4.00
   7  -9   4   -1.30    4.00
  -8   9  -4   15.50    4.50
   8  -9   4    4.40    5.20
  -9   9  -4   22.00    5.50
 -10   9  -4    4.50    4.30
   9   8  -4   -1.10    3.70
  -9  -8   4    1.20    4.70
   8   8  -4   23.40    5.60
  -8  -8   4   15.30    5.50
   7   8  -4   85.09    8.30
  -7  -8   4   85.29    8.40
   6   8  -4  163.18   10.90
  -6  -8   4  161.78   11.10
   5   8  -4  146.89    9.60
  -5  -8   4  135.99    9.50
   4   8  -4   15.40    3.90
  -4  -8   4   14.90    3.60
   3   8  -4   13.20    3.50
  -3  -8   4   13.90    3.20
  -3  -8   4    8.30    2.80
   2   8  -4   57.99    5.50
  -2  -8   4   59.39    5.50
  -2  -8   4   57.89    4.60
   1   8  -4  112.59    7.50
  -1  -8   4  108.69    7.50
  -1  -8   4  109.09    6.10
   0   8  -4  283.37   13.90
   0  -8   4  262.87   11.80
   0  -8   4  270.27   14.10
  -1   8  -4  602.54   27.50
   1  -8   4  631.34   28.10
  -2   8  -4   88.19    6.50
   2  -8   4   89.09    7.20
  -3   8  -4  470.05   22.60
   3  -8   4  510.35   23.60
  -4   8  -4   10.80    3.10
   4  -8   4   11.80    3.70
  -5   8  -4   38.70    4.80
   5  -8   4    8.60    6.90
  -6   8  -4    6.80    3.30
   6  -8   4    0.90    3.50
  -7   8  -4  310.67   16.60
   7  -8   4  300.17   17.00
  -8   8  -4    1.50    3.10
  -9   8  -4   84.39    8.60
 -10   8  -4    9.80    4.60
  10   7  -4   37.30    7.80
 -10  -7   4   63.79    9.30
   9   7  -4   44.90    7.60
  -9  -7   4   45.20    7.90
   7   7  -4  107.49    8.80
  -7  -7   4  107.59    9.20
   6   7  -4   42.60    5.70
  -6  -7   4   41.40    5.80
   5   7  -4    4.00    2.70
  -5  -7   4    4.30    2.90
   4   7  -4  262.47   13.70
  -4  -7   4  260.67   13.70
   3   7  -4  562.74   24.80
  -3  -7   4  537.85   24.30
  -3  -7   4  537.35   23.90
   2   7  -4   51.49    4.70
  -2  -7   4   33.90    4.30
  -2  -7   4   53.29    4.60
   1   7  -4   47.40    4.50
  -1  -7   4   48.30    3.50
  -1  -7   4   39.40    4.60
   0   7  -4    1.10    1.80
   0  -7   4   -0.40    1.00
   0  -7   4    1.90    2.30
  -1   7  -4  433.16   20.10
   1  -7   4  448.86   20.70
  -2   7  -4   52.39    4.60
   2  -7   4   40.40    5.10
  -3   7  -4   47.60    4.60
   3  -7   4   35.30    4.80
  -4   7  -4  496.45   23.60
   4  -7   4  546.55   24.50
   5  -7   4   -1.40    2.80
  -6   7  -4  165.38   10.60
   6  -7   4  180.88   11.30
  -7   7  -4    0.10    2.40
   7  -7   4    2.30    3.80
  -8   7  -4  379.66   19.80
  -9   7  -4    0.90    3.20
  10  -7   4   32.30    6.90
  10   6  -4   47.60    8.10
 -10  -6   4   45.30    8.00
   9   6  -4   42.00    7.20
  -9  -6   4   45.80    7.60
   8   6  -4  102.69    9.20
  -8  -6   4  100.39    9.50
   7   6  -4   12.20    4.30
  -7  -6   4   18.50    5.00
   6   6  -4   99.59    7.80
  -6  -6   4   79.89    7.30
   5   6  -4    7.20    2.90
  -5  -6   4    2.70    2.70
   4   6  -4  482.05   22.20
  -4  -6   4  481.45   22.20
   3   6  -4   57.99    4.80
  -3  -6   4   53.69    4.30
  -3  -6   4   57.19    4.60
   2   6  -4  563.44   24.60
  -2  -6   4  547.45   24.10
  -2  -6   4  556.84   24.00
   1   6  -4   73.69    5.20
  -1  -6   4   68.19    4.20
  -1  -6   4   64.59    5.20
   0   6  -4  118.19    5.80
   0   6  -4  122.89    7.20
   0  -6   4  112.59    7.30
   0  -6   4  120.09    5.60
  -1   6  -4  774.82   34.00
   1  -6   4  827.72   34.50
  -2   6  -4  323.37   15.50
   2  -6   4  343.47   16.20
  -3   6  -4   95.99    6.30
   3  -6   4   96.29    6.90
  -4   6  -4  154.08    8.80
   4  -6   4  151.08    9.30
  -5   6  -4  748.13   33.50
   5  -6   4  786.02   33.90
  -6   6  -4  139.89    9.40
   6  -6   4  164.28   10.10
  -7   6  -4    8.00    3.30
   7  -6   4    3.70    3.70
  -8   6  -4    9.00    3.70
  -9   6  -4   37.50    6.20
  10  -6   4    0.70    3.70
  10   5  -4    6.00    4.60
 -10  -5   4    0.70    4.50
   9   5  -4    5.30    4.30
  -9  -5   4   -0.60    3.80
   8   5  -4  177.98   12.30
  -8  -5   4  181.68   12.50
   7   5  -4  344.57   17.90
  -7  -5   4  323.27   18.00
   6   5  -4  298.77   15.90
  -6  -5   4  306.17   16.10
   5   5  -4  125.49    8.30
  -5  -5   4  135.09    8.60
   4   5  -4  241.38   12.10
  -4  -5   4  224.48   12.00
   3   5  -4  255.67   12.40
  -3  -5   4  259.37   12.40
  -3  -5   4  244.28   11.60
   2   5  -4  519.45   23.00
  -2  -5   4  541.35   22.60
  -2  -5   4  516.95   22.50
   1   5  -4  226.48   10.20
   1   5  -4  231.38   11.10
  -1  -5   4  227.48   11.00
  -1  -5   4  223.28   10.20
   0   5  -4  243.78   10.50
   0   5  -4  262.47   12.90
   0  -5   4  243.28   10.50
   0  -5   4  255.27   12.10
  -1   5  -4    1.60    2.00
   1  -5   4    0.90    2.10
  -2   5  -4  650.63   28.00
   2  -5   4  657.83   28.40
  -3   5  -4  669.83   27.00
  -3   5  -4  689.03   28.70
   3  -5   4  631.84   27.00
   3  -5   4  677.13   29.10
  -4   5  -4    0.60    1.40
  -4   5  -4    5.30    2.00
   4  -5   4   -0.40    2.10
  -5   5  -4    5.50    2.20
  -5   5  -4    8.20    2.60
   5  -5   4   10.90    3.30
  -6   5  -4  344.97   17.70
   6  -5   4  371.16   17.70
  -7   5  -4  117.89    8.30
   7  -5   4  102.59    8.20
  -8   5  -4   87.49    7.70
  10  -5   4   45.30    7.60
  11  -5   4    4.40    5.00
  11   4  -4    8.00    5.70
 -11  -4   4   16.10    6.70
  10   4  -4    2.80    4.30
 -10  -4   4    5.40    5.10
   9   4  -4   25.90    9.60
   8   4  -4   37.00    6.50
  -8  -4   4   44.30    6.50
   7   4  -4  157.18   10.40
  -7  -4   4  144.99   10.30
   6   4  -4  135.99    9.50
  -6  -4   4  135.79    9.20
   5   4  -4    2.50    2.20
  -5  -4   4    0.40    2.10
   4   4  -4 2944.01  120.69
  -4  -4   4 3030.40  120.89
   3   4  -4  230.38   10.80
  -3  -4   4  210.58   10.70
  -3  -4   4  207.88    9.70
  -3  -4   4  211.58    9.80
   2   4  -4  314.37   15.50
  -2  -4   4  351.56   14.90
  -2  -4   4  326.17   14.50
   1   4  -4   -0.30    1.20
   1   4  -4   -0.70    1.00
  -1  -4   4    0.90    1.50
  -1  -4   4    0.90    1.10
   0   4  -4 1626.84   62.89
   0   4  -4 1482.75   61.69
   0  -4   4 1555.34   61.69
   0  -4   4 1531.05   62.89
  -1   4  -4   60.59    4.10
   1  -4   4   56.29    4.40
  -2   4  -4  139.59    7.50
   2  -4   4  142.39    7.90
  -3   4  -4  763.32   32.20
  -3   4  -4  825.42   33.40
   3  -4   4  767.22   32.20
   3  -4   4  816.72   33.70
  -4   4  -4  163.98    8.90
  -4   4  -4  162.28    8.10
   4  -4   4  170.78    9.20
  -5   4  -4  160.68    9.30
   5  -4   4  168.28    9.40
  -6   4  -4   57.09    5.50
  -6   4  -4   56.29    5.00
   6  -4   4   52.29    5.50
  -7   4  -4  205.68   12.20
  -7   4  -4  234.38   14.40
   7  -4   4  207.98   13.10
   9  -4   4   38.20    7.00
  10  -4   4    2.50    4.40
  11  -4   4    5.70    5.60
  11   3  -4   16.70    6.40
 -11  -3   4   38.40    8.30
  10   3  -4  115.19   10.80
 -10  -3   4  102.49   10.30
   9   3  -4   65.19    8.00
  -9  -3   4   63.49    7.70
   8   3  -4    8.40    4.30
  -8  -3   4    7.90    4.00
   7   3  -4  237.08   13.60
  -7  -3   4  240.98   13.90
   6   3  -4  431.96   20.30
  -6  -3   4  409.46   20.40
   5   3  -4  645.04   28.80
  -5  -3   4  663.53   29.10
   4   3  -4   10.10    2.60
  -4  -3   4   12.10    2.80
   3   3  -4   47.90    3.90
  -3  -3   4   50.79    4.10
   2   3  -4    1.10    1.30
   2   3  -4   -1.20    0.90
  -2  -3   4   -0.60    1.20
  -2  -3   4    0.70    1.40
   1   3  -4  494.05   21.90
   1   3  -4  525.05   21.60
   1   3  -4  550.44   22.20
  -1  -3   4  509.85   21.90
  -1  -3   4  536.45   21.70
   0   3  -4  344.37   14.30
   0   3  -4  345.57   15.10
   0  -3   4  355.96   14.50
   0  -3   4  346.07   15.20
  -1   3  -4  405.46   16.30
  -1   3  -4  391.16   17.30
   1  -3   4  414.96   17.70
  -2   3  -4   35.80    3.00
  -2   3  -4   27.40    2.20
   2  -3   4   41.20    3.70
   2  -3   4   32.80    2.20
  -3   3  -4  458.95   18.90
  -3   3  -4  421.56   18.20
   3  -3   4  403.86   18.20
   3  -3   4  438.86   19.10
  -4   3  -4 1285.77   54.09
  -4   3  -4 1309.97   53.69
   4  -3   4 1345.07   54.99
  -5   3  -4  540.05   24.00
  -5   3  -4  544.05   23.70
   5  -3   4  528.35   23.70
  -6   3  -4  193.98   10.80
  -6   3  -4  180.08   10.30
   6  -3   4  195.08   10.30
  -7   3  -4   -0.30    2.40
  -7   3  -4    3.10    2.60
  -8   3  -4  561.14   25.30
   8  -3   4  484.35   25.30
   9  -3   4   14.70    4.90
  10  -3   4    5.60    4.60
  11  -3   4   -4.50    3.90
  11   2  -4   88.39   10.40
 -11  -2   4   89.19   10.10
  10   2  -4   23.60    6.20
 -10  -2   4   19.30    6.20
   9   2  -4  358.06   19.90
  -9  -2   4  366.36   20.30
   8   2  -4  239.88   14.30
  -8  -2   4  243.08   14.60
   7   2  -4   56.69    6.00
  -7  -2   4   39.60    5.40
   6   2  -4   36.20    4.50
  -6  -2   4   21.60    3.90
   5   2  -4  443.26   20.60
  -5  -2   4  457.45   20.90
   4   2  -4  864.01   36.90
  -4  -2   4  891.71   37.20
   3   2  -4  122.09    6.70
  -3  -2   4  130.59    7.00
   2   2  -4 1390.96   57.99
  -2  -2   4 1412.66   57.59
  -2  -2   4 1505.55   58.19
   1   2  -4 1919.01   76.29
   1   2  -4 1941.51   76.09
   1   2  -4 1868.31   76.19
  -1  -2   4 1916.61   76.19
  -1  -2   4 1936.61   76.09
  -1  -2   4 1838.32   76.19
   0   2  -4  131.49    6.60
   0   2  -4  134.59    6.40
   0   2  -4  134.39    5.80
   0  -2   4  120.79    6.20
   0  -2   4  135.59    5.90
   0  -2   4  136.79    6.70
  -1   2  -4   35.80    2.30
  -1   2  -4   37.90    2.70
   1  -2   4   40.70    3.40
   1  -2   4   29.40    2.50
   1  -2   4   34.20    2.10
  -2   2  -4 1719.43   72.29
  -2   2  -4 1872.61   72.69
   2  -2   4 1852.61   72.89
   2  -2   4 1780.52   72.29
  -3   2  -4  143.69    7.30
  -3   2  -4  125.39    6.90
   3  -2   4  150.18    7.50
  -4   2  -4   74.59    4.90
  -4   2  -4   66.39    4.80
   4  -2   4   68.49    4.90
  -5   2  -4  296.17   14.20
  -5   2  -4  290.07   14.20
  -6   2  -4  228.98   12.10
  -6   2  -4  224.68   12.00
   6  -2   4  219.28   11.30
  -7   2  -4    3.80    3.10
   7  -2   4    1.80    2.90
  -8   2  -4   -1.00    2.80
   8  -2   4    1.80    3.70
  -9   2  -4  169.18   11.70
   9  -2   4  142.69   11.40
  10  -2   4    4.40    4.30
  11  -2   4    5.20    5.30
  11   1  -4    1.40    5.30
 -11  -1   4    2.30    5.00
  10   1  -4   20.30    5.90
   9   1  -4   59.19    7.40
  -9  -1   4   56.09    7.50
   8   1  -4  163.18   11.10
  -8  -1   4  156.88   11.00
   7   1  -4   73.89    6.80
  -7  -1   4   84.49    7.40
   6   1  -4    2.30    2.40
  -6  -1   4    2.40    2.50
   5   1  -4  240.88   12.10
  -5  -1   4  231.28   12.10
   4   1  -4  735.63   31.30
  -4  -1   4  741.93   31.60
   3   1  -4  356.76   15.60
  -3  -1   4  351.16   15.90
   2   1  -4   11.00    1.70
   2   1  -4   13.70    1.90
  -2  -1   4   12.10    1.70
  -2  -1   4   11.30    1.70
  -2  -1   4   13.40    2.00
   1   1  -4 1115.79   44.40
   1   1  -4 1106.69   44.50
   1   1  -4 1070.89   44.50
  -1  -1   4 1117.69   44.60
  -1  -1   4 1062.59   44.40
  -1  -1   4 1152.38   44.60
   0   1  -4   15.10    1.70
   0   1  -4   16.30    2.30
   0   1  -4   22.10    1.70
   0   1  -4   21.30    1.90
   0  -1   4   15.30    2.40
   0  -1   4   17.50    1.70
  -1   1  -4 1125.59   43.40
  -1   1  -4 1016.00   43.70
  -1   1  -4 1077.49   43.40
   1  -1   4 1068.29   43.40
   1  -1   4 1100.19   43.90
   1  -1   4 1072.59   43.60
  -2   1  -4  231.68   11.10
  -2   1  -4  265.07   11.20
   2  -1   4  267.67   11.60
   2  -1   4  246.08   11.20
  -3   1  -4  276.67   12.50
  -3   1  -4  278.97   12.60
   3  -1   4  271.57   12.60
  -4   1  -4  245.58   12.00
  -4   1  -4  240.98   11.70
   4  -1   4  245.78   11.50
  -5   1  -4  126.79    7.70
  -5   1  -4  124.39    7.50
   5  -1   4  122.29    7.00
  -6   1  -4  219.68   11.60
   6  -1   4  186.88   10.40
   6  -1   4  204.88   11.50
  -7   1  -4   90.79    7.30
   7  -1   4   70.49    6.90
  -8   1  -4   31.80    5.60
   8  -1   4   21.80    5.20
  -9   1  -4   61.19    7.40
   9  -1   4   66.79    7.90
 -10   1  -4   95.69    9.80
  10  -1   4  103.59   10.30
  11  -1   4    7.40    5.30
  11   0  -4    4.90    4.80
 -11   0   4   -1.60    4.60
  10   0  -4    0.40    4.00
 -10   0   4   -5.70    4.30
   9   0  -4    2.80    3.90
  -9   0   4    4.60    3.80
   8   0  -4   19.60    4.70
  -8   0   4   25.40    5.10
  -7   0   4  139.59    9.60
   6   0  -4   92.09    6.60
  -6   0   4   83.39    6.70
   5   0  -4   72.69    5.40
  -5   0   4   70.39    5.60
   4   0  -4  625.54   27.00
  -4   0   4  636.74   27.20
   3   0  -4  335.47   14.90
  -3   0   4  343.17   15.10
   2   0  -4  312.27   13.50
  -2   0   4  322.47   13.40
  -2   0   4  319.57   13.80
  -2   0   4  312.67   13.50
   1   0  -4 1592.74   62.49
   1   0  -4 1554.14   62.89
   1   0  -4 1484.35   62.89
  -1   0   4 1517.45   62.49
  -1   0   4 1683.93   62.99
  -1   0   4 1582.34   62.99
   0   0  -4 3696.93  157.98
   0   0  -4 4198.08  157.88
   0   0  -4 4103.99  157.28
   0   0   4 3900.81  157.28
   0   0   4 3827.02  157.78
   0   0   4 4110.49  158.08
  -1   0  -4    4.80    1.40
  -1   0  -4    8.00    1.30
  -1   0  -4    3.70    1.40
   1   0   4    4.50    1.20
   1   0   4    4.90    1.60
   1   0   4    6.30    1.10
  -2   0  -4   43.00    3.40
  -2   0  -4   49.50    3.20
  -2   0  -4   54.89    3.60
   2   0   4   47.40    3.10
   2   0   4   55.89    3.80
  -3   0  -4  512.75   22.80
  -3   0  -4  566.74   22.70
   3   0   4  516.75   22.70
  -4   0  -4 1848.22   73.79
   4   0   4 1839.52   73.59
   4   0   4 1729.23   72.99
  -5   0  -4  142.59    8.40
   5   0   4  136.59    8.20
   5   0   4  135.89    7.40
  -6   0  -4  120.99    8.30
   6   0   4  123.89    8.20
  -7   0  -4   34.10    5.10
   7   0   4   56.89    6.30
  -8   0  -4  251.77   15.10
   8   0   4  265.17   15.20
  -9   0  -4   16.60    5.10
   9   0   4   18.60    5.50
 -10   0  -4    2.00    4.30
  10   0   4    3.70    4.70
 -11   0  -4   26.50    7.20
  11   0   4   13.40    6.20
  11  -1  -4    8.90    5.20
 -11   1   4   10.10    5.60
  10  -1  -4   13.80    5.10
 -10   1   4    7.50    4.70
   9  -1  -4   -4.50    3.00
  -9   1   4    1.30    3.60
   8  -1  -4  105.69    8.60
  -8   1   4   97.19    8.20
   7  -1  -4   72.19    6.50
  -7   1   4   68.69    6.40
   6  -1  -4  474.45   21.30
  -6   1   4  435.16   21.10
   5  -1  -4  389.06   17.80
  -5   1   4  379.36   17.80
   4  -1  -4  214.28    9.50
  -4   1   4  205.48   10.40
   3  -1  -4    7.40    1.60
   3  -1  -4    8.70    1.50
  -3   1   4    6.00    1.80
  -3   1   4    5.90    1.40
   2  -1  -4 1226.18   49.20
   2  -1  -4 1220.18   49.20
   2  -1  -4 1173.18   49.40
  -2   1   4 1238.48   49.70
  -2   1   4 1262.47   49.50
   1  -1  -4  341.67   14.30
   1  -1  -4  363.76   15.10
   1  -1  -4  350.56   14.90
   1  -1  -4  339.57   14.30
  -1   1   4  357.36   15.10
  -1   1   4  361.46   15.00
   0  -1  -4   80.19    4.30
   0  -1  -4   72.69    4.30
   0   1   4   79.09    4.50
  -1  -1  -4 5491.15  239.58
  -1  -1  -4 6311.27  239.78
   1   1   4 6148.19  239.78
   1   1   4 6078.09  239.08
   1   1   4 6154.58  238.98
  -2  -1  -4    8.70    2.10
  -2  -1  -4   14.20    2.30
   2   1   4   10.50    1.60
   2   1   4   11.80    2.20
   2   1   4   13.30    1.90
   3   1   4  138.29    7.10
   3   1   4  128.99    7.00
  -4  -1  -4  665.13   27.90
   4   1   4  590.34   26.80
   4   1   4  661.73   27.50
  -5  -1  -4  203.08   11.20
   5   1   4  206.18   10.90
   5   1   4  196.78    9.90
  -6  -1  -4    0.90    2.40
   6   1   4    3.10    2.60
  -7  -1  -4    2.60    3.20
   7   1   4    8.50    3.60
  -8  -1  -4  221.28   13.70
   8   1   4  213.38   13.50
  -9  -1  -4    0.50    3.60
   9   1   4   -2.20    3.50
 -10  -1  -4   17.90    5.60
  10   1   4   12.70    5.50
  11  -2  -4   36.80    7.10
 -11   2   4   29.00    6.40
  10  -2  -4   -2.10    3.40
 -10   2   4    2.60    4.10
   9  -2  -4   40.10    6.40
  -9   2   4   41.00    6.40
   8  -2  -4   -0.60    2.80
  -8   2   4    5.00    3.50
   7  -2  -4  380.06   18.50
  -7   2   4  351.06   18.10
   6  -2  -4  347.47   17.20
  -6   2   4  370.66   17.40
   5  -2  -4   47.80    4.30
  -5   2   4   41.10    4.20
  -5   2   4   32.70    3.20
   4  -2  -4   88.99    6.20
  -4   2   4  100.09    5.90
  -4   2   4   94.89    5.50
  -3   2   4  502.55   21.30
  -3   2   4  491.15   21.10
   2  -2  -4   23.70    1.90
   2  -2  -4   15.60    2.60
  -2   2   4   25.30    2.40
  -2   2   4   19.30    1.90
  -2   2   4   17.80    2.50
   1  -2  -4   32.30    2.60
   1  -2  -4   37.60    2.00
   1  -2  -4   34.30    2.80
   1  -2  -4   38.50    3.50
  -1   2   4   44.60    3.30
   0  -2  -4  135.29    6.70
   0   2   4  133.89    6.80
  -1  -2  -4  239.88   11.10
   1   2   4  238.08   11.00
   1   2   4  244.38   10.20
  -2  -2  -4 1159.78   44.40
   2   2   4 1098.69   44.00
   2   2   4  948.11   43.30
   2   2   4 1092.49   43.50
  -3  -2  -4  484.75   22.40
   3   2   4  507.45   21.80
   3   2   4  532.85   21.90
  -4  -2  -4   27.50    3.50
   4   2   4   22.10    3.00
   4   2   4   32.50    3.60
  -5  -2  -4   67.29    5.80
   5   2   4   57.79    4.50
   5   2   4   68.39    5.50
  -6  -2  -4   53.49    6.20
   6   2   4   62.29    5.90
  -7  -2  -4   -2.70    2.70
   7   2   4   -0.30    2.90
  -8  -2  -4   76.49    7.90
   8   2   4   78.39    8.00
   9   2   4  155.58   12.00
 -10  -2  -4   -0.60    4.10
  10   2   4    6.20    4.80
  11  -3  -4    7.80    4.90
 -11   3   4    6.40    4.70
  10  -3  -4   42.30    7.10
 -10   3   4   25.70    6.20
   9  -3  -4   31.90    5.80
  -9   3   4   22.90    5.20
   8  -3  -4  155.58   10.50
  -8   3   4  152.18   10.20
   7  -3  -4    4.60    2.90
  -7   3   4   14.30    3.60
   6  -3  -4  511.35   22.40
   6  -3  -4  520.35   23.40
  -6   3   4  501.65   23.20
   5  -3  -4    5.30    2.30
  -5   3   4    6.90    2.50
  -5   3   4    7.60    2.20
  -4   3   4 1276.97   51.79
  -4   3   4 1243.58   51.89
  -3   3   4 1118.49   44.90
  -3   3   4 1077.09   44.40
  -3   3   4 1077.99   45.00
   2  -3  -4  105.89    5.30
  -2   3   4  107.39    5.80
  -2   3   4  108.29    6.20
  -2   3   4  112.39    5.30
   1  -3  -4  480.55   20.30
   1  -3  -4  511.55   21.20
  -1   3   4  507.45   21.50
  -1   3   4  500.35   20.30
   0  -3  -4  704.23   28.80
   0  -3  -4  741.83   29.80
   0   3   4  715.13   28.80
   0   3   4  700.93   30.00
  -1  -3  -4   15.10    1.60
  -1  -3  -4   23.80    2.70
   1   3   4   22.90    2.80
   1   3   4   19.90    1.80
  -2  -3  -4   37.10    4.00
   2   3   4   34.20    3.50
   2   3   4   39.40    2.90
  -3  -3  -4  600.54   27.30
   3   3   4  634.14   26.70
   3   3   4  644.04   26.60
  -4  -3  -4  121.09    7.60
   4   3   4  125.19    7.20
   4   3   4  110.69    6.70
  -5  -3  -4  204.38   11.90
   5   3   4  220.28   11.50
  -6  -3  -4   25.60    4.80
   6   3   4   15.90    3.90
  -7  -3  -4  297.97   16.90
   7   3   4  317.97   16.80
  -8  -3  -4    3.00    3.50
   8   3   4    0.00    3.50
  -9  -3  -4   18.00    5.20
 -10  -3  -4   -1.60    4.40
  10   3   4   -0.40    4.40
  11  -4  -4   48.30    8.20
  10  -4  -4    2.50    3.80
 -10   4   4   -4.40    3.50
   9  -4  -4  143.69   10.60
  -9   4   4  140.69   10.60
   8  -4  -4    2.70    3.00
  -8   4   4   -0.50    3.00
  -7   4   4  234.48   12.80
   6  -4  -4    2.90    2.20
  -6   4   4    4.50    2.50
  -5   4   4  293.57   14.10
  -5   4   4  299.27   14.30
  -5   4   4  295.97   14.20
  -4   4   4   11.50    2.40
  -4   4   4   12.30    2.50
  -3   4   4  133.59    6.90
  -3   4   4  138.69    7.30
  -3   4   4  140.49    7.80
   2  -4  -4  405.66   16.90
   2  -4  -4  350.06   16.20
  -2   4   4  395.06   17.50
  -2   4   4  387.26   16.20
   1  -4  -4  349.37   15.50
   1  -4  -4  333.57   14.60
  -1   4   4  367.66   16.10
  -1   4   4  348.47   14.60
   0  -4  -4 2105.89   84.69
   0  -4  -4 2150.08   85.69
   0   4   4 2071.69   84.79
   0   4   4 2175.78   86.09
  -1  -4  -4  166.58    8.20
  -1  -4  -4  149.69    7.00
   1   4   4  143.89    8.10
   1   4   4  147.89    7.10
  -2  -4  -4   41.10    4.10
   2   4   4   39.40    3.10
   2   4   4   40.00    3.90
  -3  -4  -4  390.96   18.30
   3   4   4  391.56   17.80
   3   4   4  400.06   18.20
  -4  -4  -4  718.83   32.00
   4   4   4  748.83   31.30
   4   4   4  716.33   30.90
  -5  -4  -4   -1.00    2.10
   5   4   4   -0.30    2.20
  -6  -4  -4    7.60    3.50
   6   4   4    4.20    3.10
  -7  -4  -4  124.19    9.80
   7   4   4  132.39    9.70
  -8  -4  -4   41.10    6.30
   8   4   4   36.30    6.60
  -9  -4  -4   13.90    5.20
   9   4   4   11.70    5.50
 -10  -4  -4   23.30    6.40
  10   4   4   34.10    7.60
  11  -5  -4    4.50    4.50
  10  -5  -4   16.30    5.60
   9  -5  -4   71.99    7.90
  -9   5   4   71.69    7.40
   8  -5  -4  280.37   15.70
  -8   5   4  289.77   15.40
   7  -5  -4    7.90    3.10
  -7   5   4    6.00    3.10
   6  -5  -4   14.50    3.30
  -6   5   4   16.60    3.30
  -6   5   4   14.90    3.40
  -5   5   4   -0.10    1.70
  -5   5   4    3.30    2.20
  -5   5   4    3.40    2.30
  -4   5   4   10.20    2.20
  -4   5   4    9.80    2.30
  -4   5   4    5.10    2.50
   3  -5  -4   60.89    4.40
  -3   5   4   68.19    5.40
  -3   5   4   64.49    4.30
   2  -5  -4  856.71   36.20
  -2   5   4  862.51   36.90
  -2   5   4  883.31   35.60
   1  -5  -4  623.34   28.20
   1  -5  -4  718.43   29.10
  -1   5   4  708.13   29.80
  -1   5   4  706.33   28.30
   0  -5  -4  821.62   34.60
   0  -5  -4  879.41   35.70
   0   5   4  839.02   36.10
   0   5   4  861.41   34.80
  -1  -5  -4 1435.96   56.69
   1   5   4 1344.17   56.79
   1   5   4 1343.07   55.59
  -2  -5  -4  300.37   14.60
   2   5   4  304.87   14.50
   2   5   4  298.87   13.60
  -3  -5  -4   13.50    3.10
   3   5   4   14.00    2.80
   3   5   4   14.10    2.80
  -4  -5  -4    6.30    2.60
   4   5   4    4.20    2.30
   4   5   4    3.50    2.30
  -5  -5  -4  572.64   27.10
   5   5   4  587.04   26.30
  -6  -5  -4   28.10    5.20
   6   5   4   26.90    5.00
  -7  -5  -4   56.29    7.00
   7   5   4   60.59    6.90
  -8  -5  -4   40.30    6.90
   8   5   4   62.09    7.40
  -9  -5  -4    7.30    4.60
   9   5   4   -1.90    3.90
 -10  -5  -4   11.50    5.50
  10   5   4   19.00   10.00
  11  -6  -4   -5.10    3.60
  10  -6  -4    3.30    4.10
   9  -6  -4   44.10    6.60
   8  -6  -4   19.80    4.70
  -8   6   4   13.30    4.00
   7  -6  -4  177.28   11.10
  -7   6   4  176.08   10.80
  -7   6   4  197.98   10.90
   6  -6  -4    5.20    2.80
  -6   6   4    4.40    2.50
  -6   6   4    9.10    2.90
  -5   6   4  655.93   28.60
  -5   6   4  632.24   27.70
  -5   6   4  617.54   27.70
  -4   6   4    6.90    2.10
  -4   6   4    3.80    2.40
   3  -6  -4   77.89    5.30
  -3   6   4   77.99    6.20
   2  -6  -4   35.60    3.40
  -2   6   4   39.20    4.40
  -2   6   4   34.70    3.00
  -1   6   4 1522.15   62.79
  -1   6   4 1589.34   64.49
   0  -6  -4   12.00    2.60
   0   6   4   11.50    2.00
   0   6   4   13.60    3.00
  -1  -6  -4   19.50    3.30
   1   6   4   21.20    3.60
   1   6   4   18.10    2.60
  -2  -6  -4  573.44   25.70
   2   6   4  578.24   25.70
  -3  -6  -4   29.30    3.80
   3   6   4   28.70    3.50
   3   6   4   30.50    4.20
  -4  -6  -4   45.40    5.20
   4   6   4   39.20    4.40
   4   6   4   46.30    4.90
  -5  -6  -4    9.70    3.50
   5   6   4    3.50    2.70
  -6  -6  -4  949.40   42.50
   6   6   4  939.61   41.60
  -7  -6  -4    8.10    3.90
   7   6   4    8.50    3.90
  -8  -6  -4   56.19    7.70
   8   6   4   43.00    7.10
  -9  -6  -4   48.50    8.20
  11  -7  -4    9.30    5.60
  10  -7  -4    2.50    4.40
   9  -7  -4   26.60    5.90
  -8   7   4   33.10    5.20
   7  -7  -4  275.67   15.20
  -7   7   4  273.27   14.60
   6  -7  -4  319.77   16.50
  -6   7   4  309.87   15.30
  -6   7   4  284.57   15.00
  -5   7   4   18.90    4.30
  -5   7   4   11.80    2.90
   4  -7  -4  351.56   16.10
  -4   7   4  326.37   15.90
  -4   7   4  353.46   17.40
   3  -7  -4    3.20    1.80
  -3   7   4    3.90    1.80
  -3   7   4    2.80    2.30
   2  -7  -4    1.90    1.70
  -2   7   4    2.60    2.50
  -2   7   4   -0.40    1.50
   1  -7  -4  635.84   27.30
  -1   7   4  619.04   26.70
  -1   7   4  642.84   28.50
   0  -7  -4  696.03   31.00
   0   7   4  751.32   32.20
   0   7   4  723.53   30.40
  -1  -7  -4  149.59    8.90
   1   7   4  165.88    9.70
   1   7   4  157.48    9.00
  -2  -7  -4  786.92   33.70
   2   7   4  739.63   33.60
   2   7   4  776.82   32.70
  -3  -7  -4  601.94   27.00
   3   7   4  571.54   25.80
   3   7   4  593.84   26.70
  -4  -7  -4   98.69    7.40
   4   7   4   79.59    6.80
   4   7   4   89.59    6.60
  -5  -7  -4   -0.80    2.70
   5   7   4    4.00    2.90
  -6  -7  -4    0.30    3.20
   6   7   4    5.30    3.50
   7   7   4   40.10    6.30
  -8  -7  -4   45.60    8.00
  -9  -7  -4   -0.90    4.30
  10  -8  -4   60.49    8.20
   9  -8  -4   74.19   10.00
  -8   8   4   69.69    7.00
   7  -8  -4    7.50    3.90
  -7   8   4    8.30    3.40
   6  -8  -4  242.08   14.80
   6  -8  -4  238.68   12.60
   5  -8  -4  175.28    9.70
  -5   8   4  164.08    9.60
  -5   8   4  173.08   11.20
   4  -8  -4   84.19    5.90
  -4   8   4   87.89    7.50
  -4   8   4   74.79    5.70
   3  -8  -4   75.99    5.50
  -3   8   4   73.69    5.20
  -3   8   4   83.39    7.20
   2  -8  -4   53.09    4.50
  -2   8   4   46.80    5.70
  -2   8   4   46.50    4.10
   1  -8  -4   20.00    3.40
  -1   8   4   24.70    3.20
  -1   8   4   16.70    3.80
   0  -8  -4   41.40    4.50
   0   8   4   48.10    4.20
   0   8   4   42.50    5.20
  -1  -8  -4  826.32   36.80
   1   8   4  866.01   36.30
   1   8   4  879.51   37.90
  -2  -8  -4    6.20    2.80
   2   8   4    6.70    3.00
   2   8   4    5.10    2.40
  -3  -8  -4   23.40    7.00
   3   8   4   14.50    3.70
   3   8   4   15.30    3.20
  -4  -8  -4  110.39    8.60
   4   8   4  118.69    7.90
   4   8   4  119.09    9.50
  -5  -8  -4   64.09    6.70
   5   8   4   69.09    6.80
  -6  -8  -4  127.39   10.00
  -7  -8  -4   11.30    4.60
  -8  -8  -4   30.80    6.90
  10  -9  -4    7.40    5.00
  -8   9   4   16.20    4.60
   7  -9  -4   13.80    4.60
  -7   9   4   16.90    3.90
   6  -9  -4   86.59    9.00
  -6   9   4   96.79    7.30
  -5   9   4   12.00    3.30
   4  -9  -4  116.79    7.80
  -4   9   4  140.29    9.90
  -4   9   4  133.49    7.90
   3  -9  -4   11.80    2.80
  -3   9   4    4.70    2.20
   2  -9  -4  771.12   34.30
  -2   9   4  858.11   36.70
  -2   9   4  785.42   34.10
   1  -9  -4   17.90    3.50
  -1   9   4   24.80    3.40
  -1   9   4   19.50    4.50
   0  -9  -4   -1.10    2.50
   0   9   4    3.50    2.40
   0   9   4    5.70    3.20
  -1  -9  -4   -0.30    2.40
   1   9   4    3.20    2.80
   1   9   4   -0.60    2.20
  -2  -9  -4  180.78   11.00
   2   9   4  196.78   11.90
   2   9   4  196.88   10.80
  -3  -9  -4   22.40    4.40
   3   9   4   29.60    5.40
  -4  -9  -4    9.60    3.50
  -5  -9  -4  393.36   20.80
  -6  -9  -4    9.60    7.50
  -7  -9  -4    8.40    4.70
  -8  -9  -4    3.90    4.70
  10 -10  -4    8.00    5.20
  -9  10   4    1.70    3.50
   8 -10  -4   48.30    7.70
  -8  10   4   47.20    6.40
   7 -10  -4   76.59    8.60
  -7  10   4   71.79    7.00
   6 -10  -4   24.60    6.10
  -6  10   4   29.30    4.90
   5 -10  -4  105.99    9.80
  -5  10   4  109.99    8.20
  -4  10   4  113.29    9.80
  -4  10   4  120.49    7.90
  -3  10   4  132.19   10.10
  -3  10   4  132.69    8.20
   2 -10  -4   50.99    5.10
  -2  10   4   52.09    6.70
  -2  10   4   45.80    4.70
   1 -10  -4  302.97   15.70
  -1  10   4  345.77   18.00
  -1  10   4  321.87   16.40
   0 -10  -4   14.30    3.60
   0  10   4   15.80    4.20
  -1 -10  -4  136.79    9.00
   1  10   4  129.19    9.90
  -2 -10  -4   49.00    5.50
   2  10   4   48.80    6.40
  -3 -10  -4  141.29    9.60
   3  10   4  128.69   10.10
  -4 -10  -4   10.60    3.80
  -5 -10  -4   57.99    7.10
  -6 -10  -4   39.60    7.20
  -7 -10  -4    9.40    4.90
   8 -11  -4   13.90    8.80
   7 -11  -4  122.49   10.90
  -7  11   4   90.89    8.90
   6 -11  -4    8.30    5.20
  -6  11   4   10.40    4.20
   5 -11  -4   -0.20    3.10
  -5  11   4    2.90    4.90
  -3  11   4    6.60    3.80
  -2  11   4   -2.00    3.20
   1 -11  -4   -0.10    3.30
  -1  11   4    2.90    3.40
   0 -11  -4  463.95   21.90
   0  11   4  459.45   23.60
  -1 -11  -4   32.30    4.80
   1  11   4   36.00    6.40
  -2 -11  -4   26.30    4.60
   2  11   4   15.30    4.90
  -3 -11  -4    0.70    2.70
   3  11   4   -0.50    3.20
  -4 -11  -4  151.48   11.00
  -5 -11  -4    6.40    4.00
  -6 -11  -4   21.10    5.70
   8 -12  -4   39.00    7.60
   7 -12  -4    1.40    4.60
   5 -12  -4  195.58   14.30
   4 -12  -4   11.30    4.90
  -2  12   4   98.99    9.60
  -1  12   4    1.80    3.70
   0  12   4   57.09    7.80
  -1 -12  -4  268.07   16.70
   1  12   4  270.07   16.50
  -2 -12  -4   27.20    4.80
   2  12   4   26.70    5.80
  -3 -12  -4    2.50    3.30
  -5 -12  -4    4.60    4.20
  -6 -12  -4    3.50    4.20
   8 -13  -4    7.70    5.70
   7 -13  -4   52.19    9.20
   6 -13  -4   48.60    8.60
   5 -13  -4    3.50    4.90
   4 -13  -4   13.30    5.90
   3 -13  -4   20.60    6.20
  -1  13   4   11.40    4.90
   0  13   4   -0.90    3.90
   1  13   4   72.49    9.20
   2  13   4  281.77   17.60
  -4 -13  -4   -1.20    4.20
  -5 -13  -4    2.10    4.20
   7 -14  -4    7.50    6.10
   6 -14  -4   74.69   10.60
   5 -14  -4   -4.10    4.20
   4 -14  -4   37.30    7.60
   3 -14  -4    1.40    4.60
   2 -14  -4    3.70    4.80
   1 -14  -4  153.88   13.10
   5 -15  -4    0.10    4.50
   4 -15  -4   33.20    7.40
   3 -15  -4   23.10    7.20
   2 -15  -4   15.50    6.20
   1 -15  -4    0.20    4.40
   0 -15  -4   29.80    7.20
  -1 -15  -4  218.28   16.20
   3 -16  -4   12.30    6.30
   2 -16  -4   38.70    8.40
   1 -16  -4    0.40    5.00
   1  16  -5   90.89   10.40
   0  16  -5   12.60    5.40
   0 -16   5    8.30    6.40
  -1  16  -5    6.80    4.90
   1 -16   5    3.90    5.90
  -2  16  -5   14.30    5.80
   2 -16   5    7.90    6.30
  -3  16  -5   13.80    6.10
   3 -16   5    6.30    6.20
  -4  16  -5   -0.40    4.30
   4 -16   5   -3.10    6.00
   3  15  -5   28.70    7.00
   2  15  -5  253.87   16.90
   1  15  -5    0.00    4.70
  -1 -15   5   -5.60    4.30
   0  15  -5   17.20    5.90
   0 -15   5    7.70    5.40
  -1  15  -5    9.00    4.90
   1 -15   5   10.10    5.90
  -2  15  -5   17.20    5.60
   2 -15   5    1.70    5.20
  -3  15  -5    2.00    4.20
   3 -15   5   -0.90    5.30
  -4  15  -5   -1.40    3.70
   4 -15   5   -4.10    5.40
  -5  15  -5    9.90    4.90
   5 -15   5   13.10    7.20
   5  14  -5   66.59    9.40
   4  14  -5    7.00    5.10
   3  14  -5   13.50    5.70
   2  14  -5   50.69    8.20
   1  14  -5   88.09   14.00
  -1 -14   5   84.19    9.70
   0  14  -5   -2.40    3.70
   0 -14   5   -1.90    4.30
  -1  14  -5   32.50    6.70
   2 -14   5   19.90    6.20
  -3  14  -5    5.80    4.40
   3 -14   5    3.20    5.10
  -4  14  -5    0.70    4.20
   4 -14   5    1.60    5.30
  -5  14  -5  145.69   11.40
   5 -14   5  133.69   13.10
   6 -14   5   74.19   11.30
   6  13  -5    9.40    5.10
   5  13  -5   46.70    7.80
   4  13  -5   29.80    6.60
   3  13  -5   12.00    8.30
   2  13  -5   -5.00    2.90
   1  13  -5   -0.40    3.60
  -1 -13   5   -3.40    3.40
   0  13  -5  116.89    9.90
   0 -13   5  102.69   10.70
  -1  13  -5   -4.10    3.30
   1 -13   5    0.90    3.90
  -2  13  -5  121.79   10.30
   2 -13   5  160.78   12.30
  -3  13  -5    4.20    3.60
   3 -13   5    6.80    4.70
  -4  13  -5   14.70    4.80
   4 -13   5    2.40    5.10
  -5  13  -5    7.70    4.10
   5 -13   5    4.80    5.30
  -6  13  -5   10.80    4.50
   6 -13   5   21.30    7.20
  -7  13  -5   -1.00    4.00
   7 -13   5   -5.80    5.10
   7  12  -5   25.40    6.70
   6  12  -5   28.50    6.70
   5  12  -5  117.99   10.60
   4  12  -5    4.10    4.10
   3  12  -5  148.59   11.20
   2  12  -5    1.10    3.60
  -2 -12   5   -6.10    3.00
   1  12  -5   13.40    4.60
  -1 -12   5   10.90    4.60
   0  12  -5   62.99    7.20
   0 -12   5   64.49    7.90
  -1  12  -5  152.58   10.90
   1 -12   5  159.68   12.00
  -2  12  -5   -0.20    3.10
   2 -12   5   -1.20    3.50
  -3  12  -5  210.18   13.30
   3 -12   5  220.98   14.70
  -4  12  -5   17.20    4.70
   4 -12   5   20.30    5.70
  -5  12  -5   -1.90    2.90
   5 -12   5   -4.60    4.10
  -6  12  -5   13.50    4.60
   6 -12   5    6.80    5.50
  -7  12  -5   95.69    9.20
   7 -12   5   66.29   10.30
  -8  12  -5   17.40    5.40
   8 -12   5    1.50    5.80
   7  11  -5   26.40    6.20
  -7 -11   5   30.50    6.50
   6  11  -5   77.89    8.70
  -6 -11   5   71.89    8.20
   5  11  -5  240.68   14.90
   4  11  -5   36.60    6.10
   3  11  -5  188.68   12.20
   2  11  -5   93.59    8.10
  -2 -11   5   87.89    8.10
   1  11  -5  119.09    9.20
  -1 -11   5  116.19    9.30
   0  11  -5   18.90    4.80
   0 -11   5   26.50    5.90
  -1  11  -5   78.19    7.40
   1 -11   5   87.89    8.50
  -2  11  -5   17.80    4.30
   2 -11   5   13.00    4.80
  -3  11  -5   -2.80    2.60
   3 -11   5    5.60    4.00
  -4  11  -5  169.98   11.40
   4 -11   5  177.88   12.70
  -5  11  -5   68.99    7.20
   5 -11   5   86.79    9.30
  -6  11  -5   -2.30    2.80
   6 -11   5   -5.60    3.80
  -7  11  -5   -0.60    3.40
   7 -11   5   -9.90    7.10
  -8  11  -5   51.39    7.30
   8 -11   5   34.30    7.90
  -9  11  -5    8.90    4.80
   8  10  -5   73.89    9.20
  -8 -10   5   93.09   10.20
   7  10  -5   14.50    5.40
  -7 -10   5   19.30    5.60
   6  10  -5   14.80    5.00
  -6 -10   5    3.90    4.20
   5  10  -5    5.70    3.60
  -5 -10   5    0.10    3.00
   4  10  -5  232.88   13.80
   3  10  -5   12.80    3.90
  -3 -10   5    6.80    3.20
   2  10  -5   50.79    6.00
  -2 -10   5   40.10    5.60
   1  10  -5  399.36   19.90
  -1 -10   5  385.06   19.70
   0  10  -5    5.20    3.20
   0 -10   5   14.00    4.00
  -1  10  -5   82.09    7.10
   1 -10   5   77.99    7.70
  -2  10  -5  240.28   13.90
   2 -10   5  264.77   15.00
  -3  10  -5  143.09    9.70
   3 -10   5  139.09   10.50
  -4  10  -5  320.97   17.90
   4 -10   5  376.76   19.30
  -5  10  -5  146.59   10.20
   5 -10   5  146.69   11.40
  -6  10  -5   -3.20    2.80
   6 -10   5   -1.60    3.90
  -7  10  -5    5.20    6.00
   7 -10   5   -7.60    3.90
  -8  10  -5   22.20    5.10
   8 -10   5   15.10    7.50
  -9  10  -5    8.90    4.80
   9   9  -5   10.40    5.60
  -9  -9   5   15.80    6.10
   8   9  -5   44.20    7.30
  -8  -9   5   47.30    7.80
   7   9  -5  157.78   11.80
  -7  -9   5  147.99   11.60
   6   9  -5  101.89    8.70
  -6  -9   5   87.19    8.40
   5   9  -5   82.79    7.70
  -5  -9   5   96.09    7.80
   4   9  -5   26.10    4.90
  -4  -9   5   25.70    4.40
   3   9  -5  310.77   16.00
  -3  -9   5  290.87   15.20
  -3  -9   5  308.97   15.20
   2   9  -5    0.20    2.30
  -2  -9   5    1.60    1.90
  -2  -9   5    1.00    2.60
   1   9  -5  262.67   14.50
  -1  -9   5  287.67   14.80
   0   9  -5  460.95   21.50
   0  -9   5  429.96   21.50
  -1   9  -5    3.20    2.70
   1  -9   5    2.40    3.30
  -2   9  -5  185.78   11.10
   2  -9   5  194.38   11.90
  -3   9  -5   -2.20    3.30
   3  -9   5    1.10    3.00
  -4   9  -5   64.49    6.20
   4  -9   5   65.19    7.50
  -5   9  -5    7.50    3.20
   5  -9   5    7.30    4.00
  -6   9  -5  188.78   12.10
   6  -9   5  205.48   13.40
  -7   9  -5    0.00    3.00
   7  -9   5   -2.80    4.00
  -8   9  -5    1.40    3.50
   8  -9   5   -2.80    4.70
  -9   9  -5   -1.60    3.30
   9   8  -5   23.90    6.70
  -9  -8   5   42.60    8.20
   8   8  -5   15.80    5.10
  -8  -8   5   20.70    6.10
   7   8  -5    3.80    3.40
  -7  -8   5    1.10    3.50
   6   8  -5  260.27   14.70
  -6  -8   5  250.77   14.90
   5   8  -5   12.50    3.70
  -5  -8   5    9.50    3.40
   4   8  -5  234.28   13.10
  -4  -8   5  241.18   13.00
   3   8  -5   62.49    5.80
  -3  -8   5   68.99    5.40
  -3  -8   5   50.09    5.20
   2   8  -5 1440.66   58.99
  -2  -8   5 1374.46   58.39
  -2  -8   5 1394.96   57.69
   1   8  -5  231.48   12.10
  -1  -8   5  213.48   10.40
  -1  -8   5  225.38   12.10
   0   8  -5  287.97   15.00
   0  -8   5  309.37   15.40
  -1   8  -5   56.39    5.40
   1  -8   5   58.99    5.90
  -2   8  -5    7.30    2.70
   2  -8   5   13.30    3.80
  -3   8  -5   19.20    3.90
   3  -8   5   22.00    4.30
   4  -8   5  133.19    9.70
  -5   8  -5  104.49    7.80
   5  -8   5   94.19    8.50
  -6   8  -5   41.80    5.60
   6  -8   5   53.39    7.10
  -7   8  -5  245.28   14.20
   7  -8   5  241.08   14.80
  -8   8  -5   66.89   12.20
  -9   8  -5    4.30    4.10
 -10   8  -5    5.90    4.20
  10   7  -5   -0.90    3.90
 -10  -7   5    3.70    5.40
   9   7  -5   47.20    8.10
  -9  -7   5   44.30    7.80
   8   7  -5   15.90    6.20
   7   7  -5   22.20    5.20
  -7  -7   5   16.20    4.90
   6   7  -5   62.99    6.40
  -6  -7   5   52.19    6.30
   5   7  -5  157.28   10.10
  -5  -7   5  160.58   10.10
   4   7  -5   73.89    6.10
  -4  -7   5   65.69    5.80
   3   7  -5  117.89    7.80
  -3  -7   5  124.59    7.50
  -3  -7   5  121.39    7.40
   2   7  -5    5.40    2.40
  -2  -7   5    4.70    2.20
   1   7  -5   10.40    2.90
  -1  -7   5    6.50    1.70
  -1  -7   5    5.50    2.50
   0   7  -5  437.66   22.70
   0  -7   5  547.55   23.40
   0  -7   5  540.35   21.10
  -1   7  -5  426.06   19.80
   1  -7   5  433.66   20.20
  -2   7  -5  802.02   35.40
   2  -7   5  845.32   36.00
  -3   7  -5   14.30    3.10
   3  -7   5   14.10    3.80
  -4   7  -5  283.77   14.70
   4  -7   5  300.87   15.60
  -5   7  -5   27.30    4.30
   5  -7   5   23.50    4.60
  -6   7  -5  128.39    9.00
   6  -7   5  132.39   12.20
  -7   7  -5   13.80    4.10
   7  -7   5    8.00    4.40
  -8   7  -5   14.90    4.20
  -9   7  -5    1.40    3.00
  10   6  -5   11.80    5.50
 -10  -6   5   21.50    6.80
   9   6  -5    2.60    4.20
  -9  -6   5    1.50    4.20
   8   6  -5   91.09    8.60
  -8  -6   5   81.19    8.70
   7   6  -5  317.87   17.50
  -7  -6   5  329.07   17.90
   6   6  -5   27.50    4.70
  -6  -6   5   22.10    4.80
   5   6  -5   63.29    6.80
  -5  -6   5   67.99    6.10
   4   6  -5  155.08    9.00
  -4  -6   5  138.89    8.70
   3   6  -5   70.49    5.50
  -3  -6   5   70.49    5.20
  -3  -6   5   67.79    4.90
   2   6  -5  485.55   21.10
  -2  -6   5  463.95   20.20
  -2  -6   5  438.86   20.60
   1   6  -5   14.10    2.80
  -1  -6   5   11.20    1.90
  -1  -6   5   12.70    2.60
   0   6  -5  589.04   24.80
   0   6  -5  640.74   26.80
   0  -6   5  590.54   24.80
   0  -6   5  634.24   26.80
  -1   6  -5  213.88   10.80
   1  -6   5  205.28   11.10
  -2   6  -5  629.94   28.30
   2  -6   5  678.53   29.00
  -3   6  -5  243.28   12.80
   3  -6   5  273.47   13.60
  -4   6  -5   56.59    5.00
   4  -6   5   50.19    5.70
  -5   6  -5  341.97   17.50
   5  -6   5  383.66   18.20
  -6   6  -5    1.80    2.90
   6  -6   5   -5.60    2.90
  -7   6  -5   -2.80    2.20
   7  -6   5   -2.00    3.10
  -8   6  -5   -0.50    2.80
  -9   6  -5  235.98   14.60
  10  -6   5   18.60    6.20
  10   5  -5   82.29    9.70
 -10  -5   5   68.19    9.30
   9   5  -5   -1.70    3.50
  -9  -5   5    1.20    3.80
   8   5  -5   24.10    5.50
  -8  -5   5   11.50    4.60
   7   5  -5   37.20    5.90
  -7  -5   5   54.29    6.50
   6   5  -5   28.00    4.80
  -6  -5   5   24.30    4.90
   5   5  -5  123.29    8.10
  -5  -5   5  118.49    8.20
   4   5  -5    2.00    2.00
  -4  -5   5    2.50    2.10
   3   5  -5 3148.28  126.89
  -3  -5   5 3264.47  126.79
  -3  -5   5 3032.20  125.79
   2   5  -5  228.18   11.10
  -2  -5   5  223.78   10.70
  -2  -5   5  213.88   10.50
   1   5  -5  499.35   21.40
   1   5  -5  527.55   22.50
  -1  -5   5  507.35   21.40
  -1  -5   5  515.85   22.30
   0   5  -5  125.19    6.00
   0   5  -5  137.49    7.50
   0  -5   5  133.69    8.60
   0  -5   5  144.29    6.00
  -1   5  -5  221.38   10.80
   1  -5   5  218.58   11.20
  -2   5  -5   67.19    4.70
   2  -5   5   61.39    5.20
  -3   5  -5   56.79    4.40
  -3   5  -5   48.40    2.80
   3  -5   5   58.99    5.10
   3  -5   5   41.70    2.70
  -4   5  -5  282.97   13.40
  -4   5  -5  258.97   12.00
   4  -5   5  268.87   13.60
  -5   5  -5  111.39    7.60
   5  -5   5  120.79    8.10
  -6   5  -5  697.93   31.30
   6  -5   5  701.73   31.20
  -7   5  -5   36.00    5.00
   7  -5   5   27.40    4.90
  -8   5  -5   40.50    5.80
   9  -5   5    1.30    3.50
  10  -5   5   16.30    5.80
  11   4  -5    2.40    4.80
 -11  -4   5    1.60    5.10
  10   4  -5   18.50    5.90
 -10  -4   5   18.00    6.10
   8   4  -5   33.00    6.00
  -8  -4   5   32.70    6.10
   7   4  -5  248.88   14.40
  -7  -4   5  260.57   14.80
  -6  -4   5  217.48   12.70
   5   4  -5   23.60    4.10
  -5  -4   5   21.60    4.00
   4   4  -5  188.18    9.90
  -4  -4   5  179.28   10.00
   3   4  -5  380.26   17.00
  -3  -4   5  363.16   16.00
  -3  -4   5  375.66   17.00
   2   4  -5 1113.79   44.40
  -2  -4   5 1027.40   43.80
  -2  -4   5 1078.69   44.00
   1   4  -5  154.08    8.00
   1   4  -5  153.38    7.30
  -1  -4   5  152.08    8.00
  -1  -4   5  163.08    7.40
   0   4  -5  116.49    5.60
   0   4  -5  132.59    6.90
   0  -4   5  125.09    7.00
   0  -4   5  130.39    5.60
  -1   4  -5   93.19    5.70
   1  -4   5  106.19    6.30
  -2   4  -5  163.78    7.30
  -2   4  -5  166.48    8.60
   2  -4   5  178.08    9.20
   2  -4   5  167.78    7.20
  -3   4  -5   27.00    2.30
  -3   4  -5   30.30    3.20
   3  -4   5   27.20    4.00
   3  -4   5   25.50    2.40
  -4   4  -5  312.47   14.50
  -4   4  -5  327.67   15.50
   4  -4   5  345.57   15.80
  -5   4  -5  404.16   19.60
  -5   4  -5  420.56   19.60
   5  -4   5  436.56   19.70
  -6   4  -5  234.28   11.90
   6  -4   5  222.28   12.30
  -7   4  -5   29.00    4.70
   7  -4   5   27.60    5.00
  -8   4  -5    1.30    2.70
  10  -4   5    2.00    4.50
  11   3  -5    1.90    4.90
 -11  -3   5    2.20    5.20
  10   3  -5    6.70    4.60
 -10  -3   5   -1.00    4.30
   9   3  -5   80.69    8.60
  -9  -3   5   71.29    8.20
   8   3  -5  487.85   23.70
  -8  -3   5  448.36   23.50
   7   3  -5   -0.30    2.80
  -7  -3   5   -2.10    2.80
   6   3  -5   68.19    6.10
  -6  -3   5   73.49    6.50
   5   3  -5   24.70    3.70
  -5  -3   5   22.90    4.00
   4   3  -5  482.65   21.70
  -4  -3   5  493.45   21.90
   3   3  -5 1161.38   46.70
  -3  -3   5 1098.09   47.40
   2   3  -5  237.78   10.80
   2   3  -5  218.38   10.30
  -2  -3   5  241.18   10.70
  -2  -3   5  227.18   10.50
   1   3  -5   85.39    4.70
   1   3  -5   70.39    4.00
  -1  -3   5   75.39    4.10
  -1  -3   5   73.39    4.70
   0   3  -5   33.40    2.10
   0   3  -5   34.70    2.90
   0  -3   5   36.00    3.40
   0  -3   5   33.40    2.20
  -1   3  -5 1421.76   55.79
  -1   3  -5 1361.56   54.89
   1  -3   5 1340.07   56.09
  -2   3  -5   55.49    3.40
  -2   3  -5   73.89    4.40
   2  -3   5   67.89    4.80
   2  -3   5   60.29    3.60
  -3   3  -5   31.50    3.20
  -3   3  -5   28.20    2.60
  -4   3  -5   32.00    3.10
  -4   3  -5   27.70    3.40
   4  -3   5   25.40    3.70
  -5   3  -5  558.14   25.00
  -5   3  -5  554.84   24.60
   5  -3   5  571.34   25.00
  -6   3  -5  211.48   11.50
  -6   3  -5  219.78   11.40
   6  -3   5  192.48   11.00
  -7   3  -5    4.50    2.80
  -7   3  -5    0.80    2.60
   8  -3   5   87.89    8.20
   9  -3   5   10.90    5.00
  10  -3   5   13.70    5.90
  11  -3   5   -4.80    4.20
  11   2  -5  171.68   13.80
 -11  -2   5  154.38   13.40
  10   2  -5    0.50    4.30
 -10  -2   5   -0.80    3.90
   9   2  -5    1.10    3.60
  -9  -2   5    0.90    4.10
   8   2  -5  104.89    8.90
  -8  -2   5  107.09    9.00
   7   2  -5   15.90    4.20
  -7  -2   5   10.60    3.80
   6   2  -5    0.10    2.20
  -6  -2   5   -0.30    2.00
   5   2  -5  552.94   24.70
  -5  -2   5  552.94   25.00
   4   2  -5 2939.31  118.19
  -4  -2   5 2929.01  118.49
   3   2  -5  254.67   11.60
  -3  -2   5  241.08   11.70
   2   2  -5   62.49    3.90
   2   2  -5   57.19    3.60
  -2  -2   5   63.29    4.00
  -2  -2   5   60.69    3.70
   1   2  -5  758.12   31.40
   1   2  -5  792.12   31.20
   1   2  -5  711.63   31.30
  -1  -2   5  795.32   31.50
  -1  -2   5  787.52   31.20
  -1  -2   5  728.93   31.30
   0   2  -5  855.91   34.70
   0   2  -5  894.81   34.30
   0  -2   5  807.42   34.50
   0  -2   5  832.72   35.00
  -1   2  -5   12.40    1.80
  -1   2  -5   13.90    1.70
   1  -2   5   11.90    2.30
  -2   2  -5   17.30    2.20
  -2   2  -5   20.70    2.30
   2  -2   5   16.70    2.90
   2  -2   5   16.20    2.00
  -3   2  -5    0.30    2.60
  -3   2  -5   -0.40    1.30
   3  -2   5    0.30    1.80
  -4   2  -5   78.49    5.30
  -4   2  -5   81.29    5.30
  -5   2  -5  626.24   27.60
  -5   2  -5  629.94   27.60
   5  -2   5  636.74   27.40
  -6   2  -5  261.27   13.60
  -6   2  -5  261.67   13.50
   6  -2   5  258.67   13.00
  -7   2  -5    4.70    3.10
   7  -2   5    6.30    3.40
  -8   2  -5   11.40    4.10
   8  -2   5   16.40    5.00
  -9   2  -5  160.38   11.60
   9  -2   5  154.88   11.80
  10  -2   5   15.30    5.60
  11  -2   5   18.50    6.20
  11   1  -5    7.40    5.50
 -11  -1   5    0.90    4.50
  10   1  -5   50.49    7.90
 -10  -1   5   63.19    8.30
   9   1  -5    2.40    3.80
  -9  -1   5   -1.80    3.20
   8   1  -5  132.79    9.70
  -8  -1   5  112.19    9.20
   7   1  -5  170.08   10.60
  -7  -1   5  155.98   10.40
   6   1  -5  115.39    7.90
  -6  -1   5  122.69    8.20
   5   1  -5   70.09    5.40
  -5  -1   5   80.89    5.90
   4   1  -5  149.49    8.00
  -4  -1   5  148.39    8.30
   3   1  -5  575.14   24.30
  -3  -1   5  577.24   24.70
   2   1  -5  244.58   11.00
   2   1  -5  242.78   10.90
  -2  -1   5  241.48   10.90
  -2  -1   5  268.77   11.40
   1   1  -5  189.08    8.40
   1   1  -5  186.28    8.50
   1   1  -5  184.88    8.70
  -1  -1   5  192.28    8.90
  -1  -1   5  189.78    8.40
  -1  -1   5  190.88    8.60
   0   1  -5    8.40    1.40
   0   1  -5    8.20    1.40
   0   1  -5    4.80    1.60
   0   1  -5    7.10    1.40
   0  -1   5    4.40    1.70
   0  -1   5    9.20    1.30
  -1   1  -5    6.60    1.50
  -1   1  -5   11.40    1.60
   1  -1   5    6.20    1.40
   1  -1   5    9.60    1.60
   1  -1   5    5.80    1.70
  -2   1  -5   64.99    4.10
  -2   1  -5   68.69    4.00
   2  -1   5   63.49    4.40
  -3   1  -5 1520.25   64.19
  -3   1  -5 1653.73   64.19
   3  -1   5 1565.34   64.29
  -4   1  -5  608.04   26.30
  -4   1  -5  614.74   26.10
   4  -1   5  596.44   26.00
  -5   1  -5    9.90    2.50
  -5   1  -5   12.60    2.90
   5  -1   5   12.80    3.20
  -6   1  -5   33.40    4.50
   6  -1   5   37.70    4.80
   6  -1   5   30.10    4.20
   7  -1   5  513.55   24.60
  -8   1  -5   27.10    5.50
   8  -1   5   25.60    5.50
  -9   1  -5   27.50    6.10
   9  -1   5   28.00    5.90
 -10   1  -5  152.58   12.20
  10  -1   5  164.58   12.90
  11   0  -5   -0.70    4.40
 -11   0   5   -0.20    4.20
  10   0  -5   -1.70    3.70
 -10   0   5   -2.80    4.10
   9   0  -5  222.68   14.00
  -9   0   5  206.28   13.60
   8   0  -5    0.30    2.90
  -8   0   5    0.60    3.10
   6   0  -5  159.18    9.60
  -6   0   5  160.78    9.70
   5   0  -5  540.85   22.70
  -5   0   5  466.25   22.50
   4   0  -5   16.40    2.70
  -4   0   5   20.80    3.00
   3   0  -5   25.60    2.60
   3   0  -5   20.40    2.20
  -3   0   5   27.40    2.80
  -3   0   5   25.70    2.30
   2   0  -5   98.49    5.30
   2   0  -5  103.19    5.10
  -2   0   5  109.39    5.60
  -2   0   5   98.59    5.10
  -2   0   5  113.09    5.40
   1   0  -5   98.39    4.70
   1   0  -5  101.19    5.40
   1   0  -5  101.99    5.20
  -1   0   5  102.69    5.50
  -1   0   5  105.79    5.30
  -1   0   5   99.09    4.70
   0   0  -5  281.87   11.60
   0   0  -5  234.18   11.60
   0   0  -5  275.27   10.90
   0   0   5  274.67   11.90
   0   0   5  246.08   11.40
   0   0   5  256.87   10.80
  -1   0  -5  186.98    8.40
  -1   0  -5  191.68    7.90
   1   0   5  174.38    8.70
   1   0   5  175.18    8.10
   1   0   5  159.98    8.20
  -2   0  -5  541.15   23.40
  -2   0  -5  559.34   22.90
   2   0   5  550.84   23.60
  -3   0  -5  305.57   13.50
  -3   0  -5  287.07   13.80
   3   0   5  299.67   13.80
  -4   0  -5  277.27   13.30
   4   0   5  265.97   12.80
  -5   0  -5   12.00    3.10
   5   0   5   15.20    3.10
   5   0   5   11.10    2.60
  -6   0  -5   -0.10    2.40
   6   0   5    3.20    3.00
  -7   0  -5   45.50    5.80
   7   0   5   42.70    5.90
  -8   0  -5  126.29    9.60
   8   0   5  110.49    9.40
  -9   0  -5   26.70    8.00
   9   0   5   32.00    6.40
 -10   0  -5    2.30    4.30
  10   0   5   -0.30    4.40
  11  -1  -5   11.70    5.60
 -11   1   5    6.10    5.00
  10  -1  -5   21.90    5.80
 -10   1   5   32.30   10.00
   9  -1  -5    6.30    4.10
  -9   1   5    3.70    3.60
   8  -1  -5  259.37   14.80
  -8   1   5  266.87   14.90
   7  -1  -5  344.47   17.00
  -7   1   5  314.27   16.80
   6  -1  -5  125.69    8.00
  -6   1   5  127.19    8.20
   5  -1  -5  127.69    7.40
  -5   1   5  118.29    7.50
   4  -1  -5  733.93   31.80
   4  -1  -5  711.03   30.20
  -4   1   5  734.43   31.20
  -4   1   5  752.92   30.30
   3  -1  -5  211.68    9.60
   3  -1  -5  192.08    9.40
  -3   1   5  215.58   10.10
  -3   1   5  214.88    9.60
   2  -1  -5   21.60    1.90
   2  -1  -5   26.10    2.00
   2  -1  -5   23.20    2.40
  -2   1   5   22.70    2.50
  -2   1   5   29.70    2.70
   1  -1  -5  679.33   27.30
   1  -1  -5  655.33   26.40
   1  -1  -5  615.84   27.40
  -1   1   5  686.63   27.50
   0  -1  -5  760.32   31.70
   0   1   5  775.72   31.90
  -1  -1  -5   30.70    2.80
  -1  -1  -5   25.30    1.80
   1   1   5   26.00    2.90
   1   1   5   24.90    1.80
  -2  -1  -5  298.67   13.00
   2   1   5  277.97   12.20
   2   1   5  265.47   12.00
   2   1   5  276.47   12.90
  -3  -1  -5  214.18   10.90
   3   1   5  222.78   10.40
   3   1   5  215.58   10.60
  -4  -1  -5   61.09    4.90
   4   1   5   58.69    4.60
   4   1   5   70.89    4.90
  -5  -1  -5  194.28   10.60
   5   1   5  165.68    9.30
   5   1   5  185.38   10.10
  -6  -1  -5  353.66   18.20
   6   1   5  375.16   18.10
  -7  -1  -5    9.30    3.60
   7   1   5   12.30    3.90
  -8  -1  -5  252.87   15.10
   8   1   5  247.88   15.00
  -9  -1  -5   56.59    7.60
   9   1   5   46.40    7.50
 -10  -1  -5   11.40    5.40
  10   1   5   14.00    5.50
  11  -2  -5   31.00    7.20
 -11   2   5   18.40    5.80
  10  -2  -5    2.40    4.40
 -10   2   5    8.20    4.40
   9  -2  -5   12.50    4.40
  -9   2   5   12.00    4.40
   8  -2  -5   -1.80    2.70
  -8   2   5    1.10    3.50
   7  -2  -5  280.37   14.80
  -7   2   5  277.07   14.80
   6  -2  -5   -5.40    1.60
  -6   2   5   -3.90    1.80
   5  -2  -5  569.64   24.50
  -5   2   5  549.95   24.60
  -5   2   5  547.35   23.70
   4  -2  -5 1459.65   57.59
  -4   2   5 1362.16   57.59
  -4   2   5 1389.66   57.09
   3  -2  -5 4001.00  158.08
  -3   2   5 3908.51  158.38
  -3   2   5 3997.60  158.58
   2  -2  -5 1227.58   50.09
   2  -2  -5 1226.28   50.09
  -2   2   5 1249.28   50.89
  -2   2   5 1293.87   50.99
   1  -2  -5  556.34   23.30
  -1   2   5  546.95   23.40
   0  -2  -5  120.39    6.50
   0   2   5  131.69    6.80
  -1  -2  -5   57.89    4.10
   1   2   5   56.99    3.10
   1   2   5   65.69    3.20
   1   2   5   64.19    4.30
  -2  -2  -5  440.06   20.10
   2   2   5  430.26   18.30
   2   2   5  433.26   19.10
  -3  -2  -5  293.07   14.20
   3   2   5  286.47   13.70
   3   2   5  305.57   13.50
  -4  -2  -5  191.38   10.60
   4   2   5  207.28   10.30
   4   2   5  198.38   10.10
  -5  -2  -5   32.90    4.30
   5   2   5   31.60    3.80
   5   2   5   42.10    4.60
  -6  -2  -5  505.85   25.00
   6   2   5  524.95   24.10
  -7  -2  -5   17.30    4.40
   7   2   5   12.70    4.20
  -8  -2  -5  115.69    9.60
   8   2   5  101.49    9.20
  -9  -2  -5    3.40    3.90
   9   2   5    6.50    4.90
 -10  -2  -5    0.30    4.00
  10   2   5    0.80    4.90
  11  -3  -5    2.80    4.60
 -11   3   5   -0.80    4.40
  10  -3  -5   51.19    7.60
 -10   3   5   54.69    7.70
   9  -3  -5    9.10    3.90
  -9   3   5   12.20    4.50
   8  -3  -5   15.30    4.30
  -8   3   5   13.40    4.00
   7  -3  -5   36.00    5.00
  -7   3   5   25.80    4.60
   6  -3  -5  585.34   25.60
  -6   3   5  548.25   25.50
   5  -3  -5    2.70    2.00
  -5   3   5    3.40    2.10
  -5   3   5    1.60    1.80
  -4   3   5  100.89    6.20
  -4   3   5   96.19    6.20
  -3   3   5  437.56   18.70
  -3   3   5  430.36   19.40
  -3   3   5  448.16   19.30
   2  -3  -5  508.65   21.60
   2  -3  -5  488.45   20.80
  -2   3   5  502.35   20.80
  -2   3   5  519.55   22.00
   1  -3  -5    6.00    1.70
  -1   3   5    5.00    1.90
   0  -3  -5  147.19    7.60
   0   3   5  149.09    7.90
  -1  -3  -5 3808.32  157.28
  -1  -3  -5 4090.39  158.48
   1   3   5 4056.59  158.48
   1   3   5 3888.81  157.18
  -2  -3  -5    0.50    2.00
   2   3   5    3.70    1.40
   2   3   5    5.10    1.80
  -3  -3  -5  908.71   39.50
   3   3   5  888.81   38.90
   3   3   5  995.70   38.70
  -4  -3  -5   15.80    3.20
   4   3   5   18.20    3.30
   4   3   5   16.80    3.10
  -5  -3  -5  519.95   24.80
   5   3   5  519.45   24.80
   5   3   5  558.24   24.30
  -6  -3  -5   75.49    6.80
   6   3   5   67.59    6.60
  -7  -3  -5  280.27   15.90
   7   3   5  268.97   15.30
  -8  -3  -5    3.20    3.50
   8   3   5    5.30    4.00
  -9  -3  -5   39.60    7.10
   9   3   5   33.40    9.30
 -10  -3  -5   97.59   10.30
  10   3   5   79.99   10.40
  11  -4  -5   28.70    6.60
 -11   4   5   40.80    8.90
  10  -4  -5   42.40    7.40
 -10   4   5   38.50    6.90
   9  -4  -5  292.57   16.90
  -9   4   5  295.97   16.60
   8  -4  -5   51.89    6.20
  -8   4   5   39.00    5.60
   7  -4  -5    2.70    2.80
  -7   4   5    2.20    2.80
   6  -4  -5   10.40    3.00
  -6   4   5   18.00    3.70
  -5   4   5  473.95   21.30
  -5   4   5  461.05   20.90
  -5   4   5  479.95   21.40
  -4   4   5  275.27   13.00
  -4   4   5  252.67   12.80
  -4   4   5  249.88   12.50
  -3   4   5 1292.47   53.79
  -3   4   5 1365.66   55.29
   2  -4  -5  262.77   12.20
   2  -4  -5  254.37   11.30
  -2   4   5  266.07   11.30
   1  -4  -5    1.80    1.70
  -1   4   5    1.00    0.80
  -1   4   5    1.00    1.60
   0  -4  -5   52.79    4.30
   0  -4  -5   55.29    3.10
   0   4   5   62.19    3.20
   0   4   5   53.49    4.60
  -1  -4  -5   53.79    3.20
  -1  -4  -5   69.89    4.70
   1   4   5   54.89    5.20
   1   4   5   54.79    3.30
  -2  -4  -5 1689.03   68.29
   2   4   5 1638.84   67.09
  -3  -4  -5  123.59    7.60
   3   4   5  122.49    6.80
   3   4   5  114.69    7.30
  -4  -4  -5  181.88   10.60
   4   4   5  186.78    9.90
   4   4   5  186.18    9.90
   5   4   5   41.80    6.40
   5   4   5   52.19    5.30
  -6  -4  -5   70.19    6.80
   6   4   5   72.59    6.70
  -7  -4  -5    9.30    4.10
   7   4   5   17.20    4.70
  -8  -4  -5  209.48   14.50
   8   4   5  190.28   13.10
  -9  -4  -5   48.10    7.30
   9   4   5   24.60    6.10
 -10  -4  -5   25.40    7.10
  11  -5  -5    9.20    5.20
  10  -5  -5   -4.20    3.10
   9  -5  -5    0.20    3.50
  -9   5   5   -1.30    3.30
   8  -5  -5  188.48   11.90
  -8   5   5  190.68   11.90
   7  -5  -5   38.60    4.90
   7  -5  -5   40.40    5.70
  -7   5   5   32.80    4.90
  -6   5   5   47.70    4.80
  -6   5   5   48.00    5.00
  -5   5   5   19.00    3.30
  -5   5   5   13.20    2.80
  -5   5   5   18.70    3.60
  -4   5   5 1063.09   44.20
  -4   5   5 1072.99   44.70
  -4   5   5 1072.29   45.30
   3  -5  -5  656.63   28.50
  -3   5   5  651.93   27.90
  -3   5   5  699.63   29.40
  -2   5   5  340.27   14.30
  -2   5   5  319.17   15.70
   1  -5  -5   88.89    4.90
  -1   5   5   98.69    4.90
  -1   5   5  114.09    6.80
   0  -5  -5 1626.44   65.69
   0  -5  -5 1600.34   64.39
   0   5   5 1660.53   66.19
   0   5   5 1542.75   64.39
  -1  -5  -5   83.09    5.90
   1   5   5   91.69    4.90
   1   5   5   82.69    6.00
  -2  -5  -5    1.00    2.00
   2   5   5   -0.70    1.20
   2   5   5    1.00    2.10
  -3  -5  -5  463.95   20.80
   3   5   5  426.86   19.40
   3   5   5  429.06   20.10
  -4  -5  -5  144.29    9.00
   4   5   5  132.99    8.30
   4   5   5  140.49    8.20
  -5  -5  -5  245.98   13.50
   5   5   5  226.28   12.50
  -6  -5  -5   26.50    5.30
   6   5   5   24.50    5.00
  -7  -5  -5   45.20    6.50
   7   5   5   42.70    6.20
  -8  -5  -5    3.90    4.00
   8   5   5    2.70    4.00
  -9  -5  -5   90.49    9.50
  11  -6  -5   -0.40    4.10
  10  -6  -5   18.00    5.60
   9  -6  -5    5.80    3.60
   8  -6  -5  158.78   10.70
  -8   6   5  145.49   10.10
   7  -6  -5  207.08   12.30
  -7   6   5  221.28   12.30
  -6   6   5   -1.40    2.00
  -6   6   5    0.70    2.20
  -5   6   5   10.80    2.80
  -5   6   5    9.10    3.30
  -5   6   5   10.70    2.90
   4  -6  -5  128.79    7.40
  -4   6   5  137.49    8.60
  -4   6   5  111.09    6.90
   3  -6  -5  571.74   24.70
  -3   6   5  577.54   25.70
  -3   6   5  546.35   24.00
   2  -6  -5   93.29    5.90
  -2   6   5   90.79    6.60
  -2   6   5   92.49    5.10
   1  -6  -5  250.07   12.20
  -1   6   5  246.58   11.20
  -1   6   5  258.07   13.10
   0  -6  -5 1165.48   49.50
   0   6   5 1231.28   50.39
   0   6   5 1182.78   48.50
  -1  -6  -5   74.79    5.80
   1   6   5   85.49    4.90
   1   6   5   76.89    6.10
  -2  -6  -5  141.69    8.60
   2   6   5  135.79    8.70
   2   6   5  152.28    7.70
  -3  -6  -5   49.90    5.20
   3   6   5   50.29    4.40
   3   6   5   54.19    5.30
  -4  -6  -5  647.74   30.80
   4   6   5  547.35   26.30
   4   6   5  599.64   26.30
  -5  -6  -5    0.40    2.90
   5   6   5    0.40    2.40
  -6  -6  -5  322.27   18.20
   6   6   5  341.77   17.40
  -7  -6  -5    3.40    3.70
   7   6   5    4.40    4.20
  -8  -6  -5    9.70    4.90
  -9  -6  -5  128.69   11.80
  11  -7  -5   -0.10    5.10
  10  -7  -5    7.00    4.70
   9  -7  -5   43.70    6.60
   8  -7  -5   66.69    6.90
   7  -7  -5   46.50    6.50
  -7   7   5   57.19    5.70
  -7   7   5   47.40    5.60
  -6   7   5  270.17   13.80
  -6   7   5  258.67   13.50
   5  -7  -5    0.60    2.00
  -5   7   5   -1.00    1.60
  -5   7   5    1.90    2.80
   4  -7  -5   74.99    5.60
  -4   7   5   68.09    5.10
  -4   7   5   82.49    7.00
   3  -7  -5  152.08    8.60
  -3   7   5  154.38    8.00
  -3   7   5  150.98    9.70
   2  -7  -5  487.15   21.60
  -2   7   5  463.85   20.60
  -2   7   5  496.05   22.80
   1  -7  -5   24.70    3.50
  -1   7   5   25.20    2.70
  -1   7   5   17.30    3.60
   0  -7  -5  402.46   18.80
   0   7   5  407.56   19.70
   0   7   5  412.46   17.90
  -1  -7  -5  235.98   12.30
   1   7   5  226.98   12.60
   1   7   5  233.28   11.10
  -2  -7  -5   42.60    5.00
   2   7   5   42.40    4.00
   2   7   5   49.80    5.40
  -3  -7  -5  301.57   15.50
   3   7   5  290.67   15.30
   3   7   5  296.87   14.30
  -4  -7  -5   22.70    4.60
   4   7   5   14.10    3.50
   4   7   5   12.10    3.20
  -5  -7  -5   49.10    5.90
   5   7   5   51.59    6.20
  -6  -7  -5  189.78   12.70
  -7  -7  -5  113.59    9.90
  -8  -7  -5   42.80    7.40
  -9  -7  -5    5.60    5.00
  10  -8  -5    5.30    4.50
   9  -8  -5   21.80    5.50
  -8   8   5   34.10    5.40
   7  -8  -5   73.59    8.00
  -7   8   5   75.19    6.80
   6  -8  -5   79.69    6.50
  -6   8   5   71.39    6.20
   5  -8  -5  342.57   16.50
  -5   8   5  335.87   17.70
  -5   8   5  331.47   16.10
   4  -8  -5   30.90    4.00
  -4   8   5   28.70    3.80
  -4   8   5   30.70    5.30
   3  -8  -5  151.38    8.90
  -3   8   5  167.48   10.50
  -3   8   5  157.78    8.40
   2  -8  -5   16.60    3.20
  -2   8   5   12.60    2.40
  -2   8   5   12.30    3.50
   1  -8  -5  383.76   18.60
  -1   8   5  465.85   20.60
  -1   8   5  375.36   19.80
   0  -8  -5   20.90    3.90
   0   8   5   20.80    3.60
   0   8   5   11.20    3.30
  -1  -8  -5    0.40    2.60
   1   8   5    0.60    1.70
   1   8   5   -1.60    2.40
  -2  -8  -5  293.67   15.50
   2   8   5  295.67   15.90
   2   8   5  318.87   15.80
  -3  -8  -5   14.00    3.80
   3   8   5   13.20    3.80
  -4  -8  -5  669.23   30.60
   4   8   5  646.94   31.20
  -5  -8  -5   96.19    8.20
  -6  -8  -5  293.27   17.20
  -7  -8  -5    5.20    4.00
  -8  -8  -5   45.20    7.80
  10  -9  -5    1.70    4.20
   9  -9  -5    1.50    3.60
  -8   9   5   49.50    6.40
   7  -9  -5   48.90    7.30
  -7   9   5   54.79    6.00
   6  -9  -5   45.00    6.90
  -6   9   5   51.39    5.40
   5  -9  -5   82.99    6.60
  -5   9   5   83.49    6.50
  -5   9   5   94.49    8.50
   4  -9  -5  715.83   33.40
  -4   9   5  751.82   33.20
  -4   9   5  856.81   35.70
   3  -9  -5   19.50    3.60
  -3   9   5   10.40    3.80
  -3   9   5   11.20    2.70
   2  -9  -5   58.79    5.20
  -2   9   5   49.30    4.50
   1  -9  -5  219.08   11.80
  -1   9   5  219.28   13.30
   0  -9  -5    9.10    3.30
   0   9   5    1.50    2.70
  -1  -9  -5  150.88    9.30
   1   9   5  137.69   10.00
  -2  -9  -5  137.89    9.90
   2   9   5  116.09    9.20
  -3  -9  -5  325.87   17.00
   3   9   5  308.57   17.00
  -4  -9  -5   18.10    4.40
  -5  -9  -5    1.70    3.30
  -6  -9  -5   51.69    7.20
  -7  -9  -5   -4.40    3.30
  -8  -9  -5   37.40    7.80
  10 -10  -5   84.99    9.80
   8 -10  -5    3.40    4.20
  -8  10   5   -0.90    3.30
   7 -10  -5   11.40    4.60
  -7  10   5   19.00    4.80
   6 -10  -5  145.59   11.40
  -6  10   5  145.79   10.40
  -5  10   5   20.30    4.90
  -4  10   5   34.70    6.30
   3 -10  -5  289.17   15.50
  -3  10   5  353.26   18.10
   2 -10  -5   39.40    4.90
  -2  10   5   48.60    6.70
   1 -10  -5   94.69    7.30
  -1  10   5  102.69    8.90
   0 -10  -5  101.49    7.50
   0  10   5   85.59    8.30
   1  10   5  233.28   14.30
  -2 -10  -5    7.20    3.20
   2  10   5    3.60    3.60
  -3 -10  -5  160.68   10.60
   3  10   5  160.98   11.30
  -4 -10  -5   25.30    5.20
  -5 -10  -5   28.00    7.70
  -6 -10  -5    3.40    4.00
  -7 -10  -5    2.00    4.20
   8 -11  -5    8.50    5.30
   7 -11  -5   17.40    5.60
   6 -11  -5  208.48   14.50
  -4  11   5    0.20    3.50
  -3  11   5  210.48   13.90
  -2  11   5  581.54   28.70
   1 -11  -5    3.40    3.30
  -1  11   5    3.90    3.30
   0  11   5    6.80    4.10
  -1 -11  -5   61.79    6.30
   1  11   5   63.79    7.80
  -2 -11  -5  225.08   13.40
   2  11   5  225.78   14.40
  -3 -11  -5   57.89    6.50
   3  11   5   47.10    7.30
  -4 -11  -5   43.60    6.30
  -5 -11  -5   43.70    6.90
  -6 -11  -5   12.00    5.10
   8 -12  -5   18.50    6.40
   7 -12  -5   15.10    5.80
   6 -12  -5   76.29   10.40
   5 -12  -5   52.19    8.30
  -3  12   5    3.40    3.80
  -2  12   5   13.90    4.80
  -1  12   5  141.89   11.40
   0  12   5    3.60    4.20
  -1 -12  -5  196.08   12.20
   1  12   5  207.08   14.00
  -2 -12  -5   94.79    7.90
   2  12   5   78.79    9.00
  -3 -12  -5   22.50    4.90
  -4 -12  -5   43.00    6.50
  -5 -12  -5  125.79   10.80
   8 -13  -5   34.10    7.70
   7 -13  -5   66.69    9.90
   6 -13  -5   -3.60    4.00
   5 -13  -5    8.30    5.00
   4 -13  -5   66.79    8.90
  -2  13   5    2.30    4.20
  -1  13   5    8.70    4.60
   0  13   5   66.59    8.60
   1  13   5    5.60    4.30
   2  13   5   27.00    6.40
  -4 -13  -5   52.29    7.60
   7 -14  -5    3.10    5.50
   6 -14  -5  114.29   12.30
   5 -14  -5   -1.00    4.60
   4 -14  -5   16.80    6.20
   3 -14  -5   44.30    8.50
   0  14   5   56.79    9.00
   5 -15  -5   80.89   11.00
   4 -15  -5    2.50    5.30
   3 -15  -5    9.80    6.00
   2 -15  -5    4.90    5.40
   1 -15  -5   33.10    7.60
   0 -15  -5   63.69    9.80
  -1 -15  -5    7.20    5.60
   2 -16  -5   14.80    7.00
   1  16  -6    1.20    4.50
   0  16  -6   13.20    6.10
   0 -16   6   16.70    7.20
  -1  16  -6   55.09    8.70
   1 -16   6   62.19   10.90
  -2  16  -6   -3.40    4.20
   2 -16   6   10.70    6.70
  -3  16  -6   19.70    6.50
   3 -16   6   17.00    7.50
   3  15  -6    4.20    5.30
   2  15  -6   16.30    6.30
   1  15  -6   30.40    7.10
  -1 -15   6   31.10    7.80
   0  15  -6   21.00    6.20
   0 -15   6   13.60    6.30
  -1  15  -6    7.40    4.80
   1 -15   6   11.00    6.30
  -2  15  -6  139.69   12.20
   2 -15   6  180.98   14.80
  -3  15  -6    2.00    4.40
   3 -15   6   -3.00    5.50
  -4  15  -6   20.50    5.80
   4 -15   6   20.30    7.60
  -5  15  -6   79.69    9.40
   5 -15   6   79.59   11.70
   5  14  -6   38.20    8.10
   4  14  -6    0.60    4.50
   3  14  -6    2.00    4.30
   2  14  -6   42.40    7.60
   1  14  -6   56.39    8.00
  -1 -14   6   47.00    8.10
   0  14  -6   30.40    7.20
   0 -14   6   27.40    6.90
  -1  14  -6    3.20    5.10
   1 -14   6   -2.90    4.50
  -2  14  -6   -2.50    3.70
   2 -14   6   -2.90    4.70
  -3  14  -6  171.28   12.80
   3 -14   6  177.58   14.40
  -4  14  -6    7.40    4.40
   4 -14   6    1.70    5.30
  -5  14  -6    5.50    4.10
   5 -14   6    7.60    6.10
  -6  14  -6    9.50    4.80
   6 -14   6   -2.00    5.90
   6  13  -6    3.60    4.70
   5  13  -6    9.50    5.20
   4  13  -6   34.90    6.80
   3  13  -6    9.90    4.90
   2  13  -6   47.80    7.10
   1  13  -6   19.40    5.40
  -1 -13   6   24.30    5.90
   0  13  -6  166.18   12.00
   0 -13   6  164.78   12.70
  -1  13  -6    6.60    4.20
   1 -13   6    4.90    4.30
  -2  13  -6   -3.70    2.90
   2 -13   6   -4.20    4.20
  -3  13  -6    7.00    4.20
   3 -13   6    9.80    5.40
  -4  13  -6   44.80    7.30
   4 -13   6   46.20    8.70
  -5  13  -6    4.80    4.00
   5 -13   6   11.80    5.70
  -6  13  -6   77.69    8.70
   6 -13   6   92.89   11.40
  -7  13  -6   49.50    7.90
   7 -13   6   28.70    8.00
   7  12  -6   10.90    5.30
   6  12  -6   49.60    7.80
   5  12  -6  110.89   10.30
   4  12  -6   -2.60    3.30
   3  12  -6   24.30    5.60
   2  12  -6  246.08   15.10
  -2 -12   6  253.97   15.00
   1  12  -6   21.40    5.40
  -1 -12   6    4.50    4.30
   0  12  -6   44.00    6.40
   0 -12   6   22.80    5.70
  -1  12  -6  224.58   13.40
   1 -12   6  193.18   13.60
  -2  12  -6   31.10    6.00
   2 -12   6   23.50    5.70
  -3  12  -6   26.30    5.90
   3 -12   6   16.20    5.80
  -4  12  -6   29.40    5.60
   4 -12   6   29.60    6.90
  -5  12  -6  121.69   12.60
   5 -12   6  167.28   16.00
  -6  12  -6   12.70    5.10
   6 -12   6    5.20    5.30
  -7  12  -6   23.50    6.10
   7 -12   6   28.70    7.50
  -8  12  -6   16.90    5.50
   8 -12   6    6.70    6.20
   7  11  -6  103.79   10.10
  -7 -11   6   82.09    9.40
   6  11  -6    4.00    4.00
   5  11  -6   92.19    8.80
   4  11  -6   -7.20    2.40
   3  11  -6   69.49    7.40
   2  11  -6  381.96   20.10
  -2 -11   6  388.86   19.90
   1  11  -6  157.58   10.70
  -1 -11   6  142.49   10.50
   0  11  -6   -1.30    2.90
   0 -11   6   -0.20    3.50
  -1  11  -6   13.90    4.10
   1 -11   6   14.60    4.50
  -2  11  -6  460.35   22.90
   2 -11   6  457.95   23.60
  -3  11  -6   44.00    6.10
   3 -11   6   37.60    7.00
  -4  11  -6    5.30    3.30
   4 -11   6    3.80    4.10
  -5  11  -6    1.80    3.20
   5 -11   6    1.30    4.10
   6 -11   6   78.69    9.90
  -7  11  -6   11.40    4.70
   7 -11   6    5.80    5.30
  -8  11  -6    4.70    4.00
   8 -11   6   -7.20    4.90
   8  10  -6    2.10    4.10
  -8 -10   6    0.10    4.50
   7  10  -6    6.20    4.30
  -7 -10   6    7.40    4.70
   6  10  -6  168.48   14.80
  -6 -10   6  195.68   12.90
   5  10  -6  187.58   12.40
  -5 -10   6  181.58   11.70
   4  10  -6  166.98   11.10
  -4 -10   6  151.58   11.10
   3  10  -6   50.79    6.20
   2  10  -6   -0.20    2.80
  -2 -10   6    0.30    3.20
   1  10  -6  130.59    9.40
  -1 -10   6  128.49    9.40
   0  10  -6  157.68   10.40
  -1  10  -6  271.47   15.00
   1 -10   6  277.77   15.60
  -2  10  -6   -1.90    2.60
   2 -10   6   -2.80    3.00
  -3  10  -6  329.07   18.20
   3 -10   6  390.96   19.70
  -4  10  -6   60.19    6.40
   4 -10   6   42.30    7.00
  -5  10  -6   38.30    5.60
  -6  10  -6   11.40    4.00
   6 -10   6    8.90    5.10
  -7  10  -6   99.69    9.00
   7 -10   6   86.69   10.20
  -8  10  -6   12.20    4.60
   8 -10   6   10.10    6.10
  -9  10  -6   16.80    5.40
   9   9  -6   29.20    7.00
  -9  -9   6   28.90    7.20
   8   9  -6   16.20    5.40
  -8  -9   6   12.10    5.30
   7   9  -6  384.26   20.60
  -7  -9   6  364.76   20.40
   6   9  -6   -1.80    2.90
  -6  -9   6    3.70    3.70
   5   9  -6  144.89   10.40
  -5  -9   6  158.38   10.40
   4   9  -6   54.79    6.00
  -4  -9   6   40.30    5.10
   3   9  -6  583.54   26.80
  -3  -9   6  567.14   25.70
  -3  -9   6  568.84   26.00
   2   9  -6  226.08   15.10
  -2  -9   6  228.48   12.80
  -2  -9   6  240.28   11.90
   1   9  -6   48.10    5.60
  -1  -9   6   53.59    6.00
   0   9  -6   28.20    4.70
   0  -9   6   28.20    5.10
  -1   9  -6  103.79    7.80
   1  -9   6  112.09    8.50
  -2   9  -6   -1.00    2.30
   2  -9   6   -4.80    2.90
  -3   9  -6   18.00    3.90
   3  -9   6   18.60    4.80
  -4   9  -6  361.86   19.30
   4  -9   6  418.56   20.60
  -5   9  -6   35.90    5.40
   5  -9   6   49.99    7.30
  -6   9  -6    4.50    3.30
   6  -9   6    4.90    4.30
  -7   9  -6   15.60    4.50
   7  -9   6   11.80    5.10
  -8   9  -6   27.20    6.00
   8  -9   6   22.30    7.60
  -9   9  -6    5.10    4.10
   9   8  -6   16.40    5.80
  -9  -8   6   16.70    5.60
   8   8  -6  158.28   11.90
  -8  -8   6  148.49   11.90
   7   8  -6   42.10    6.70
  -7  -8   6   35.90    6.20
   6   8  -6  239.48   14.30
  -6  -8   6  257.67   14.80
   5   8  -6   -2.50    2.10
  -5  -8   6   -1.00    2.50
   4   8  -6  156.28   10.10
  -4  -8   6  163.88    9.80
   3   8  -6    6.40    2.80
  -3  -8   6    9.20    2.80
  -3  -8   6    6.90    2.80
   2   8  -6  285.87   14.50
  -2  -8   6  263.67   14.10
  -2  -8   6  279.97   13.20
   1   8  -6    1.10    2.30
  -1  -8   6   -1.70    2.10
  -1  -8   6    0.10    1.40
   0   8  -6  137.39    9.00
   0  -8   6  154.78    9.50
  -1   8  -6 1124.29   47.90
   1  -8   6 1128.79   48.30
  -2   8  -6  668.73   30.50
   2  -8   6  703.23   31.20
  -3   8  -6   63.19    5.90
   3  -8   6   76.89    7.10
  -4   8  -6   11.80    3.50
  -5   8  -6   85.49    7.20
   5  -8   6   93.19    8.50
  -6   8  -6    2.20    2.70
   6  -8   6    2.10    4.30
  -7   8  -6    1.40    3.30
   7  -8   6   -0.60    3.80
  -8   8  -6    0.30    3.20
  -9   8  -6   12.60    4.50
 -10   8  -6    0.90    3.80
  10   7  -6   16.20    6.00
 -10  -7   6   19.80    7.00
   9   7  -6   13.10    5.10
  -9  -7   6    4.40    4.90
   8   7  -6   87.29    8.80
  -8  -7   6   72.79   12.20
   7   7  -6   75.39    7.60
  -7  -7   6   72.99    7.80
   6   7  -6   18.70    4.20
  -6  -7   6   17.40    4.60
   5   7  -6   19.70    4.00
  -5  -7   6   20.60    4.30
   4   7  -6   35.60    4.50
  -4  -7   6   24.50    4.10
   3   7  -6   10.80    3.00
  -3  -7   6    4.80    2.60
  -3  -7   6   16.00    3.10
   2   7  -6  128.79    7.90
  -2  -7   6  118.89    7.40
  -2  -7   6  116.09    7.50
   1   7  -6 1526.35   62.29
  -1  -7   6 1467.85   60.59
  -1  -7   6 1504.75   62.19
   0   7  -6  455.55   20.40
   0  -7   6  450.15   20.60
   0  -7   6  423.06   18.10
  -1   7  -6   14.70    3.20
   1  -7   6   13.60    3.60
  -2   7  -6  629.14   28.10
   2  -7   6  640.54   28.70
  -3   7  -6  292.67   14.80
   3  -7   6  297.27   15.50
  -4   7  -6   -0.50    1.80
   4  -7   6    0.40    2.90
  -5   7  -6    1.70    2.50
   5  -7   6   -3.20    2.80
  -6   7  -6  164.48   10.50
   6  -7   6  159.08   11.10
  -7   7  -6    0.80    2.80
   7  -7   6   -0.30    3.60
  -8   7  -6  178.08   12.60
  -9   7  -6   20.10    5.40
  10   6  -6    9.30    5.20
 -10  -6   6    9.90    5.20
   9   6  -6   -1.30    3.40
  -9  -6   6    5.30    4.70
   8   6  -6    0.40    3.10
  -8  -6   6   -3.90    3.30
   7   6  -6   19.80    4.90
  -7  -6   6   13.80    4.30
   6   6  -6   68.99    6.40
  -6  -6   6   59.89    6.60
   5   6  -6  133.39   10.30
  -5  -6   6  148.49    9.40
   4   6  -6 1019.20   44.00
  -4  -6   6 1043.80   44.00
   3   6  -6   30.10    3.70
  -3  -6   6   21.00    3.30
  -3  -6   6   23.10    3.30
   2   6  -6  181.68    9.80
  -2  -6   6  171.88    9.40
  -2  -6   6  183.68    9.00
   1   6  -6  133.89    7.80
  -1  -6   6  135.39    6.60
  -1  -6   6  124.79    7.70
   0   6  -6  521.45   22.40
   0  -6   6  489.95   22.30
   0  -6   6  483.65   20.30
  -1   6  -6   24.50    3.60
   1  -6   6   14.30    3.10
  -2   6  -6   -2.20    1.40
   2  -6   6   -0.20    2.20
  -3   6  -6  492.65   22.50
   3  -6   6  504.05   23.10
  -4   6  -6  158.18    9.50
   4  -6   6  175.18   10.40
  -5   6  -6  616.94   31.40
   5  -6   6  605.74   27.90
  -6   6  -6   12.90    3.50
   6  -6   6    6.90    3.80
  -7   6  -6  322.17   17.20
   7  -6   6  334.07   17.50
  -8   6  -6   -3.00    2.60
  -9   6  -6   16.60    4.80
  10  -6   6    7.90    4.90
  10   5  -6    9.40    5.20
 -10  -5   6    1.80    4.60
   9   5  -6   49.20    7.60
  -9  -5   6   46.30    7.30
   8   5  -6    6.40    4.00
  -8  -5   6    4.50    4.20
   7   5  -6   43.30    5.90
  -7  -5   6   32.70    5.30
   6   5  -6    8.00    3.00
  -6  -5   6    4.10    3.00
   5   5  -6  106.29    7.40
  -5  -5   6  102.49    7.60
   4   5  -6   10.30    2.90
  -4  -5   6    9.20    2.80
   3   5  -6  808.92   33.70
  -3  -5   6  794.22   33.50
  -3  -5   6  759.82   32.80
   2   5  -6   17.70    2.90
  -2  -5   6   15.80    3.00
  -2  -5   6   15.50    2.50
   1   5  -6   15.50    2.10
  -1  -5   6   21.40    3.30
  -1  -5   6   20.60    2.20
   0   5  -6  856.61   34.00
   0   5  -6  766.62   32.30
   0  -5   6  799.32   32.30
   0  -5   6  785.72   33.90
  -1   5  -6  598.44   25.30
   1  -5   6  568.44   25.60
  -2   5  -6   50.99    4.30
   2  -5   6   61.29    5.30
  -3   5  -6  185.98    8.70
  -3   5  -6  198.98   10.40
   3  -5   6  224.48   11.20
  -4   5  -6  222.88   11.90
   4  -5   6  240.28   12.50
  -5   5  -6  513.55   24.10
   5  -5   6  543.25   24.50
  -6   5  -6    3.70    2.80
   6  -5   6    4.40    3.40
  -7   5  -6    5.10    3.00
   7  -5   6    3.30    3.10
  -8   5  -6   68.29    7.00
  10  -5   6   16.40    6.00
  11   4  -6   82.49   10.30
 -11  -4   6   58.19   10.00
  10   4  -6    1.70    4.30
 -10  -4   6   -0.70    4.40
   8   4  -6  299.07   16.80
  -8  -4   6  282.87   16.80
   7   4  -6  258.47   14.40
  -7  -4   6  243.58   14.40
   6   4  -6   12.60    5.00
  -6  -4   6   14.30    4.40
   5   4  -6  367.56   18.80
  -5  -4   6  436.76   19.50
   4   4  -6  505.65   22.40
  -4  -4   6  485.15   22.40
   3   4  -6   28.20    3.20
  -3  -4   6   24.70    2.90
  -3  -4   6   23.50    3.20
   2   4  -6 1751.52   68.79
  -2  -4   6 1702.83   68.39
  -2  -4   6 1614.04   68.29
   1   4  -6   49.40    3.80
   1   4  -6   40.90    3.00
  -1  -4   6   42.60    3.00
  -1  -4   6   44.10    4.00
   0   4  -6  318.77   13.90
   0   4  -6  295.07   12.90
   0  -4   6  299.37   12.60
   0  -4   6  291.27   14.00
  -1   4  -6   20.20    2.80
  -1   4  -6   18.20    1.70
  -1   4  -6   20.20    1.50
   1  -4   6   16.50    3.10
  -2   4  -6  622.74   25.50
  -2   4  -6  574.04   24.10
   2  -4   6  644.14   26.10
   2  -4   6  542.65   24.00
  -3   4  -6  182.88    8.80
  -3   4  -6  205.68   10.00
   3  -4   6  214.08   10.60
   3  -4   6  185.18    8.80
  -4   4  -6   97.29    5.80
  -4   4  -6  106.69    6.70
   4  -4   6  103.09    7.20
  -5   4  -6  635.54   28.80
  -5   4  -6  657.53   28.10
   5  -4   6  665.83   29.10
  -6   4  -6  102.09    7.40
   6  -4   6   95.89    7.40
  -7   4  -6   10.00    3.20
   7  -4   6    4.50    3.10
  -8   4  -6   -0.80    2.60
   9  -4   6   99.19    9.50
  10  -4   6   13.90    5.60
  11   3  -6    1.70    5.10
 -11  -3   6   -0.40    4.80
  10   3  -6   97.89   10.00
 -10  -3   6   81.19    9.30
   9   3  -6   -2.80    3.10
  -9  -3   6   -2.90    3.20
   8   3  -6   61.19    7.00
  -8  -3   6   60.89    7.10
   7   3  -6  432.76   21.50
  -7  -3   6  441.66   22.00
   6   3  -6   19.20    4.00
  -6  -3   6   19.40    4.10
   5   3  -6 1308.97   54.29
  -5  -3   6 1284.47   54.59
   4   3  -6    6.50    2.20
  -4  -3   6    7.90    2.60
   3   3  -6  152.78    8.00
   3   3  -6  135.39    7.20
  -3  -3   6  171.78    9.20
  -3  -3   6  156.08    7.40
   2   3  -6  137.39    6.80
  -2  -3   6  116.49    6.60
  -2  -3   6  127.89    6.70
   1   3  -6 2150.88   89.99
   1   3  -6 2381.06   90.59
  -1  -3   6 2238.98   89.99
  -1  -3   6 2233.58   90.59
   0   3  -6   86.99    5.00
   0   3  -6   87.89    4.30
   0   3  -6   81.79    4.20
   0  -3   6   87.49    5.60
  -1   3  -6  600.34   24.90
  -1   3  -6  584.14   24.20
   1  -3   6  589.74   25.50
  -2   3  -6  125.79    6.20
  -2   3  -6  119.29    6.70
   2  -3   6  132.89    6.10
  -3   3  -6  305.87   13.50
  -3   3  -6  302.67   14.10
   3  -3   6  300.57   14.50
  -4   3  -6    5.40    1.90
  -4   3  -6    3.90    2.10
   4  -3   6    3.40    2.40
  -5   3  -6   72.79    5.40
  -5   3  -6   77.39    5.80
   5  -3   6   70.39    5.90
  -6   3  -6   -0.80    2.30
  -6   3  -6    4.60    2.50
   6  -3   6    2.80    2.50
  -7   3  -6    7.50    3.00
  -7   3  -6    6.30    3.20
   8  -3   6   17.90    4.90
  10  -3   6   17.40    6.00
  11   2  -6   17.90    5.90
 -11  -2   6   18.10    6.70
  10   2  -6    9.90    5.30
 -10  -2   6    6.10    5.00
   9   2  -6   41.90    6.80
  -9  -2   6   36.30    6.80
   8   2  -6   20.00    4.60
  -8  -2   6   18.10    4.90
   7   2  -6  323.67   16.50
  -7  -2   6  300.77   16.60
   6   2  -6  175.98   10.10
  -6  -2   6  158.38   10.00
   5   2  -6   26.50    3.70
  -5  -2   6   22.90    3.70
   4   2  -6   46.40    4.00
  -4  -2   6   53.89    4.50
   3   2  -6  937.81   39.40
   3   2  -6 1008.40   40.40
  -3  -2   6  957.50   41.00
  -3  -2   6  976.00   39.50
   2   2  -6  473.95   21.50
   2   2  -6  523.75   21.80
  -2  -2   6  527.25   21.90
  -2  -2   6  532.95   21.70
   1   2  -6   62.29    3.80
   1   2  -6   73.09    4.10
  -1  -2   6   67.39    4.00
  -1  -2   6   68.29    4.40
   0   2  -6 2467.95   96.89
   0   2  -6 2456.05   97.09
   0   2  -6 2353.96   96.69
   0  -2   6 2426.96   97.59
  -1   2  -6   24.60    2.20
  -1   2  -6   24.60    2.30
   1  -2   6   16.00    1.90
   1  -2   6   23.10    3.10
  -2   2  -6   93.09    5.10
  -2   2  -6   96.29    5.30
   2  -2   6   86.79    5.30
   2  -2   6   92.99    5.90
  -3   2  -6  438.36   19.30
  -3   2  -6  444.26   19.50
   3  -2   6  451.05   20.80
  -4   2  -6  923.91   39.30
  -4   2  -6  949.01   39.30
   4  -2   6  933.81   39.40
  -5   2  -6  325.37   15.30
  -5   2  -6  315.67   15.30
   5  -2   6  308.77   15.20
  -6   2  -6   46.70    4.90
  -6   2  -6   40.60    4.70
   6  -2   6   40.90    4.70
  -7   2  -6   39.20    5.40
   7  -2   6   38.60    5.70
  -8   2  -6   25.40    5.10
   8  -2   6    8.20    4.10
   9  -2   6   21.00    6.30
  10  -2   6    0.70    4.20
  11   1  -6   24.10    6.70
 -11  -1   6   36.50    7.50
  10   1  -6   58.19    8.10
 -10  -1   6   48.50    7.90
   9   1  -6   45.50    7.40
  -9  -1   6   25.70    6.00
   8   1  -6  119.39    9.20
  -8  -1   6  119.09    9.30
   7   1  -6    2.70    3.10
  -7  -1   6    1.30    2.90
   6   1  -6   66.69    5.80
  -6  -1   6   70.29    6.10
   5   1  -6    8.10    2.40
  -5  -1   6    6.90    2.60
   4   1  -6  119.59    7.00
  -4  -1   6  131.19    7.40
   3   1  -6 1025.40   43.70
   3   1  -6 1099.89   44.30
  -3  -1   6 1108.09   44.60
  -3  -1   6 1087.49   43.80
   2   1  -6   12.90    1.90
   2   1  -6   12.20    2.10
  -2  -1   6   13.90    2.20
  -2  -1   6   12.90    2.20
   1   1  -6  113.69    5.40
  -1  -1   6  104.89    6.10
  -1  -1   6  116.09    5.80
  -1  -1   6  110.39    5.40
   0   1  -6  373.06   16.80
   0   1  -6  419.36   16.70
   0   1  -6  406.96   17.00
   0  -1   6  390.76   16.70
   0  -1   6  407.66   17.50
  -1   1  -6 3380.16  134.09
  -1   1  -6 3529.85  133.89
   1  -1   6 3487.75  134.69
   1  -1   6 3152.98  133.99
   1  -1   6 3266.67  133.79
  -2   1  -6   17.60    2.10
  -2   1  -6   15.70    2.60
   2  -1   6   18.00    2.90
  -3   1  -6    3.70    1.60
  -3   1  -6    1.00    1.70
   3  -1   6   -0.40    1.60
  -4   1  -6  158.08    8.40
  -4   1  -6  151.78    8.60
   4  -1   6  167.98    8.90
  -5   1  -6   67.19    5.60
  -5   1  -6   75.79    5.60
   5  -1   6   65.29    5.70
  -6   1  -6   73.29    6.30
   6  -1   6   72.89    6.50
   6  -1   6   63.49    5.70
  -7   1  -6   11.40    3.70
   7  -1   6    4.30    3.50
  -8   1  -6  380.86   19.20
   8  -1   6  324.67   18.70
  -9   1  -6    8.60    4.30
   9  -1   6   14.10    4.90
  10  -1   6   27.20    7.00
  11   0  -6   99.99   10.70
 -11   0   6  111.39   11.10
  10   0  -6   14.70    5.30
 -10   0   6    8.30    5.20
   9   0  -6    9.60    4.70
  -9   0   6    4.60    4.00
   8   0  -6    5.80    3.60
  -8   0   6   10.80    4.10
  -7   0   6    4.00    3.00
   6   0  -6   38.60    4.60
  -6   0   6   39.40    4.90
   5   0  -6  218.48   11.10
  -5   0   6  208.28   11.20
   4   0  -6  160.18    8.10
   4   0  -6  133.09    7.20
  -4   0   6  158.68    8.40
  -4   0   6  159.58    7.30
   3   0  -6   21.80    2.40
   3   0  -6   20.20    2.40
  -3   0   6   21.20    2.70
  -3   0   6   19.70    2.40
   2   0  -6 1036.10   41.00
   2   0  -6  906.61   41.80
  -2   0   6 1095.99   41.70
  -2   0   6  951.10   40.90
  -2   0   6 1068.69   41.50
   1   0  -6  637.04   25.20
  -1   0   6  650.23   26.00
  -1   0   6  590.44   25.20
  -1   0   6  609.04   26.10
   0   0  -6   11.30    1.90
   0   0  -6   14.70    1.40
   0   0   6   10.30    1.30
   0   0   6    9.10    2.10
  -1   0  -6  274.37   12.20
  -1   0  -6  270.87   11.40
   1   0   6  253.07   11.40
   1   0   6  276.77   12.60
  -2   0  -6   28.30    2.50
  -2   0  -6   27.70    3.00
   2   0   6   30.50    3.40
  -3   0  -6  294.17   12.80
  -3   0  -6  258.67   13.10
   3   0   6  280.87   13.30
  -4   0  -6  337.87   16.00
  -5   0  -6  462.65   20.90
   5   0   6  441.46   20.50
   5   0   6  429.56   20.00
  -6   0  -6   28.20    4.60
   6   0   6   38.30    5.00
   6   0   6   22.20    4.00
  -7   0  -6   18.80    4.20
   7   0   6    9.00    3.80
  -8   0  -6   45.50    6.60
   8   0   6   52.99    6.80
  -9   0  -6  200.28   13.80
   9   0   6  171.48   13.10
 -10   0  -6    2.60    4.30
  10   0   6   -6.40    3.70
  11  -1  -6    0.90    4.40
 -11   1   6    6.80    4.80
  10  -1  -6   -0.10    3.80
   9  -1  -6    0.50    3.10
  -9   1   6   -2.70    3.20
   8  -1  -6  154.48   10.50
  -8   1   6  150.48   10.50
   7  -1  -6    3.70    2.90
   6  -1  -6  146.69    8.90
  -6   1   6  151.98    9.20
   5  -1  -6  359.06   16.10
  -5   1   6  324.77   16.20
   4  -1  -6 3249.38  127.69
  -4   1   6 3126.79  127.39
  -4   1   6 3122.69  126.49
   3  -1  -6   17.70    2.30
  -3   1   6   24.90    2.70
  -3   1   6   20.30    2.80
   2  -1  -6  224.88   10.30
  -2   1   6  228.28   10.30
  -2   1   6  253.97   11.10
  -2   1   6  258.27   11.30
   1  -1  -6  115.69    6.10
  -1   1   6  115.69    6.30
   0  -1  -6   49.99    3.70
   0   1   6   50.99    4.00
  -1  -1  -6    1.40    0.90
  -1  -1  -6    5.30    1.80
   1   1   6    2.20    1.70
   1   1   6    1.50    0.90
  -2  -1  -6  206.28    9.90
   2   1   6  197.58    9.80
   2   1   6  178.68    9.20
  -3  -1  -6 1772.62   76.19
   3   1   6 1978.10   75.69
   3   1   6 1852.71   76.09
  -4  -1  -6   15.60    3.30
   4   1   6   13.20    2.80
  -5  -1  -6  278.37   14.40
   5   1   6  299.97   14.20
   5   1   6  262.57   13.60
  -6  -1  -6   98.29    8.50
   6   1   6   77.99    6.80
  -7  -1  -6  311.47   16.60
   7   1   6  290.37   16.10
   8   1   6   -0.40    3.20
   9   1   6   20.00    6.60
 -10  -1  -6   71.09    8.90
  10   1   6   58.89    9.10
  11  -2  -6    1.80    4.40
 -11   2   6   -1.00    4.50
  10  -2  -6   27.40    6.10
 -10   2   6   10.90    4.90
   9  -2  -6   85.19    8.30
  -9   2   6   78.59    8.20
   8  -2  -6   10.50    4.00
  -8   2   6    2.30    3.20
   7  -2  -6  499.15   22.90
  -7   2   6  463.75   23.00
   6  -2  -6   -1.20    2.10
  -6   2   6    1.50    2.50
   5  -2  -6  698.73   29.60
  -5   2   6  675.53   28.90
  -5   2   6  677.33   29.80
   4  -2  -6  193.78    9.60
  -4   2   6  199.38    9.70
  -4   2   6  194.18   10.20
   3  -2  -6  920.71   37.90
  -3   2   6  933.31   38.40
   2  -2  -6  145.89    7.00
   2  -2  -6  157.98    7.00
  -2   2   6  165.48    8.10
  -2   2   6  159.68    8.10
   1  -2  -6  144.29    7.40
  -1   2   6  137.49    7.40
   0  -2  -6 2726.13  110.69
   0   2   6 2787.02  110.89
  -1  -2  -6  529.35   22.30
   1   2   6  524.45   22.50
   1   2   6  490.85   20.90
   1   2   6  517.15   21.00
  -2  -2  -6   43.90    4.00
   2   2   6   35.50    2.80
   2   2   6   42.90    3.80
   2   2   6   38.50    2.90
  -3  -2  -6   11.10    2.80
   3   2   6    5.90    2.10
   3   2   6    8.10    2.10
  -4  -2  -6  824.22   35.30
   4   2   6  822.92   34.40
   4   2   6  785.32   34.50
  -5  -2  -6   37.70    4.80
   5   2   6   24.40    3.90
   5   2   6   33.10    4.40
  -6  -2  -6    6.80    3.20
   6   2   6    6.10    3.10
  -7  -2  -6  154.08   10.50
   7   2   6  129.19    9.90
  -8  -2  -6    2.40    3.60
   8   2   6    9.90    4.30
  -9  -2  -6   -3.40    3.70
 -10  -2  -6   25.00    6.70
  10   2   6   14.60    6.20
  11  -3  -6   -0.10    4.20
 -11   3   6    1.70    4.50
  10  -3  -6   36.00    6.90
 -10   3   6   32.40    6.60
   9  -3  -6   55.89    7.30
  -9   3   6   66.99    7.10
   8  -3  -6  152.28   10.60
  -8   3   6  166.98   10.90
   7  -3  -6   20.50    4.50
  -7   3   6   28.30    4.70
   6  -3  -6   99.69    6.90
  -6   3   6   91.69    6.40
  -6   3   6  101.69    7.10
   5  -3  -6    0.20    1.70
  -5   3   6    3.40    2.40
  -5   3   6    0.20    1.70
   4  -3  -6  137.99    7.20
  -4   3   6  129.89    7.60
  -4   3   6  125.59    7.50
   3  -3  -6  229.78   10.40
  -3   3   6  220.58   11.20
  -3   3   6  233.68   11.20
   2  -3  -6  518.65   21.70
   2  -3  -6  545.35   22.90
  -2   3   6  526.45   23.00
   1  -3  -6   95.39    5.50
  -1   3   6   81.79    5.60
   0  -3  -6    1.70    1.60
   0   3   6    3.10    2.00
  -1  -3  -6 1820.72   71.39
   1   3   6 1791.52   69.89
   1   3   6 1773.12   71.49
   1   3   6 1622.14   69.99
  -2  -3  -6  637.14   27.90
   2   3   6  645.74   26.60
  -3  -3  -6   19.90    3.50
   3   3   6   29.30    3.80
   3   3   6   30.10    3.20
  -4  -3  -6   64.59    5.80
   4   3   6   62.49    5.30
   4   3   6   73.29    5.20
  -5  -3  -6  152.98    9.40
   5   3   6  136.59    8.50
   5   3   6  123.09    8.00
  -6  -3  -6  197.08   12.20
   6   3   6  201.08   11.80
  -7  -3  -6  173.28   11.80
   7   3   6  175.68   11.60
  -8  -3  -6   37.60    6.80
   8   3   6   33.20    6.30
  -9  -3  -6   57.49    8.00
   9   3   6   32.10    6.90
 -10  -3  -6    0.40    4.50
  11  -4  -6   14.40    5.70
 -11   4   6   25.70    6.40
  10  -4  -6    8.70    4.40
 -10   4   6    9.10    4.50
   9  -4  -6   71.89    7.80
  -9   4   6   79.59    7.80
   8  -4  -6    5.50    3.30
  -8   4   6    1.90    3.20
   7  -4  -6  320.97   16.20
  -7   4   6  299.27   16.00
   6  -4  -6   12.30    3.20
  -6   4   6   18.60    3.40
  -6   4   6   19.50    3.70
   5  -4  -6 1103.19   44.80
  -5   4   6 1047.00   44.90
  -5   4   6 1051.59   45.00
  -4   4   6   19.20    3.10
  -4   4   6   18.70    3.50
  -4   4   6   17.30    3.10
  -3   4   6  214.28   10.90
  -3   4   6  201.68    9.50
   2  -4  -6  146.99    7.90
   2  -4  -6  137.49    6.50
  -2   4   6  142.99    8.10
  -2   4   6  138.69    6.50
   1  -4  -6 1504.15   64.09
  -1   4   6 1548.05   62.79
   0  -4  -6   18.70    3.10
   0   4   6   17.40    3.30
  -1  -4  -6  308.67   13.30
  -1  -4  -6  322.57   14.90
   1   4   6  323.37   15.10
   1   4   6  308.27   13.30
  -2  -4  -6  864.91   36.00
   2   4   6  800.72   34.40
   2   4   6  851.11   35.80
  -3  -4  -6   62.19    5.50
   3   4   6   61.89    4.50
   3   4   6   65.29    5.30
  -4  -4  -6   13.70    3.50
   4   4   6   10.40    2.90
   4   4   6   15.50    3.10
  -5  -4  -6  387.56   19.40
   5   4   6  392.26   18.50
   5   4   6  378.66   18.60
  -6  -4  -6  430.96   21.80
   6   4   6  426.56   21.00
  -7  -4  -6   11.90    4.20
   7   4   6   15.30    4.60
  -8  -4  -6   58.79    7.80
   8   4   6   41.70    7.10
  -9  -4  -6   23.80    6.50
  11  -5  -6   11.50    5.40
  10  -5  -6   84.49    9.10
 -10   5   6   90.19    8.90
   9  -5  -6    9.50    4.50
  -9   5   6    6.30    4.40
   8  -5  -6   69.09    7.20
  -8   5   6   74.69    7.20
   7  -5  -6   60.19    5.90
  -7   5   6   72.89    6.40
   6  -5  -6  378.46   18.50
  -6   5   6  377.26   18.60
  -6   5   6  415.26   18.90
  -5   5   6   23.30    3.40
  -5   5   6   28.40    4.40
  -5   5   6   30.10    4.00
  -4   5   6  935.21   39.20
  -4   5   6  898.01   38.50
  -4   5   6  895.91   37.80
   3  -5  -6   98.49    6.20
  -3   5   6   93.89    6.80
  -3   5   6   95.49    5.30
   2  -5  -6    8.10    1.60
   2  -5  -6    9.70    2.30
  -2   5   6    6.20    1.40
  -2   5   6    7.80    2.50
   1  -5  -6  642.64   27.10
   1  -5  -6  620.14   25.60
  -1   5   6  602.24   25.50
  -1   5   6  644.34   27.70
   0  -5  -6  774.62   31.40
   0  -5  -6  710.03   29.60
   0   5   6  718.33   29.70
   0   5   6  719.63   31.60
  -1  -5  -6  281.97   13.60
   1   5   6  260.27   12.00
   1   5   6  285.27   13.80
  -2  -5  -6 1179.08   48.00
   2   5   6 1109.19   46.40
   2   5   6 1116.49   47.70
  -3  -5  -6  213.28   11.90
   3   5   6  226.18   10.70
   3   5   6  205.78   11.50
  -4  -5  -6    0.30    2.50
   4   5   6    2.80    2.30
   4   5   6    1.10    2.40
  -5  -5  -6   17.00    4.10
   5   5   6   17.70    3.80
  -6  -5  -6   12.30    4.20
   6   5   6    3.60    3.20
  -7  -5  -6   51.49    6.90
   7   5   6   42.90    8.00
  -8  -5  -6   11.70    4.90
  -9  -5  -6   59.89    8.60
  11  -6  -6    5.90    4.70
  10  -6  -6   40.10    7.10
   9  -6  -6   77.79    7.90
  -9   6   6   75.69    8.20
   8  -6  -6   16.70    4.20
  -8   6   6   10.20    3.80
   7  -6  -6   20.80    4.20
   7  -6  -6   18.40    4.20
  -7   6   6   22.60    4.80
  -6   6   6   42.60    4.80
  -6   6   6   56.19    5.80
  -6   6   6   48.40    5.30
  -5   6   6    3.90    2.00
  -5   6   6    1.20    2.70
  -5   6   6    1.60    2.20
   4  -6  -6   84.09    5.80
  -4   6   6   78.19    5.20
  -4   6   6   81.49    6.70
   3  -6  -6  438.06   19.90
  -3   6   6  421.26   18.80
  -3   6   6  451.15   20.70
   2  -6  -6  194.38   10.20
  -2   6   6  183.28    8.80
  -2   6   6  201.88   10.90
   1  -6  -6   -0.20    1.70
  -1   6   6   -0.80    1.10
  -1   6   6   -2.30    1.60
   0  -6  -6   95.19    6.30
   0   6   6   86.69    6.60
   0   6   6   89.49    4.90
  -1  -6  -6  452.75   20.30
   1   6   6  465.25   18.90
   1   6   6  393.66   20.30
  -2  -6  -6   87.09    6.70
   2   6   6   98.69    7.00
   2   6   6   90.29    5.50
  -3  -6  -6   -1.20    2.00
   3   6   6   -0.30    1.70
   3   6   6    2.30    2.50
  -4  -6  -6   99.89    7.40
   4   6   6   68.99    5.80
   4   6   6   74.09    6.50
  -5  -6  -6   22.50    4.70
   5   6   6   31.40    7.70
  -6  -6  -6    8.50    4.00
  -8  -6  -6  141.89   11.80
  -9  -6  -6   29.60    7.00
  11  -7  -6   28.10    6.40
  10  -7  -6    1.80    4.30
   9  -7  -6   33.00    6.30
   8  -7  -6   75.49    7.40
   7  -7  -6    2.90    3.20
  -7   7   6   -2.30    2.50
  -6   7   6  181.38   10.50
  -6   7   6  183.78   11.20
  -6   7   6  159.58    9.90
   5  -7  -6  330.47   16.40
  -5   7   6  329.47   15.90
  -5   7   6  354.96   17.70
   4  -7  -6  396.06   18.30
  -4   7   6  354.76   17.30
  -4   7   6  414.56   19.50
   3  -7  -6  197.98   10.80
  -3   7   6  204.38   10.70
  -3   7   6  206.78   11.90
   2  -7  -6  875.11   38.10
  -2   7   6  865.21   36.80
  -2   7   6  951.10   39.40
   1  -7  -6   40.10    4.30
  -1   7   6   28.60    4.60
  -1   7   6   29.60    2.80
   0  -7  -6  125.19    7.80
   0   7   6  131.19    8.60
   0   7   6  117.09    6.50
  -1  -7  -6  126.89    8.30
   1   7   6  124.99    8.70
   1   7   6  133.09    8.30
  -2  -7  -6   22.60    4.30
   2   7   6   17.10    3.90
  -3  -7  -6    2.00    3.00
   3   7   6    7.20    3.20
  -4  -7  -6   28.30    4.60
   4   7   6   14.80    3.90
  -5  -7  -6  864.81   39.30
  -6  -7  -6   30.60    6.10
  -7  -7  -6   25.00    6.10
  -8  -7  -6    3.20    4.60
  10  -8  -6   15.30    5.30
   9  -8  -6   13.20    4.70
   7  -8  -6  182.68   12.00
  -7   8   6  165.58   10.60
   6  -8  -6    5.80    2.90
  -6   8   6   -4.70    2.70
  -6   8   6    1.40    2.30
   5  -8  -6  363.06   17.80
  -5   8   6  362.46   17.10
   4  -8  -6   26.50    3.90
  -4   8   6   24.70    4.80
  -4   8   6   19.50    3.40
   3  -8  -6   93.39    6.60
  -3   8   6   82.69    5.50
  -3   8   6   93.19    7.90
   2  -8  -6  207.18   11.30
  -2   8   6  219.08   12.70
   1  -8  -6  279.97   14.30
  -1   8   6  282.47   15.30
   0  -8  -6   94.79    6.90
   0   8   6   81.79    7.40
  -1  -8  -6    3.40    3.00
   1   8   6    1.80    2.80
  -2  -8  -6  379.96   19.30
   2   8   6  391.86   19.50
  -3  -8  -6  259.67   14.40
   3   8   6  258.47   14.50
  -4  -8  -6   73.29    7.00
   4   8   6   61.69    7.10
  -5  -8  -6   17.90    4.70
  -7  -8  -6   71.99    8.30
  -8  -8  -6    1.40    4.30
  10  -9  -6   43.60    7.70
   9  -9  -6   79.19    8.50
  -8   9   6    5.20    3.30
   7  -9  -6  146.09   11.00
  -7   9   6  132.69    9.50
  -6   9   6   98.69    8.60
   5  -9  -6    2.70    2.50
  -5   9   6   -0.90    3.10
   4  -9  -6   21.00    4.10
  -4   9   6   23.10    5.20
   3  -9  -6   35.30    4.70
  -3   9   6   36.40    5.90
   2  -9  -6   25.00    4.40
  -2   9   6   21.30    4.80
   1  -9  -6   16.70    3.90
  -1   9   6   19.10    4.50
   0  -9  -6  905.81   38.60
   0   9   6  857.51   41.40
  -1  -9  -6    6.00    3.20
   1   9   6    7.60    4.00
  -2  -9  -6    7.40    3.10
   2   9   6    2.10    3.50
  -3  -9  -6   73.99    7.00
   3   9   6   65.19    7.30
  -4  -9  -6   38.90    5.80
  -5  -9  -6    3.20    3.20
  -6  -9  -6    2.50    3.80
  -7  -9  -6  172.48   13.40
   9 -10  -6   46.50    7.90
   8 -10  -6   43.20    7.70
   7 -10  -6    1.70    4.00
  -5  10   6  196.68   13.20
   4 -10  -6  191.58   12.00
  -4  10   6  198.38   13.10
   3 -10  -6  258.67   13.60
  -3  10   6  243.58   15.20
   2 -10  -6   24.30    4.40
  -2  10   6   29.50    5.50
   1 -10  -6   49.80    5.70
  -1  10   6   47.70    6.80
   0 -10  -6   14.20    4.00
   0  10   6   11.70    4.30
  -1 -10  -6  464.75   22.20
   1  10   6  446.76   23.20
  -2 -10  -6    3.20    3.20
   2  10   6    5.20    3.70
  -3 -10  -6   19.50    4.70
   3  10   6   18.90    4.80
  -4 -10  -6  156.18   11.10
  -5 -10  -6   35.30    6.20
  -6 -10  -6   13.80    5.00
  -7 -10  -6   51.09    8.10
   8 -11  -6   20.60    5.90
   7 -11  -6    0.10    4.40
   6 -11  -6   -0.30    3.90
  -5  11   6  131.79   11.10
  -4  11   6   72.89    8.30
  -3  11   6   11.80    4.60
   2 -11  -6  168.68   10.70
  -2  11   6  191.88   13.10
  -1  11   6   -3.00    2.80
   0 -11  -6   10.60    3.80
   0  11   6   14.80    4.50
  -1 -11  -6    3.30    3.20
   1  11   6    3.40    3.70
  -2 -11  -6  275.27   15.40
   2  11   6  262.87   16.30
  -3 -11  -6   48.20    6.20
   3  11   6   39.00    6.80
  -5 -11  -6   14.30    4.90
  -6 -11  -6  160.68   12.70
   8 -12  -6   34.30    7.80
   7 -12  -6   19.40    6.30
   6 -12  -6   35.40    7.20
  -4  12   6   42.50    7.50
  -3  12   6   27.90    6.30
  -2  12   6    1.10    3.70
  -1  12   6   68.09    8.50
   0 -12  -6    6.90    3.80
   0  12   6    8.10    4.50
  -1 -12  -6    7.30    3.40
   1  12   6   11.30    4.90
  -2 -12  -6   39.60    6.20
   2  12   6   31.10    6.30
  -3 -12  -6  155.98   11.30
  -4 -12  -6   -0.20    3.30
  -5 -12  -6    2.70    4.10
   8 -13  -6   -0.60    5.30
   7 -13  -6   85.59   10.70
   6 -13  -6    1.30    4.80
   5 -13  -6    3.00    4.60
  -3  13   6   67.19    9.00
  -2  13   6   98.79   13.10
  -1  13   6   54.19   12.50
   0  13   6   27.10    8.50
   1  13   6   28.10    8.60
  -3 -13  -6   75.29    8.20
  -4 -13  -6   58.39    7.90
   6 -14  -6   21.20    7.20
   5 -14  -6   13.40    6.10
   4 -14  -6   19.90    6.50
  -2  14   6   40.70    7.90
  -1  14   6    7.40    4.90
   0  14   6    7.30    5.00
   1  14   6  157.58   13.40
   2  14   6    0.30    4.50
   5 -15  -6   -3.50    5.20
   4 -15  -6    5.00    5.70
   3 -15  -6    2.00    4.90
   2 -15  -6   18.90    6.30
   1  16  -7   15.70    5.90
   0  16  -7   -2.90    4.40
   0 -16   7   -8.80    5.00
  -1  16  -7   53.09    8.40
   1 -16   7   19.40    7.60
  -2  16  -7   11.00    5.70
   2 -16   7   10.50    6.70
  -3  16  -7   -0.30    4.70
   3 -16   7   -6.40    5.50
   3  15  -7    5.00    5.00
   2  15  -7   -1.80    4.90
   1  15  -7    5.10    5.00
  -1 -15   7   -3.70    4.90
   0  15  -7   73.59    9.30
   0 -15   7   88.59   10.70
  -1  15  -7   28.60    6.50
   1 -15   7   39.90    8.10
  -2  15  -7   21.00    6.40
   2 -15   7    8.10    6.10
  -3  15  -7   -1.10    4.20
   3 -15   7   -0.50    5.60
  -4  15  -7   31.10    7.10
   4 -15   7   36.40    8.80
  -5  15  -7   13.10    5.30
   5 -15   7   17.70    8.00
   5  14  -7    8.20    5.50
   4  14  -7   52.09    8.50
   3  14  -7   96.79   10.10
   2  14  -7   -4.00    3.50
   1  14  -7    2.10    4.60
  -1 -14   7    1.60    4.70
   0  14  -7   25.30    6.00
  -1  14  -7   42.20    7.00
   1 -14   7   32.20    7.50
  -2  14  -7   13.70    4.80
   2 -14   7   12.90    5.90
  -3  14  -7    9.60    4.90
   3 -14   7    9.60    6.10
  -4  14  -7   21.80    5.60
   4 -14   7   21.40    6.90
  -5  14  -7   -2.30    3.50
   5 -14   7    3.80    5.60
  -6  14  -7   10.50    5.10
   6 -14   7    3.90    6.50
   6  13  -7   13.40    5.80
   5  13  -7   11.00    5.00
   4  13  -7   -4.80    3.40
   3  13  -7   26.60    6.20
   2  13  -7   48.70    8.40
   1  13  -7   26.10    6.00
  -1 -13   7   21.50    5.90
   0  13  -7   28.20    5.90
   0 -13   7   13.00    5.30
  -1  13  -7   14.30    5.00
   1 -13   7   19.90    5.70
  -2  13  -7    7.10    4.40
   2 -13   7    8.00    5.30
  -3  13  -7   -0.10    4.50
   3 -13   7   -3.60    7.70
  -4  13  -7  164.98   12.10
   4 -13   7  155.98   13.50
  -5  13  -7   17.40    5.30
   5 -13   7   23.50    7.40
  -6  13  -7    2.70    3.70
   6 -13   7   -1.50    5.30
  -7  13  -7    6.70    4.80
   7 -13   7    0.50    5.90
   7  12  -7    5.20    5.20
   6  12  -7   -1.20    4.30
   5  12  -7    5.40    4.30
   4  12  -7   30.60    8.30
   3  12  -7   10.20    4.20
   2  12  -7    9.10    4.40
  -2 -12   7    5.30    4.20
   1  12  -7  261.17   15.50
  -1 -12   7  248.68   15.40
   0  12  -7   -0.60    3.30
   0 -12   7   -0.30    4.20
  -1  12  -7   -1.60    3.20
   1 -12   7   -3.60    3.60
  -2  12  -7   62.39    7.10
   2 -12   7   48.30    7.80
  -3  12  -7  176.78   12.10
   3 -12   7  178.28   13.40
  -4  12  -7    4.30    3.40
   4 -12   7   -5.00    4.10
  -5  12  -7   59.49    7.40
   5 -12   7   84.39   11.10
  -6  12  -7    2.30    3.90
   6 -12   7    4.40    5.50
  -7  12  -7   -1.10    3.80
   7 -12   7   -3.60    5.30
  -8  12  -7   38.40    7.60
   8 -12   7   34.80    8.50
   7  11  -7   41.90    7.70
   6  11  -7   89.19    9.30
   4  11  -7   85.39    8.20
   3  11  -7   59.89    7.10
   2  11  -7   42.90    6.30
  -2 -11   7   38.60    6.40
   1  11  -7  201.88   12.60
  -1 -11   7  195.78   12.70
   0  11  -7  324.87   17.90
   0 -11   7  342.07   18.50
  -1  11  -7   22.50    4.80
   1 -11   7   21.80    6.00
  -2  11  -7   55.69    6.70
   2 -11   7   59.59    8.00
  -3  11  -7    6.60    3.40
   3 -11   7   11.80    5.10
  -4  11  -7   17.30    4.60
   4 -11   7   18.20    6.20
  -5  11  -7    8.30    4.10
   5 -11   7   -3.60    4.30
  -6  11  -7  132.99   10.60
   6 -11   7  136.09   13.10
  -7  11  -7   48.10    7.20
   7 -11   7   49.60    9.40
  -8  11  -7    2.70    4.30
   8 -11   7   -5.50    4.90
   8  10  -7   38.30    7.70
  -8 -10   7   34.50    7.40
   7  10  -7    6.40    4.30
  -7 -10   7   -1.80    3.80
   6  10  -7  373.66   24.90
  -6 -10   7  354.26   19.50
   5  10  -7    4.80    3.60
  -5 -10   7    5.00    3.50
   4  10  -7  110.49    9.00
   3  10  -7    9.10    3.70
   2  10  -7  251.57   14.00
  -2 -10   7  227.28   13.40
   1  10  -7    7.80    3.60
  -1 -10   7    4.80    3.80
   0  10  -7  103.59    8.30
   0 -10   7  104.59    8.80
  -1  10  -7    1.90    2.90
   1 -10   7   -3.30    2.90
  -2  10  -7  150.78   10.40
   2 -10   7  166.38   11.50
  -3  10  -7  189.08   12.20
   3 -10   7  221.08   13.60
  -4  10  -7   21.20    4.90
   4 -10   7   18.40    5.50
  -5  10  -7  180.68   11.70
   5 -10   7  175.68   12.80
  -6  10  -7    6.90    3.90
   6 -10   7   -0.10    4.20
  -7  10  -7   82.39    8.40
   7 -10   7   79.39    9.90
  -8  10  -7   15.50    5.00
   8 -10   7    9.60    6.00
  -9  10  -7    4.70    4.20
   9   9  -7   83.59    9.60
  -9  -9   7   63.79    9.40
   8   9  -7   37.50    7.00
  -8  -9   7   17.20    5.80
   7   9  -7    6.90    4.10
  -7  -9   7    7.00    4.40
   6   9  -7   14.70    4.40
  -6  -9   7    8.50    4.10
   5   9  -7  163.98   11.30
  -5  -9   7  181.08   11.30
   4   9  -7   23.40    4.60
  -4  -9   7   23.10    4.30
   3   9  -7   97.29    7.80
  -3  -9   7   94.19    6.70
  -3  -9   7   83.19    7.30
   2   9  -7    0.20    2.60
  -2  -9   7   -1.70    2.60
   1   9  -7    3.30    4.60
  -1  -9   7   -0.20    2.70
   0   9  -7   74.19    6.80
   0  -9   7   75.39    7.10
  -1   9  -7  686.03   32.00
   1  -9   7  722.23   32.40
  -2   9  -7  194.28   11.80
   2  -9   7  190.18   12.20
  -3   9  -7   16.20    4.00
   3  -9   7   14.70    4.60
  -4   9  -7   18.30    4.20
   4  -9   7   31.50    5.70
  -5   9  -7    2.30    2.60
   5  -9   7   -2.60    3.40
  -6   9  -7   54.29    6.50
   6  -9   7   45.80    7.60
   7  -9   7    9.30    5.50
  -8   9  -7   10.70    4.20
   8  -9   7   14.60    7.60
  -9   9  -7    3.10    4.00
   9   8  -7    4.30    4.40
  -9  -8   7    3.90    5.20
   8   8  -7   42.30    7.00
  -8  -8   7   42.90    7.50
   7   8  -7   60.99    7.20
  -7  -8   7   62.89    7.50
   6   8  -7    5.90    3.40
  -6  -8   7    3.90    3.60
   5   8  -7   25.10    4.80
  -5  -8   7   20.90    4.40
   4   8  -7    8.40    3.40
  -4  -8   7    4.80    2.60
  -3  -8   7   61.19    5.80
  -3  -8   7   67.59    5.40
   2   8  -7  171.98   10.10
  -2  -8   7  157.48    9.70
  -2  -8   7  158.48    8.70
   1   8  -7  373.56   18.20
  -1  -8   7  377.26   18.10
  -1  -8   7  361.26   17.40
   0   8  -7   35.10    4.50
   0  -8   7   18.10    3.80
  -1   8  -7   29.30    4.20
   1  -8   7   32.00    5.40
  -2   8  -7  332.67   17.20
   2  -8   7  365.26   18.10
  -3   8  -7   38.70    5.10
   3  -8   7   50.79    6.50
  -4   8  -7   12.30    3.60
   4  -8   7   10.50    4.20
  -5   8  -7  391.26   20.70
   5  -8   7  456.15   22.00
  -6   8  -7    0.10    3.00
   6  -8   7   -1.10    4.00
  -7   8  -7   13.50    4.30
   7  -8   7    3.40    4.50
  -8   8  -7   -0.10    3.40
  -9   8  -7  120.59   10.40
  10   7  -7   80.39    9.70
 -10  -7   7   71.19    9.80
   9   7  -7    2.30    4.10
  -9  -7   7   -2.30    4.30
   8   7  -7   31.20    6.60
   7   7  -7  211.78   13.40
  -7  -7   7  217.18   13.60
   6   7  -7   19.70    4.60
  -6  -7   7   25.20    4.90
   5   7  -7   93.29    7.40
  -5  -7   7  102.99    7.70
  -4  -7   7    7.90    2.80
   3   7  -7  992.70   42.90
  -3  -7   7 1027.20   42.20
  -3  -7   7  973.40   41.90
   2   7  -7  232.38   12.20
  -2  -7   7  222.58   12.40
  -2  -7   7  226.18   11.90
   1   7  -7    0.70    2.10
  -1  -7   7    2.50    2.70
  -1  -7   7   -0.60    1.40
   0   7  -7  105.19    7.10
   0  -7   7   95.89    4.80
   0  -7   7  106.69    7.30
  -1   7  -7    2.80    2.20
   1  -7   7    4.60    2.70
  -2   7  -7  186.08   10.20
   2  -7   7  169.98   10.70
  -3   7  -7   20.60    3.80
   3  -7   7   15.20    3.90
  -4   7  -7   14.80    3.80
   4  -7   7   14.60    4.10
  -5   7  -7    2.20    2.60
   5  -7   7    3.80    3.60
  -6   7  -7  470.15   24.50
   6  -7   7  574.44   25.70
  -7   7  -7    4.10    3.30
   7  -7   7    5.40    4.10
  -8   7  -7    1.60    3.90
  -9   7  -7    9.80    4.20
  10   6  -7   -3.40    3.80
 -10  -6   7   -3.80    4.30
   9   6  -7   40.20    7.20
  -9  -6   7   40.30    7.60
   8   6  -7   -0.60    3.30
  -8  -6   7    2.70    3.80
   7   6  -7    3.30    3.30
  -7  -6   7    0.00    3.30
   6   6  -7  178.98   10.90
  -6  -6   7  163.28   11.00
   5   6  -7   44.80    5.20
  -5  -6   7   61.99    5.80
   4   6  -7    3.10    2.10
  -4  -6   7    3.20    2.50
   3   6  -7   55.29    5.00
  -3  -6   7   59.99    4.90
  -3  -6   7   49.00    7.40
   2   6  -7  170.78    9.50
  -2  -6   7  173.38    8.70
  -2  -6   7  166.48    9.20
   1   6  -7    5.50    2.20
  -1  -6   7    5.00    2.30
  -1  -6   7    6.70    1.60
   0   6  -7  354.06   16.50
   0  -6   7  352.66   16.70
   0  -6   7  341.07   14.50
  -1   6  -7  505.05   21.80
   1  -6   7  459.95   22.00
  -2   6  -7   31.20    3.80
   2  -6   7   31.00    4.60
  -3   6  -7   -2.00    1.70
   3  -6   7    2.80    2.90
  -4   6  -7  344.97   16.80
   4  -6   7  345.67   17.50
  -5   6  -7  361.76   18.20
   5  -6   7  381.56   18.90
  -6   6  -7   15.20    3.70
   6  -6   7   14.30    6.80
  -7   6  -7   81.19    7.20
   7  -6   7   66.39    7.50
  -8   6  -7   -0.40    2.70
  -9   6  -7    4.10    3.90
  10  -6   7    4.50    5.30
  10   5  -7    3.10    4.50
 -10  -5   7    9.20    5.10
   9   5  -7    1.90    4.00
  -9  -5   7    7.30    4.70
   8   5  -7  373.66   20.00
  -8  -5   7  359.86   20.00
   7   5  -7    3.10    3.20
  -7  -5   7    2.90    3.30
   6   5  -7   26.50    4.70
  -6  -5   7   17.60    4.20
   5   5  -7  502.55   24.00
  -5  -5   7  546.25   24.50
   4   5  -7  167.68    9.60
  -4  -5   7  178.38   10.60
  -4  -5   7  165.68    9.70
   3   5  -7  448.26   20.80
  -3  -5   7  475.05   20.60
  -3  -5   7  453.85   20.10
   2   5  -7    8.80    2.40
  -2  -5   7    7.50    2.50
  -2  -5   7    9.20    2.10
   1   5  -7 1015.70   39.50
  -1  -5   7  920.11   38.20
  -1  -5   7  879.01   39.20
   0   5  -7  103.69    5.50
   0   5  -7  118.89    6.90
   0  -5   7  114.99    7.20
   0  -5   7  114.29    5.40
  -1   5  -7  742.43   31.00
   1  -5   7  709.33   31.40
  -2   5  -7   51.89    4.40
   2  -5   7   54.49    5.20
  -3   5  -7  147.59    8.50
   3  -5   7  152.18    9.20
  -4   5  -7  296.37   15.40
   4  -5   7  345.87   16.40
  -5   5  -7    5.80    2.90
   5  -5   7    3.10    3.60
  -6   5  -7    3.20    2.90
   6  -5   7    1.60    3.00
  -7   5  -7   10.40    3.50
  -8   5  -7  161.58   11.20
  10  -5   7   17.50    6.00
  11   4  -7   41.70    8.20
 -11  -4   7   65.59    9.70
  10   4  -7    6.90    5.00
 -10  -4   7    2.90    4.80
   9   4  -7    5.10    5.00
  -9  -4   7    9.80    7.80
   8   4  -7  297.47   17.50
  -8  -4   7  339.37   18.20
   7   4  -7  273.27   15.00
  -7  -4   7  260.07   15.10
   6   4  -7  121.39    8.50
   5   4  -7    0.80    2.10
  -5  -4   7   -1.10    2.20
   4   4  -7 1164.38   46.00
  -4  -4   7 1016.80   45.70
   3   4  -7   10.40    2.50
  -3  -4   7   11.80    2.70
  -3  -4   7    7.30    2.00
   2   4  -7    4.40    1.80
  -2  -4   7    0.60    1.80
  -2  -4   7    1.80    1.60
   1   4  -7   -0.40    1.50
  -1  -4   7    0.60    1.20
  -1  -4   7    1.60    1.90
   0   4  -7 1466.55   57.29
   0   4  -7 1387.36   57.19
   0   4  -7 1456.65   59.39
   0  -4   7 1396.36   58.79
  -1   4  -7 1191.38   46.50
  -1   4  -7 1090.69   45.10
  -1   4  -7 1136.69   46.00
   1  -4   7 1079.29   46.80
  -2   4  -7   92.39    5.40
  -2   4  -7   77.79    4.20
   2  -4   7   71.79    4.10
   2  -4   7   89.59    6.20
  -3   4  -7   50.29    3.50
  -3   4  -7   55.59    4.40
   3  -4   7   56.79    5.30
  -4   4  -7    1.80    1.50
  -4   4  -7    1.40    1.90
   4  -4   7    2.80    2.50
  -5   4  -7  376.26   18.00
  -5   4  -7  372.16   17.90
   5  -4   7  372.46   18.20
  -6   4  -7  249.68   13.50
   6  -4   7  259.27   13.80
  -7   4  -7  145.29    9.70
   7  -4   7  138.79    9.50
  -8   4  -7   -0.30    2.50
   9  -4   7   71.39    8.50
  10  -4   7   -3.10    4.20
  11   3  -7   -2.30    4.50
 -11  -3   7    4.00    5.50
  10   3  -7  131.29   11.60
 -10  -3   7  133.49   11.60
   9   3  -7   -3.70    3.00
  -9  -3   7   -4.90    3.30
   8   3  -7  120.59    9.70
  -8  -3   7  130.39   10.00
   7   3  -7  366.46   18.80
  -7  -3   7  369.56   19.20
   6   3  -7  227.58   12.30
  -6  -3   7  206.08   12.30
   5   3  -7  414.86   19.00
  -5  -3   7  389.46   19.10
   4   3  -7  120.19    7.20
  -4  -3   7  119.99    7.50
   3   3  -7 3437.76  133.89
  -3  -3   7 3244.98  133.19
  -3  -3   7 3323.57  133.89
   2   3  -7  135.09    7.40
  -2  -3   7  147.89    7.50
  -2  -3   7  148.09    7.60
   1   3  -7   24.10    2.80
  -1  -3   7   20.30    2.40
  -1  -3   7   25.50    3.30
   0   3  -7  190.08    9.10
   0   3  -7  182.88    8.40
   0   3  -7  186.98    8.50
   0  -3   7  194.38    9.80
  -1   3  -7  772.82   32.40
  -1   3  -7  799.02   32.60
  -1   3  -7  821.52   33.20
   1  -3   7  796.82   34.70
  -2   3  -7   16.90    4.30
  -2   3  -7   22.20    2.50
   2  -3   7   21.30    2.20
   2  -3   7   22.20    3.60
  -3   3  -7  445.16   19.60
  -3   3  -7  431.16   20.00
   3  -3   7  489.75   20.90
  -4   3  -7  401.36   19.40
  -4   3  -7  432.26   19.30
   4  -3   7  460.85   20.20
  -5   3  -7  231.08   11.90
  -5   3  -7  234.78   12.20
   5  -3   7  234.18   12.40
  -6   3  -7  131.69    8.50
  -6   3  -7  138.19    8.90
   6  -3   7  128.99    8.60
  -7   3  -7  133.49    9.30
   8  -3   7    4.60    3.70
   9  -3   7   -4.10    3.40
  10  -3   7   39.60    7.70
  11   2  -7    2.30    4.90
 -11  -2   7   10.30    5.50
  10   2  -7   -5.60    3.30
 -10  -2   7   -7.00    3.40
   9   2  -7  450.75   23.40
  -9  -2   7  443.46   23.60
   8   2  -7   12.70    4.30
  -8  -2   7   19.80    4.90
   7   2  -7   59.79    6.30
  -7  -2   7   62.09    6.50
   6   2  -7   25.20    4.20
  -6  -2   7   16.90    3.80
   5   2  -7  112.79    7.00
  -5  -2   7   95.49    7.00
   4   2  -7   74.99    5.30
  -4  -2   7   72.59    5.50
  -3  -2   7   20.50    2.80
  -3  -2   7   17.00    2.50
   2   2  -7 2832.32  112.59
  -2  -2   7 2826.62  112.79
  -2  -2   7 2776.52  112.69
   1   2  -7   -1.20    1.30
  -1  -2   7    0.70    1.50
  -1  -2   7    1.20    1.40
   0   2  -7 1426.66   56.29
   0   2  -7 1302.67   55.99
   0   2  -7 1434.96   56.19
   0  -2   7 1399.36   56.89
  -1   2  -7   93.69    5.00
  -1   2  -7   92.89    4.90
   1  -2   7   74.39    4.70
   1  -2   7   98.69    5.90
  -2   2  -7  217.88   10.20
  -2   2  -7  213.58   10.20
   2  -2   7  224.18   11.10
  -3   2  -7   17.60    2.60
  -3   2  -7   15.40    2.60
   3  -2   7   17.60    3.10
  -4   2  -7  280.27   13.70
  -4   2  -7  292.87   13.90
   4  -2   7  297.17   14.30
  -5   2  -7  283.47   14.20
  -5   2  -7  276.57   14.10
   5  -2   7  297.17   14.40
  -6   2  -7   11.40    3.20
  -6   2  -7   18.90    3.80
   6  -2   7   15.10    3.60
   7  -2   7   66.39    6.90
  -8   2  -7   25.90    5.30
   9  -2   7   23.10    7.60
  10  -2   7    7.60    4.80
  11   1  -7    2.50    4.90
 -11  -1   7    3.50    5.20
  10   1  -7  100.29    9.50
 -10  -1   7   64.89    8.70
   9   1  -7    7.70    4.20
  -9  -1   7    2.90    3.90
   8   1  -7   49.50    6.30
  -8  -1   7   44.10    6.10
   7   1  -7   27.10    4.90
  -7  -1   7   28.80    5.10
   6   1  -7  172.78    9.90
  -6  -1   7  155.38    9.80
   5   1  -7  366.16   16.90
  -5  -1   7  348.57   17.20
   4   1  -7  470.05   20.50
   4   1  -7  433.16   19.60
  -4  -1   7  489.35   21.00
  -4  -1   7  473.25   19.60
   3   1  -7   72.89    4.60
  -3  -1   7   67.29    4.90
  -3  -1   7   72.89    4.50
   2   1  -7  588.94   25.30
  -2  -1   7  642.44   25.90
  -2  -1   7  596.34   25.70
   1   1  -7 1931.31   77.89
  -1  -1   7 2075.69   78.39
  -1  -1   7 1994.20   78.69
  -1  -1   7 1782.52   77.79
   0   1  -7  629.74   25.30
   0   1  -7  614.04   25.80
   0  -1   7  630.74   26.50
   0  -1   7  587.34   25.20
  -1   1  -7   12.50    2.10
  -1   1  -7   10.90    1.70
   1  -1   7    9.30    1.60
   1  -1   7    4.70    2.10
  -2   1  -7   55.59    4.10
  -2   1  -7   58.09    3.70
   2  -1   7   47.90    5.10
  -3   1  -7  145.79   10.10
   3  -1   7  157.68    8.70
  -4   1  -7  465.15   20.70
  -4   1  -7  451.25   20.30
   4  -1   7  452.45   20.90
  -5   1  -7  782.72   34.00
  -5   1  -7  780.62   33.70
   5  -1   7  774.02   33.80
  -6   1  -7  268.77   13.40
   6  -1   7  200.68   12.10
   6  -1   7  244.48   13.10
  -7   1  -7    1.50    3.20
   7  -1   7    0.00    3.00
  -8   1  -7   46.10    6.20
   8  -1   7   29.60    5.90
  -9   1  -7   29.40    6.20
  10  -1   7   20.30    6.30
  11   0  -7   11.80    5.50
 -11   0   7   -1.90    4.40
  10   0  -7   10.80    5.00
 -10   0   7    2.00    4.10
   9   0  -7   37.00    6.40
  -9   0   7   30.80    6.10
   8   0  -7   10.50    3.90
  -8   0   7    6.10    3.70
  -7   0   7  250.87   14.00
   6   0  -7   83.69    6.40
  -6   0   7   73.39    6.30
   5   0  -7   70.09    5.40
  -5   0   7   73.09    5.60
   4   0  -7  613.14   26.30
  -4   0   7  608.84   25.80
  -4   0   7  626.14   26.90
   3   0  -7 1298.47   53.39
  -3   0   7 1311.87   53.59
  -3   0   7 1339.57   54.19
   2   0  -7    2.90    1.10
  -2   0   7    1.40    1.50
  -2   0   7    0.40    1.00
  -2   0   7   -0.50    1.50
   1   0  -7   50.29    2.90
   1   0  -7   47.00    3.50
  -1   0   7   48.00    4.00
   0   0  -7  346.87   15.00
   0   0  -7  333.87   13.90
   0   0   7  355.36   15.40
   0   0   7  314.97   13.90
  -1   0  -7   73.19    3.80
  -1   0  -7   72.69    4.70
   1   0   7   66.49    3.80
   1   0   7   78.89    5.20
  -2   0  -7 2476.95   99.09
  -2   0  -7 2507.85   98.39
   2   0   7 2388.76   99.49
  -3   0  -7  218.98   11.80
  -3   0  -7  257.37   11.40
   3   0   7  245.78   12.00
  -4   0  -7  143.99    8.90
  -4   0  -7  176.18    8.70
   4   0   7  163.38    9.10
  -5   0  -7  123.49    8.20
   5   0   7  138.19    8.20
   5   0   7  116.59    7.70
  -6   0  -7  476.85   21.60
   6   0   7  455.05   21.20
   6   0   7  398.16   20.30
  -7   0  -7   30.00    5.20
   7   0   7   21.50    4.60
  -8   0  -7   55.39    6.90
   8   0   7   51.49    7.00
  -9   0  -7  158.48   12.60
 -10   0  -7    8.10    4.90
  10   0   7    2.10    4.80
  11  -1  -7    4.90    5.10
 -11   1   7    1.00    4.60
  10  -1  -7   23.40    6.20
 -10   1   7   31.80    6.30
   9  -1  -7   -6.20    2.90
  -9   1   7   -1.20    3.40
   8  -1  -7    6.40    3.60
  -8   1   7    3.10    3.10
   7  -1  -7   38.10    5.30
  -7   1   7   48.40    5.60
   6  -1  -7  131.49    8.50
  -6   1   7  141.79    8.90
   5  -1  -7   87.49    6.10
  -5   1   7   92.49    6.60
  -5   1   7   97.89    5.60
   4  -1  -7    1.30    1.60
  -4   1   7    1.30    1.50
  -4   1   7   -1.90    1.60
   3  -1  -7  899.71   38.30
  -3   1   7  958.50   39.10
  -3   1   7  949.51   38.70
   2  -1  -7   -0.40    0.80
  -2   1   7    0.90    1.00
  -2   1   7    1.30    1.50
  -2   1   7   -0.50    1.40
   1  -1  -7  225.08   11.00
  -1   1   7  243.08   11.30
   0  -1  -7  940.81   38.70
   0   1   7  928.71   39.10
  -1  -1  -7 1725.23   67.89
  -1  -1  -7 1687.23   69.19
   1   1   7 1688.93   69.49
  -2  -1  -7  187.78    9.40
   2   1   7  155.28   11.90
  -3  -1  -7  887.41   39.10
   3   1   7  970.30   38.50
   3   1   7  919.41   39.20
  -4  -1  -7    0.60    2.30
   4   1   7    2.40    1.90
   4   1   7   -0.40    1.90
  -5  -1  -7  112.39    7.70
   5   1   7   95.79    7.00
   5   1   7   97.59    7.00
  -6  -1  -7  104.89    8.00
   6   1   7   96.39    7.60
  -7  -1  -7  172.18   11.20
   7   1   7  146.59   10.50
  -8  -1  -7   95.39   10.70
   8   1   7   79.29    8.30
  -9  -1  -7    5.60    4.60
   9   1   7    7.70    7.00
 -10  -1  -7  102.09   10.50
  10   1   7   79.89   10.10
  11  -2  -7   39.70    7.60
 -11   2   7   41.90    7.80
  10  -2  -7    2.60    4.10
   9  -2  -7  130.49   10.30
  -9   2   7  130.69   10.10
   8  -2  -7  131.39    9.60
  -8   2   7  130.59    9.70
   7  -2  -7   50.69    5.50
  -7   2   7   37.00    5.70
   6  -2  -7  104.69    7.20
  -6   2   7  109.89    7.70
   5  -2  -7  443.26   19.10
  -5   2   7  398.46   19.40
  -5   2   7  413.86   18.60
   4  -2  -7 1220.08   50.79
  -4   2   7 1268.87   51.09
  -4   2   7 1232.88   51.49
   3  -2  -7 1330.77   52.79
  -3   2   7 1307.77   53.79
  -3   2   7 1272.57   53.49
   2  -2  -7 1164.08   48.10
   2  -2  -7 1200.98   48.50
   2  -2  -7 1221.08   50.19
  -2   2   7 1217.58   49.50
   1  -2  -7  246.28   11.70
  -1   2   7  242.18   11.80
   0  -2  -7   15.80    2.70
   0   2   7   11.20    2.30
  -1  -2  -7  325.27   15.50
   1   2   7  361.56   19.00
  -2  -2  -7 1397.16   58.89
   2   2   7 1435.76   57.59
   2   2   7 1449.35   59.09
  -3  -2  -7  212.38   11.30
   3   2   7  225.08   11.30
   3   2   7  205.88   10.20
  -4  -2  -7  640.74   28.90
   4   2   7  652.93   28.00
   4   2   7  650.93   28.60
  -5  -2  -7  333.87   17.20
   5   2   7  335.97   16.50
   5   2   7  358.36   16.70
  -6  -2  -7   12.00    4.00
   6   2   7    7.90    3.30
  -7  -2  -7   47.70    6.00
   7   2   7   48.50    6.60
  -8  -2  -7  179.58   12.70
   8   2   7  185.48   12.60
  -9  -2  -7   29.00    6.60
   9   2   7    8.00    5.20
 -10  -2  -7   -1.30    4.20
  11  -3  -7   51.19    8.40
 -11   3   7   38.70    7.60
  10  -3  -7   20.60    5.90
   9  -3  -7    1.20    3.60
   8  -3  -7  687.83   30.40
  -8   3   7  617.84   30.20
   7  -3  -7    8.50    3.20
  -7   3   7    2.70    3.50
   6  -3  -7    8.20    2.70
  -6   3   7    7.10    3.00
  -6   3   7    3.40    2.10
   5  -3  -7   30.50    3.70
  -5   3   7   26.80    3.70
  -5   3   7   28.30    4.10
   4  -3  -7 3457.95  134.59
  -4   3   7 3322.57  135.29
  -4   3   7 3294.27  135.09
   3  -3  -7 1046.50   43.30
  -3   3   7 1079.29   44.40
  -3   3   7 1064.59   44.50
   2  -3  -7   58.69    4.50
   2  -3  -7   57.29    3.20
  -2   3   7   69.09    5.00
   1  -3  -7  224.08   11.20
  -1   3   7  229.78   11.40
   0  -3  -7  414.96   18.80
   0   3   7  423.76   19.00
  -1  -3  -7  196.28   10.30
   1   3   7  204.68   10.60
  -2  -3  -7   38.30    4.00
   2   3   7   27.90    3.90
   2   3   7   32.10    2.80
  -3  -3  -7  716.53   31.60
   3   3   7  725.33   31.30
   3   3   7  719.03   30.30
  -4  -3  -7  320.27   16.70
   4   3   7  338.77   16.30
   4   3   7  352.26   16.00
  -5  -3  -7  529.25   25.60
   5   3   7  542.65   24.40
   5   3   7  542.55   24.50
  -6  -3  -7   55.19    6.40
   6   3   7   51.29    5.90
  -7  -3  -7  114.39    8.90
   7   3   7   92.69    8.50
  -8  -3  -7    3.30    4.70
   8   3   7    0.00    4.00
  -9  -3  -7   18.70    5.60
  11  -4  -7    1.00    4.30
 -11   4   7    6.90    5.10
  10  -4  -7   26.70    6.10
 -10   4   7   19.00    6.70
   9  -4  -7    4.80    3.70
  -9   4   7   10.50    4.50
   8  -4  -7   70.69    7.00
  -8   4   7   58.69    6.70
   7  -4  -7  521.05   23.60
  -7   4   7  473.05   24.90
   6  -4  -7   15.40    3.50
  -6   4   7   13.60    3.30
  -6   4   7   15.50    3.60
   5  -4  -7   22.40    3.20
  -5   4   7   24.70    3.90
  -5   4   7   27.10    3.90
   4  -4  -7  486.35   20.40
  -4   4   7  448.06   21.10
  -4   4   7  460.85   21.10
   3  -4  -7 2836.92  110.49
  -3   4   7 2628.44  110.59
   2  -4  -7  359.56   16.00
   2  -4  -7  330.87   14.30
  -2   4   7  346.97   16.20
  -2   4   7  336.07   14.30
   1  -4  -7  849.02   35.80
  -1   4   7  843.62   36.10
   0  -4  -7 1138.49   47.40
   0   4   7 1133.99   47.70
  -1  -4  -7    1.70    2.10
   1   4   7    0.80    1.00
   1   4   7    3.00    2.20
  -2  -4  -7  134.39    8.20
   2   4   7  134.69    8.20
   2   4   7  127.09    6.60
  -3  -4  -7  341.47   16.20
   3   4   7  309.97   14.60
   3   4   7  312.57   15.70
  -4  -4  -7  184.48   11.00
   4   4   7  182.48    9.90
   4   4   7  191.18   10.70
  -5  -4  -7   28.70    4.60
   5   4   7   25.90    4.40
   5   4   7   35.10    4.90
  -6  -4  -7  108.19    8.70
   6   4   7   91.89    8.10
  -7  -4  -7   -0.40    2.90
  -8  -4  -7   13.80    4.90
  -9  -4  -7   -2.00    4.20
  11  -5  -7   -2.10    4.40
  10  -5  -7    4.20    4.20
 -10   5   7    0.80    4.50
   9  -5  -7   89.49    8.60
  -9   5   7   96.09    8.70
   8  -5  -7   51.69    6.10
  -8   5   7   49.40    6.30
   7  -5  -7    4.30    3.40
  -7   5   7   -2.40    2.70
   6  -5  -7  275.37   13.60
  -6   5   7  249.58   13.80
  -6   5   7  262.47   13.90
  -5   5   7   43.20    4.70
  -5   5   7   43.60    5.10
   4  -5  -7   10.70    2.80
  -4   5   7   18.70    4.40
  -4   5   7   20.70    3.80
   3  -5  -7   44.20    4.30
  -3   5   7   47.10    3.30
  -3   5   7   37.90    4.60
   2  -5  -7  428.06   19.30
   2  -5  -7  503.45   21.20
  -2   5   7  442.66   19.20
  -2   5   7  501.45   21.60
   1  -5  -7    0.80    1.80
  -1   5   7    2.40    2.10
   0  -5  -7  466.25   20.80
   0   5   7  451.05   21.10
  -1  -5  -7  224.58   11.80
   1   5   7  219.58    9.90
   1   5   7  231.58   12.10
  -2  -5  -7   20.10    4.10
   2   5   7   15.80    2.40
   2   5   7   21.40    3.80
  -3  -5  -7  363.16   18.50
   3   5   7  394.86   17.20
   3   5   7  371.26   18.20
  -4  -5  -7    2.10    2.50
   4   5   7   -0.50    2.10
   4   5   7    4.30    2.80
  -5  -5  -7  275.17   15.40
  -6  -5  -7   19.30    4.90
  -7  -5  -7  362.56   20.10
  -8  -5  -7   36.70    6.40
  -9  -5  -7   34.30    7.50
  11  -6  -7   -6.50    4.00
  10  -6  -7    5.50    4.30
   9  -6  -7   64.39    7.30
  -9   6   7   48.00    6.70
   8  -6  -7   28.70    5.30
  -8   6   7   20.20    4.90
   7  -6  -7   24.30    4.60
  -7   6   7   28.40    5.00
  -6   6   7   22.90    4.40
  -6   6   7   24.50    4.40
  -5   6   7 1266.97   51.79
  -5   6   7 1158.58   50.19
   4  -6  -7   91.09    6.60
  -4   6   7  103.89    7.50
  -4   6   7  100.49    6.00
   3  -6  -7   77.59    5.80
  -3   6   7   69.39    4.50
  -3   6   7   81.79    6.50
   2  -6  -7   37.20    4.10
  -2   6   7   32.10    2.60
  -2   6   7   29.60    4.50
   1  -6  -7  602.74   27.30
  -1   6   7  636.64   28.10
   0  -6  -7   47.80    4.60
   0   6   7   43.10    4.90
  -1  -6  -7   62.99    5.40
   1   6   7   50.69    5.40
  -2  -6  -7  284.77   15.00
   2   6   7  298.17   15.20
  -3  -6  -7   72.09    6.80
   3   6   7   77.69    6.60
  -4  -6  -7  372.96   19.10
   4   6   7  370.56   18.50
  -5  -6  -7   13.80    4.20
  -6  -6  -7  106.09    9.00
  -7  -6  -7   10.70    4.40
  -8  -6  -7   29.60    6.50
  -9  -6  -7   31.20    7.10
  11  -7  -7   53.99    8.60
  10  -7  -7   -0.40    4.20
   9  -7  -7   12.50    4.60
   8  -7  -7  106.09    8.50
  -8   7   7  100.29    8.60
   7  -7  -7  158.68   10.30
  -7   7   7  182.08   11.10
  -6   7   7    0.40    2.90
  -6   7   7    1.70    2.50
   5  -7  -7   13.50    3.50
  -5   7   7   13.60    2.90
  -5   7   7   11.50    3.80
   4  -7  -7  181.08   10.10
  -4   7   7  170.48   10.90
  -4   7   7  164.28    8.80
   3  -7  -7   23.50    3.80
  -3   7   7   17.30    3.00
  -3   7   7   29.60    4.80
   2  -7  -7   30.00    4.00
  -2   7   7   25.10    4.50
   1  -7  -7  178.18   10.20
  -1   7   7  179.98   10.90
   0  -7  -7  147.69    9.00
   0   7   7  143.99    9.50
  -1  -7  -7   28.10    4.60
   1   7   7   41.70    5.30
  -2  -7  -7  215.98   12.20
   2   7   7  207.28   12.30
  -3  -7  -7  257.57   14.40
   3   7   7  259.47   14.30
  -4  -7  -7    2.90    2.90
   4   7   7   -0.40    2.60
  -5  -7  -7   44.60    6.20
  -6  -7  -7   73.49    7.70
  -7  -7  -7   51.79    7.50
  -8  -7  -7   89.09    9.80
  10  -8  -7  116.89   10.50
   9  -8  -7   14.90    5.00
   8  -8  -7   -1.80    2.70
   7  -8  -7   60.89    6.50
  -7   8   7   57.09    6.20
   6  -8  -7   93.79    7.80
  -6   8   7   76.09    9.40
  -6   8   7  106.79    8.60
   5  -8  -7   11.20    3.50
  -5   8   7   10.20    4.00
   4  -8  -7   18.90    3.90
  -4   8   7   11.60    6.70
   3  -8  -7  710.33   32.50
  -3   8   7  774.62   34.20
   2  -8  -7    8.10    2.90
  -2   8   7    8.40    3.40
   1  -8  -7  285.07   14.60
  -1   8   7  285.07   15.70
   0  -8  -7    0.40    2.50
   0   8   7   -0.20    2.60
  -1  -8  -7  322.37   16.40
   1   8   7  311.47   16.90
  -2  -8  -7   14.00    3.80
   2   8   7   12.90    3.80
  -3  -8  -7   62.09    6.40
   3   8   7   69.09    7.00
   4   8   7   36.70    6.50
  -5  -8  -7    3.00    3.20
  -6  -8  -7   89.69    9.00
  -7  -8  -7   -0.60    3.60
  -8  -8  -7   48.80    8.10
   9  -9  -7   15.60    7.20
   6  -9  -7  157.18   10.90
  -6   9   7  187.68   12.20
   5  -9  -7    1.30    2.40
  -5   9   7   -0.30    3.20
   4  -9  -7   55.69    5.80
  -4   9   7   50.09    6.90
   3  -9  -7  146.09    9.50
  -3   9   7  158.48   10.90
   2  -9  -7  683.23   30.20
  -2   9   7  661.93   31.60
   1  -9  -7  185.08   11.10
  -1   9   7  194.58   12.40
   0  -9  -7   25.70    4.80
   0   9   7   17.50    4.50
  -1  -9  -7   22.00    4.60
   1   9   7   17.90    4.60
  -2  -9  -7   69.49    6.90
   2   9   7   63.69    7.40
  -3  -9  -7  230.88   14.00
   3   9   7  241.48   14.40
  -4  -9  -7  138.99   10.30
  -6  -9  -7   11.40    4.80
  -7  -9  -7    5.40    4.60
   8 -10  -7    1.20    4.80
   7 -10  -7    4.10    4.20
  -6  10   7   64.19    7.90
  -5  10   7  105.09    9.50
   4 -10  -7   16.70    4.10
  -4  10   7   13.60    4.70
   3 -10  -7    5.00    3.20
  -3  10   7    2.60    3.70
   2 -10  -7   16.90    4.00
  -2  10   7   31.20    5.70
   1 -10  -7   68.59    6.80
  -1  10   7   58.19    7.30
   0 -10  -7   33.50    5.70
   0  10   7   44.40    6.60
  -1 -10  -7  149.49   10.00
   1  10   7  138.69   10.90
  -2 -10  -7   12.40    4.20
   2  10   7    1.10    3.40
  -3 -10  -7  194.68   12.20
   3  10   7  164.48   12.20
  -4 -10  -7   20.50    4.90
  -5 -10  -7  184.18   12.90
  -6 -10  -7   37.70    7.10
   8 -11  -7   -0.60    4.10
   7 -11  -7  120.59   16.50
  -5  11   7    7.90    4.60
  -4  11   7  181.98   13.00
  -3  11   7   61.69    8.30
   2 -11  -7   14.60    4.10
  -2  11   7    9.10    4.40
   1 -11  -7  113.79    8.60
  -1  11   7   91.39    9.50
   0 -11  -7   28.30    5.40
   0  11   7   28.50    6.10
  -1 -11  -7  121.19    9.30
   1  11   7  116.09   10.30
  -2 -11  -7  177.38   11.50
   2  11   7  150.38   12.10
  -3 -11  -7   -3.50    2.70
   3  11   7   -0.10    3.80
  -4 -11  -7    4.90    3.70
  -5 -11  -7    7.20    4.40
  -6 -11  -7   51.79    8.10
   8 -12  -7    2.10    4.60
   7 -12  -7   40.30    7.80
   6 -12  -7   40.30    7.80
  -5  12   7    9.00    8.10
  -4  12   7   26.80    6.30
  -3  12   7   31.60    6.50
  -2  12   7  131.89   11.40
  -1  12   7   24.10    6.00
   0 -12  -7   37.20    6.00
   0  12   7   48.00    7.70
  -1 -12  -7    7.60    3.90
   1  12   7    9.60    4.70
  -2 -12  -7   17.90    4.90
   2  12   7    8.50    4.90
  -3 -12  -7   45.00    6.40
  -4 -12  -7   20.50    5.30
  -5 -12  -7    1.90    3.80
   7 -13  -7    2.40    5.40
   6 -13  -7    4.90    4.80
  -4  13   7    5.30    4.70
  -3  13   7   34.50    7.10
  -2  13   7    1.10    4.10
  -1  13   7    7.30    4.60
   0  13   7   21.10    6.00
   1  13   7    1.10    4.00
  -2 -13  -7  114.19    9.80
   2  13   7  121.79   11.50
  -3 -13  -7   12.40    4.70
  -4 -13  -7   42.20    7.40
   6 -14  -7    8.40    6.10
   5 -14  -7    3.50    5.10
  -3  14   7    6.30    5.20
  -2  14   7   -1.40    4.30
  -1  14   7   19.80    6.30
   0  14   7   11.40    5.80
   1  14   7   10.00    5.70
   2  14   7    7.50    6.50
   4 -15  -7   60.89   10.00
  -1  15   7   69.99   10.50
   0  15   7   12.60    6.20
   1  15   7    1.30    4.90
   1  16  -8  112.29   11.50
   0  16  -8    1.30    5.00
   0 -16   8   -1.00    6.50
  -1  16  -8    2.20    4.90
   1 -16   8   -9.00    5.20
  -2  16  -8    0.00    4.60
   2 -16   8   -0.60    6.20
   3  15  -8   61.39    9.30
   2  15  -8   27.20    7.10
   1  15  -8    9.50    5.60
  -1 -15   8   15.40    7.50
   0  15  -8   45.70    8.20
   0 -15   8   49.00    8.90
  -1  15  -8   11.10    5.00
   1 -15   8   -1.50    5.00
  -2  15  -8   -3.40    4.20
   2 -15   8    0.80    5.60
  -3  15  -8    0.80    4.50
   3 -15   8   -8.60    4.70
  -4  15  -8   28.30    7.20
   4 -15   8   32.90    8.80
   5  14  -8   15.70    6.00
   4  14  -8   12.10    5.60
   3  14  -8   32.70    7.00
   2  14  -8  102.09   10.40
   1  14  -8    9.30    4.90
  -1 -14   8    1.90    5.90
   0  14  -8   19.70    6.00
   0 -14   8   17.10    6.80
  -1  14  -8  127.59   11.10
   1 -14   8  142.39   12.60
  -2  14  -8   49.50    7.50
   2 -14   8   36.20    8.00
  -3  14  -8   20.60    5.90
   3 -14   8   24.30    7.10
  -4  14  -8   32.70    6.60
   4 -14   8   33.30    8.40
  -5  14  -8   48.00    7.80
   5 -14   8   54.89   10.20
  -6  14  -8    3.90    5.00
   6 -14   8   -0.90    6.30
   6  13  -8    2.80    5.00
   5  13  -8   11.10    5.40
   4  13  -8   -2.00    3.60
   3  13  -8    5.50    4.50
   2  13  -8  161.78   14.50
   1  13  -8   17.30    5.30
  -1 -13   8   21.10    5.80
   0  13  -8   83.89    8.80
   0 -13   8   85.09    9.50
  -1  13  -8   45.00    6.90
   1 -13   8   35.30    7.40
  -2  13  -8  396.76   22.20
   2 -13   8  388.36   22.80
  -3  13  -8   -0.30    3.50
   3 -13   8    1.40    4.50
  -4  13  -8    2.10    3.80
   4 -13   8   -7.00    4.40
  -5  13  -8    2.20    3.70
   5 -13   8    3.40    5.50
  -6  13  -8   22.60    6.10
   6 -13   8    8.00    6.60
  -7  13  -8   15.60    5.70
   7 -13   8    6.00    6.90
   7  12  -8   16.70    6.10
   6  12  -8   22.90    6.40
   5  12  -8   34.90    6.60
   4  12  -8   43.50    7.10
   3  12  -8   46.60    6.90
   2  12  -8    7.10    3.90
  -2 -12   8   15.90    5.10
   1  12  -8   96.09    8.90
  -1 -12   8   82.69    8.90
   0  12  -8    6.10    4.00
   0 -12   8    7.30    4.20
  -1  12  -8   24.30    5.40
   1 -12   8   27.60    6.50
  -2  12  -8    0.00    3.40
   2 -12   8    4.60    4.40
  -3  12  -8   63.09    7.40
   3 -12   8   55.39    9.00
  -4  12  -8    0.10    3.40
   4 -12   8   -1.00    5.00
  -5  12  -8   44.80    6.80
   5 -12   8   38.70    7.80
  -6  12  -8    7.90    4.40
   6 -12   8   -0.80    5.40
  -7  12  -8   38.80    6.90
   7 -12   8   20.70    7.50
   7  11  -8   70.59    8.90
   6  11  -8    0.10    4.00
   5  11  -8  107.49    9.90
   4  11  -8   -1.10    3.20
   3  11  -8  287.47   16.60
   2  11  -8   32.10    5.90
  -2 -11   8   32.20    6.00
   1  11  -8    5.20    3.60
  -1 -11   8    6.80    4.00
   0  11  -8   58.79    6.90
   0 -11   8   52.59    7.30
  -1  11  -8    1.90    3.40
   1 -11   8   -1.00    3.40
  -2  11  -8   -4.20    2.70
   2 -11   8   -2.90    3.90
  -3  11  -8   33.90    6.00
   3 -11   8   22.80    5.90
  -4  11  -8  212.58   13.60
   4 -11   8  230.48   15.10
  -5  11  -8   24.10    5.20
   5 -11   8   34.80    7.10
  -6  11  -8   54.69    7.20
   6 -11   8   46.10    8.60
  -7  11  -8   14.40    5.10
   7 -11   8   18.70    6.90
  -8  11  -8   -1.90    3.90
   8 -11   8   -6.90    5.20
   8  10  -8   82.19    9.40
  -8 -10   8   61.29    8.80
   7  10  -8   20.90    5.80
  -7 -10   8   16.20    5.90
   6  10  -8  136.39   10.80
  -6 -10   8  128.89   10.50
   5  10  -8    4.40    3.70
   4  10  -8   23.20    5.10
   3  10  -8  192.18   12.20
   2  10  -8  374.46   19.60
  -2 -10   8  389.36   19.40
   1  10  -8   99.49    8.30
  -1 -10   8  107.29    9.20
   0  10  -8  300.27   15.50
   0 -10   8  246.68   15.10
  -1  10  -8  169.78   11.30
   1 -10   8  196.78   12.40
  -2  10  -8   54.29    6.30
   2 -10   8   55.79    7.50
  -3  10  -8  159.38   10.80
   3 -10   8  166.48   12.00
  -4  10  -8    3.00    2.90
   4 -10   8   -4.20    3.50
  -5  10  -8    7.70    3.60
   5 -10   8    6.30    4.20
  -6  10  -8   16.00    5.00
   6 -10   8   -2.40    4.40
  -7  10  -8    1.90    3.70
   7 -10   8  -11.90    6.60
  -8  10  -8   26.30    6.20
   8 -10   8   19.10    6.70
   9   9  -8    6.40    4.80
  -9  -9   8    0.20    4.70
   8   9  -8   16.10    5.40
  -8  -9   8   15.40    5.60
   7   9  -8   40.70    6.70
  -7  -9   8   40.40    7.00
   6   9  -8   32.30    6.10
  -6  -9   8   33.70    6.10
   5   9  -8  161.98   11.20
  -5  -9   8  174.38   11.10
   4   9  -8    1.40    2.90
  -4  -9   8    1.50    2.80
   3   9  -8   88.19    7.40
  -3  -9   8   81.99    7.30
  -3  -9   8   72.49    7.50
   2   9  -8   64.69    6.50
  -2  -9   8   70.59    6.80
   1   9  -8  574.74   27.00
  -1  -9   8  580.24   26.80
   0   9  -8  498.65   25.00
   0  -9   8  496.85   24.00
  -1   9  -8    8.10    3.40
  -2   9  -8  150.38   10.00
   2  -9   8  160.18   11.10
  -3   9  -8   42.50    5.60
   3  -9   8   43.40    6.80
  -4   9  -8    0.80    2.60
   4  -9   8    0.10    3.40
  -5   9  -8    5.00    3.40
   5  -9   8   -1.20    3.80
  -6   9  -8  160.98   11.00
   6  -9   8  149.09   12.00
  -7   9  -8   97.69    8.80
   7  -9   8   92.49   10.10
  -8   9  -8   35.30    6.60
  -9   9  -8    9.20    4.80
   9   8  -8   -3.90    3.70
  -9  -8   8   -5.10    3.90
   8   8  -8   11.70    4.80
  -8  -8   8   28.50    6.50
   7   8  -8    9.90    4.40
  -7  -8   8    7.20    4.30
   6   8  -8   75.19    7.40
  -6  -8   8   75.29    7.70
   5   8  -8   30.80    5.30
  -5  -8   8   15.60    4.10
   4   8  -8  528.05   24.90
  -4  -8   8  516.15   24.10
   3   8  -8    8.40    3.20
  -3  -8   8    7.20    3.00
  -3  -8   8   10.70    3.00
   2   8  -8    5.20    2.90
  -2  -8   8    7.40    3.20
  -2  -8   8    6.60    2.40
   1   8  -8   12.00    3.40
  -1  -8   8    7.50    3.50
   0   8  -8    4.90    2.70
   0  -8   8   -4.90    2.70
  -1   8  -8  143.69    9.40
   1  -8   8  168.48   10.60
  -2   8  -8   29.30    4.40
   2  -8   8   21.20    4.60
  -3   8  -8  388.96   20.40
   3  -8   8  451.95   21.40
  -4   8  -8   11.80    3.70
   4  -8   8   10.00    4.10
  -5   8  -8    0.80    2.60
   5  -8   8    1.30    4.10
  -6   8  -8   -1.80    2.80
   6  -8   8   -2.70    3.60
  -7   8  -8   60.49    7.00
   7  -8   8   68.09    8.40
  -8   8  -8    4.00    3.60
  -9   8  -8    6.90    4.30
  10   7  -8   18.80    6.40
 -10  -7   8   20.00    6.90
   9   7  -8   68.29    8.60
  -9  -7   8   69.69    9.10
   8   7  -8    0.10    3.40
   7   7  -8   39.60    5.90
  -7  -7   8   41.40    6.60
   6   7  -8  115.89    8.70
  -6  -7   8  108.89    8.90
   5   7  -8   59.19    5.90
  -5  -7   8   50.09    5.90
   4   7  -8    2.00    2.40
  -4  -7   8   -2.00    2.10
   3   7  -8   37.30    4.60
  -3  -7   8   35.50    4.90
  -3  -7   8   43.60    4.40
   2   7  -8    7.90    2.70
  -2  -7   8    4.00    2.60
   1   7  -8  190.28   10.70
  -1  -7   8  182.78   10.70
  -1  -7   8  188.28    8.90
   0   7  -8  310.97   15.80
   0  -7   8  327.47   16.10
  -1   7  -8  317.47   15.80
   1  -7   8  321.17   16.20
  -2   7  -8  177.58    9.80
   2  -7   8  149.79   10.00
  -3   7  -8   39.00    4.70
   3  -7   8   35.10    5.70
  -4   7  -8   72.79    6.30
   4  -7   8   60.79   10.10
  -5   7  -8   19.00    4.10
   5  -7   8   23.60    5.10
  -6   7  -8    0.00    2.70
   6  -7   8    0.60    3.80
  -7   7  -8    9.60    3.80
   7  -7   8    4.00    3.70
  -8   7  -8   45.90    6.60
  -9   7  -8    0.60    3.30
  10   6  -8   -0.80    4.60
 -10  -6   8    8.80    5.60
   9   6  -8   77.19    8.80
  -9  -6   8   93.69    9.40
   8   6  -8   19.90    5.40
  -8  -6   8   35.20    6.80
   7   6  -8   34.00    5.80
  -7  -6   8   46.10    6.20
   6   6  -8   48.60    5.90
  -6  -6   8   53.89    6.30
   5   6  -8   17.90    3.70
  -5  -6   8   23.70    4.50
   4   6  -8    3.20    2.40
  -4  -6   8    3.30    2.40
   3   6  -8    2.50    2.00
  -3  -6   8   -0.70    2.00
  -3  -6   8   -1.50    2.00
   2   6  -8 1109.59   44.70
  -2  -6   8 1021.00   43.40
  -2  -6   8 1026.80   44.10
   1   6  -8  245.08   12.00
  -1  -6   8  221.38   10.40
  -1  -6   8  218.18   11.80
   0   6  -8    1.10    1.90
   0   6  -8    4.70    1.20
   0  -6   8    0.70    2.30
  -1   6  -8  243.48   12.20
   1  -6   8  230.08   12.60
  -2   6  -8  741.53   32.40
   2  -6   8  751.72   33.00
  -3   6  -8  140.49    8.60
   3  -6   8  144.99    9.50
  -4   6  -8   16.50    3.50
   4  -6   8   16.20    4.00
  -5   6  -8  135.49    8.90
   5  -6   8  131.59   10.10
  -6   6  -8    3.10    3.00
   6  -6   8    3.40    3.40
  -7   6  -8   62.09    6.70
   7  -6   8   66.49    7.40
  -9   6  -8  166.28   12.10
  10  -6   8    5.10    4.80
  10   5  -8    3.80    4.80
 -10  -5   8   -1.70    4.30
   9   5  -8    1.70    3.70
  -9  -5   8   -1.60    3.90
   8   5  -8  197.78   13.00
  -8  -5   8  196.88   13.20
   7   5  -8  109.09    8.60
  -7  -5   8   98.49    8.60
   6   5  -8    1.90    2.70
  -6  -5   8    0.70    3.00
   5   5  -8  368.56   18.80
  -5  -5   8  412.46   19.20
   4   5  -8  111.39    7.50
  -4  -5   8  119.29    7.70
  -4  -5   8  134.89    8.70
   3   5  -8  273.27   13.40
  -3  -5   8  274.67   13.20
  -3  -5   8  264.57   12.90
   2   5  -8   30.90    3.70
  -2  -5   8   27.40    3.00
  -2  -5   8   27.90    3.80
   1   5  -8  411.06   18.50
  -1  -5   8  412.66   17.40
  -1  -5   8  387.96   18.50
   0   5  -8    0.50    1.00
   0   5  -8    1.90    1.90
   0  -5   8    2.60    2.40
  -1   5  -8    8.50    1.50
  -1   5  -8   14.60    2.90
   1  -5   8   10.60    3.10
  -2   5  -8  136.29    7.70
   2  -5   8  126.89    8.40
  -3   5  -8    2.50    1.90
   3  -5   8    0.50    2.60
  -4   5  -8    3.20    2.10
   4  -5   8    3.60    3.00
   5  -5   8   44.30    5.90
  -6   5  -8  456.65   21.90
   6  -5   8  452.65   22.50
  -7   5  -8   18.50    4.20
   7  -5   8   25.70    4.90
  -8   5  -8   -0.50    3.00
  10  -5   8  100.09   10.70
  11   4  -8   24.20    7.30
 -11  -4   8   17.40    7.10
  10   4  -8    5.40    4.80
 -10  -4   8    8.40    5.30
   9   4  -8   -1.20    3.70
  -9  -4   8    4.90    4.40
   8   4  -8    0.10    3.30
  -8  -4   8   -5.00    3.10
   7   4  -8  293.67   15.80
  -7  -4   8  268.47   15.60
   6   4  -8   62.79    6.00
  -6  -4   8   57.19    6.40
   5   4  -8   22.80    3.80
  -5  -4   8   26.80    4.40
   4   4  -8  225.98   11.50
  -4  -4   8  220.28   11.60
  -4  -4   8  216.38   10.50
   3   4  -8  141.09    7.70
  -3  -4   8  131.09    7.60
  -3  -4   8  129.59    7.30
   2   4  -8  128.19    7.30
  -2  -4   8  127.89    6.90
  -2  -4   8  128.49    7.30
   1   4  -8   29.10    3.30
  -1  -4   8   24.80    3.70
  -1  -4   8   27.40    2.70
   0   4  -8 1560.84   61.29
   0   4  -8 1501.75   60.19
   0   4  -8 1431.66   60.09
   0  -4   8 1491.25   61.59
  -1   4  -8  229.08   10.10
  -1   4  -8  238.08   11.30
  -1   4  -8  229.88   10.30
   1  -4   8  232.28   12.00
  -2   4  -8    2.80    1.80
  -2   4  -8    1.40    1.30
   2  -4   8    2.50    1.20
   2  -4   8    3.80    2.40
  -3   4  -8   12.40    2.70
  -3   4  -8   11.90    2.10
   3  -4   8   12.10    3.30
  -4   4  -8 1508.35   61.89
  -4   4  -8 1443.76   60.89
   4  -4   8 1530.45   62.49
  -5   4  -8   31.50    4.40
   5  -4   8   33.50    5.30
  -6   4  -8    1.60    2.50
   6  -4   8    0.10    2.70
  -7   4  -8   96.69    7.80
   7  -4   8   87.49    8.80
  -8   4  -8   -0.30    2.80
   9  -4   8   11.10    4.80
  10  -4   8   -0.70    4.60
  11   3  -8   -1.30    4.60
 -11  -3   8   -5.70    4.50
  10   3  -8  112.69   10.90
 -10  -3   8  121.89   11.30
   9   3  -8    7.70    4.30
  -9  -3   8    7.70    4.70
   8   3  -8   59.99    7.00
  -8  -3   8   46.70    7.00
   7   3  -8   12.30    3.90
  -7  -3   8    7.80    3.90
   6   3  -8  334.97   16.60
  -6  -3   8  318.37   16.90
   5   3  -8   12.80    3.00
  -5  -3   8    7.50    2.90
   4   3  -8  175.78    9.10
  -4  -3   8  164.38    9.20
  -4  -3   8  149.88    8.00
   3   3  -8  571.94   25.00
  -3  -3   8  547.55   24.90
  -3  -3   8  606.34   24.80
   2   3  -8    2.10    2.00
  -2  -3   8    3.30    1.70
  -2  -3   8    1.40    1.70
   1   3  -8  164.48    8.40
  -1  -3   8  168.88    8.20
  -1  -3   8  169.68    8.90
   0   3  -8  259.77   11.90
   0   3  -8  250.47   11.40
   0  -3   8  256.87   12.60
  -1   3  -8  518.95   21.90
  -1   3  -8  545.95   22.50
  -1   3  -8  476.75   21.80
   1  -3   8  553.54   23.30
  -2   3  -8   13.00    2.30
  -2   3  -8    9.20    2.10
   2  -3   8   13.90    3.20
  -3   3  -8  207.08   10.00
  -3   3  -8  199.68   10.30
   3  -3   8  207.38   11.20
  -4   3  -8  245.58   12.40
  -4   3  -8  254.87   12.80
   4  -3   8  272.17   13.50
  -5   3  -8  136.99    8.60
  -5   3  -8  141.79    8.30
   5  -3   8  142.99    9.10
  -6   3  -8    1.20    2.50
  -6   3  -8    1.70    2.30
   6  -3   8    4.70    2.90
  -7   3  -8   13.30    3.80
   8  -3   8  225.28   14.10
   9  -3   8    4.80    4.00
  10  -3   8    4.80    5.30
  11   2  -8   90.09   10.50
 -11  -2   8   79.29   10.00
  10   2  -8   20.60    5.90
 -10  -2   8   27.30    6.70
   9   2  -8    4.70    4.00
  -9  -2   8    2.30    3.90
   8   2  -8   33.30    5.60
  -8  -2   8   25.60    5.30
   7   2  -8   10.50    3.30
  -7  -2   8   12.10    4.10
   6   2  -8  197.28   11.00
  -6  -2   8  188.38   11.40
   5   2  -8   90.19    6.30
  -5  -2   8   92.89    6.70
   4   2  -8  217.68   10.70
  -4  -2   8  200.28    9.80
  -4  -2   8  211.58   10.90
   3   2  -8  128.59    6.90
  -3  -2   8  122.19    6.80
  -3  -2   8  132.99    7.40
   2   2  -8  676.83   28.30
  -2  -2   8  669.73   28.80
  -2  -2   8  681.73   28.60
   1   2  -8  344.87   14.90
  -1  -2   8  338.87   15.50
  -1  -2   8  329.27   14.90
   0   2  -8  404.26   17.70
   0   2  -8  427.36   17.70
   0  -2   8  393.66   18.60
  -1   2  -8  291.37   12.70
  -1   2  -8  279.77   12.70
   1  -2   8  274.67   13.60
  -2   2  -8   79.79    4.90
  -2   2  -8   89.39    5.30
   2  -2   8   84.09    6.00
  -3   2  -8   19.00    3.00
  -3   2  -8   24.30    3.10
   3  -2   8   26.70    3.80
  -4   2  -8  420.06   19.00
  -4   2  -8  401.66   18.90
   4  -2   8  428.06   19.60
  -5   2  -8   51.99    5.20
  -5   2  -8   53.19    5.10
   5  -2   8   60.59    5.80
  -6   2  -8    1.30    2.80
  -6   2  -8   -0.10    2.40
   6  -2   8    2.10    2.50
  -7   2  -8   21.50    4.50
   7  -2   8   18.50    4.50
   9  -2   8  168.68   12.60
  10  -2   8    4.50    4.60
  11   1  -8   16.90    6.30
 -11  -1   8   14.90    5.70
  10   1  -8   20.10    5.90
 -10  -1   8   16.40    5.60
   9   1  -8   35.60    6.40
  -9  -1   8   28.10    6.30
   8   1  -8  354.06   18.20
  -8  -1   8  321.97   18.20
   7   1  -8  126.39    8.90
  -7  -1   8  122.59    9.20
   6   1  -8   84.09    6.50
  -6  -1   8   83.99    6.70
   5   1  -8    7.10    2.30
  -5  -1   8    2.50    2.20
   4   1  -8  531.15   23.10
  -4  -1   8  525.55   23.60
  -4  -1   8  530.95   22.50
   3   1  -8  275.67   12.80
  -3  -1   8  278.07   13.00
  -3  -1   8  294.37   13.50
   2   1  -8  146.19    7.30
  -2  -1   8  153.38    7.90
  -2  -1   8  148.89    7.90
   1   1  -8  432.66   18.20
   1   1  -8  431.16   17.70
  -1  -1   8  434.36   18.70
  -1  -1   8  376.96   17.60
   0   1  -8  730.93   29.50
   0   1  -8  755.52   30.10
   0  -1   8  687.23   29.40
   0  -1   8  700.63   30.70
  -1   1  -8   40.40    2.90
  -1   1  -8   40.80    3.60
   1  -1   8   48.60    4.50
  -2   1  -8    7.30    1.70
  -2   1  -8    3.20    2.10
   2  -1   8    1.70    2.10
  -3   1  -8  489.25   21.80
  -3   1  -8  485.05   21.40
   3  -1   8  506.75   22.50
  -4   1  -8    4.40    2.30
  -4   1  -8    0.90    1.80
   4  -1   8    3.40    2.50
  -5   1  -8  504.05   23.20
  -5   1  -8  506.95   22.90
   5  -1   8  499.75   23.20
  -6   1  -8   11.10    3.40
   6  -1   8    4.10    2.90
   6  -1   8    6.80    2.90
  -7   1  -8   83.09    7.50
   7  -1   8   91.69    7.90
  -8   1  -8   27.80    5.60
   8  -1   8   24.90    5.70
   9  -1   8   28.80    6.50
  10  -1   8   78.69    9.90
  11   0  -8    0.00    4.40
 -11   0   8    7.00    5.20
  10   0  -8   14.00    5.40
 -10   0   8    9.20    4.70
   9   0  -8  101.29    9.00
  -9   0   8   82.99    8.40
   8   0  -8    1.90    3.20
  -8   0   8    2.40    3.20
   7   0  -8  212.28   14.70
  -7   0   8  209.88   12.40
   6   0  -8   54.59    5.30
  -6   0   8   52.59    5.40
   5   0  -8   26.90    3.70
  -5   0   8   27.60    3.00
  -5   0   8   29.20    4.00
   4   0  -8   51.69    4.20
  -4   0   8   55.49    4.70
  -4   0   8   59.99    4.10
   3   0  -8  645.24   27.50
  -3   0   8  667.23   27.90
  -3   0   8  664.93   28.30
   2   0  -8  457.75   18.80
  -2   0   8  416.16   18.70
  -2   0   8  467.15   20.10
  -2   0   8  449.46   19.70
   1   0  -8  193.08    8.40
   1   0  -8  196.28    9.40
  -1   0   8  202.18    9.80
  -1   0   8  173.08    8.30
   0   0  -8 1597.94   63.09
   0   0  -8 1531.35   61.89
   0   0   8 1518.65   63.39
  -1   0  -8   68.99    4.70
  -1   0  -8   72.19    3.80
   1   0   8   61.99    3.70
   1   0   8   76.89    5.40
  -2   0  -8  717.23   30.50
  -2   0  -8  698.43   29.50
   2   0   8  728.63   30.90
  -3   0  -8   10.40    2.10
  -3   0  -8   12.30    2.90
   3   0   8    5.30    2.40
  -4   0  -8  258.17   12.30
  -4   0  -8  252.47   12.90
   4   0   8  241.38   12.80
  -5   0  -8   58.79    5.50
   5   0   8   46.80    5.10
   5   0   8   50.29    5.30
   6   0   8   94.29    7.10
   6   0   8   83.69    7.20
  -7   0  -8  502.05   23.80
   7   0   8  444.16   23.00
  -8   0  -8   25.50    5.50
   8   0   8   20.00    5.10
  -9   0  -8   32.60    6.90
   9   0   8   27.40    6.30
  10   0   8   44.00    8.10
  11  -1  -8   15.30    6.10
 -11   1   8   19.90    6.00
  10  -1  -8    5.30    4.50
 -10   1   8    1.70    4.00
   9  -1  -8  107.49    9.40
  -9   1   8   92.69    8.80
   8  -1  -8   69.69    7.20
  -8   1   8   63.59    7.00
   7  -1  -8   41.20    5.40
  -7   1   8   44.80    5.50
   6  -1  -8  196.68   10.90
  -6   1   8  192.98   11.20
   5  -1  -8   42.70    4.20
  -5   1   8   44.90    3.80
  -5   1   8   41.70    4.70
  -4   1   8   45.10    3.90
  -4   1   8   43.00    4.20
   3  -1  -8  700.33   30.00
  -3   1   8  719.03   30.70
  -3   1   8  759.92   31.10
   2  -1  -8  713.13   29.00
  -2   1   8  667.03   28.90
  -2   1   8  728.73   30.30
  -2   1   8  741.23   30.40
   1  -1  -8  548.45   23.40
  -1   1   8  531.25   23.70
   0  -1  -8    1.10    1.70
  -1  -1  -8  660.83   26.60
  -1  -1  -8  708.43   28.20
   1   1   8  682.23   28.50
   1   1   8  576.34   26.60
  -2  -1  -8   29.20    3.60
   2   1   8   32.10    3.90
  -3  -1  -8    5.40    2.50
   3   1   8    5.50    2.40
   3   1   8    6.70    2.10
  -4  -1  -8  243.58   12.80
   4   1   8  232.78   11.90
   4   1   8  241.08   12.50
  -5  -1  -8  249.38   13.10
   5   1   8  224.68   12.40
   5   1   8  220.68   12.20
  -6  -1  -8   92.59    7.60
   6   1   8   84.19    7.10
  -7  -1  -8   12.80    4.10
   7   1   8   10.40    3.90
   8   1   8   47.50    7.10
  -9  -1  -8   57.09    7.90
   9   1   8   52.99    8.10
 -10  -1  -8   -1.30    4.60
  11  -2  -8   39.70    7.80
 -11   2   8   38.80    7.70
  10  -2  -8    1.30    3.80
 -10   2   8   -2.20    3.50
   9  -2  -8   56.09    7.00
  -9   2   8   47.60    6.90
   8  -2  -8  102.59    8.50
  -8   2   8  104.29    8.50
   7  -2  -8  103.59    7.70
  -7   2   8   94.99    7.90
   6  -2  -8   63.29    5.60
  -6   2   8   65.89    6.00
   5  -2  -8 1158.18   46.70
  -5   2   8 1135.59   46.60
  -5   2   8 1063.39   47.20
   4  -2  -8   11.10    2.60
  -4   2   8   10.40    2.90
  -4   2   8   11.20    2.70
   3  -2  -8  305.67   13.60
  -3   2   8  316.77   14.80
   2  -2  -8   24.40    3.10
   2  -2  -8   16.60    1.60
  -2   2   8   25.80    4.20
   1  -2  -8  153.48    8.10
  -1   2   8  141.39    8.20
   0  -2  -8  311.37   14.90
   0   2   8  330.97   15.30
  -1  -2  -8   35.80    3.90
   1   2   8   41.30    4.20
  -2  -2  -8 1867.11   70.99
   2   2   8 1635.24   69.29
   2   2   8 1678.43   70.99
  -3  -2  -8   26.00    4.00
   3   2   8   21.40    3.00
   3   2   8   19.50    3.70
  -4  -2  -8   -2.00    2.00
   4   2   8    0.50    2.20
   4   2   8    2.90    2.20
  -5  -2  -8   51.19    8.00
   5   2   8   38.20    4.90
   5   2   8   37.10    5.00
  -6  -2  -8  513.55   25.00
   6   2   8  516.15   24.10
  -7  -2  -8    3.30    3.20
   7   2   8    5.30    3.70
  -8  -2  -8   43.40    6.30
   8   2   8   24.40    5.80
  -9  -2  -8   21.50    6.20
  11  -3  -8   51.59    8.60
 -11   3   8   57.59    8.60
  10  -3  -8   72.19    8.70
 -10   3   8   80.39    9.30
   9  -3  -8   -0.20    3.50
  -9   3   8    7.80    4.80
   8  -3  -8   87.29    7.70
  -8   3   8   91.29    8.10
   7  -3  -8   24.50    4.60
  -7   3   8   22.50    4.70
   6  -3  -8  554.94   24.30
  -6   3   8  548.05   24.40
  -6   3   8  505.75   24.60
   5  -3  -8  263.37   12.40
  -5   3   8  231.68   12.90
  -5   3   8  252.37   12.50
   4  -3  -8 2117.59   84.19
  -4   3   8 2041.00   85.19
  -4   3   8 2097.19   84.99
   3  -3  -8 1185.88   48.80
  -3   3   8 1226.08   50.19
   2  -3  -8  476.25   20.90
  -2   3   8  455.45   21.00
   1  -3  -8  812.72   33.80
  -1   3   8  773.52   33.90
   0  -3  -8  683.13   30.20
   0   3   8  723.43   30.60
  -1  -3  -8  980.60   42.80
   1   3   8 1050.79   43.10
  -2  -3  -8  117.49    7.60
   2   3   8  125.99    7.80
   2   3   8  120.19    6.10
  -3  -3  -8 1139.09   47.90
   3   3   8 1140.69   47.80
   3   3   8 1106.39   46.40
  -4  -3  -8  218.88   12.50
   4   3   8  215.98   11.30
   4   3   8  230.58   12.20
  -5  -3  -8   -0.80    2.50
   5   3   8   -1.10    2.20
   5   3   8    0.70    2.50
  -6  -3  -8   24.50    5.00
   6   3   8   22.10    4.50
  -7  -3  -8    7.90    4.10
  -8  -3  -8   -5.30    3.30
  -9  -3  -8   39.10    7.40
  11  -4  -8   -5.00    3.90
 -11   4   8   -5.00    4.20
  10  -4  -8   86.79    9.30
 -10   4   8   94.09   10.70
   9  -4  -8   84.59    8.30
  -9   4   8   93.59   13.00
   8  -4  -8    3.30    3.00
  -8   4   8    0.20    3.20
   7  -4  -8   31.00    4.70
  -7   4   8   31.60    5.30
   6  -4  -8    0.00    2.30
  -6   4   8    5.50    3.00
  -6   4   8    4.40    2.60
   5  -4  -8  148.99    8.20
  -5   4   8  143.49    8.90
  -5   4   8  144.89    9.00
   4  -4  -8   24.40    3.00
  -4   4   8   30.90    4.10
  -4   4   8   24.60    4.00
   3  -4  -8 1302.77   53.89
   3  -4  -8 1316.97   52.49
  -3   4   8 1265.57   54.09
   2  -4  -8  962.10   39.50
  -2   4   8  896.41   39.50
   1  -4  -8  273.07   13.40
  -1   4   8  273.77   13.80
   0  -4  -8  855.31   36.80
   0   4   8  866.81   37.10
  -1  -4  -8 1290.27   54.39
   1   4   8 1315.77   54.69
  -2  -4  -8   65.79    5.60
   2   4   8   60.79    5.60
   2   4   8   58.29    3.80
  -3  -4  -8  136.89    8.90
   3   4   8  130.79    8.60
   3   4   8  130.79    7.20
   4   4   8  224.48   13.10
   4   4   8  231.08   12.60
  -5  -4  -8   40.70    5.30
   5   4   8   35.20    5.30
  -6  -4  -8  122.09    9.50
  -7  -4  -8    4.20    3.50
  -8  -4  -8  170.58   12.70
  -9  -4  -8   -4.90    3.80
  11  -5  -8   74.59    9.40
 -11   5   8   57.69   12.70
  10  -5  -8   -0.10    3.90
 -10   5   8   -4.90    3.80
   9  -5  -8   44.90    6.60
  -9   5   8   51.09    7.00
   8  -5  -8  122.09    9.10
  -8   5   8  111.39    9.10
   7  -5  -8   33.00    4.80
  -7   5   8   22.00    4.60
   6  -5  -8  147.19    8.80
  -6   5   8  136.19    9.30
  -6   5   8  145.69    9.40
   5  -5  -8  164.08    9.20
  -5   5   8  189.48   10.40
  -5   5   8  170.98   10.40
   4  -5  -8   91.19    6.50
  -4   5   8  100.49    7.20
   3  -5  -8  242.68   12.50
  -3   5   8  253.67   13.00
  -3   5   8  234.28   10.80
   2  -5  -8  815.92   35.40
  -2   5   8  828.02   35.80
   1  -5  -8    3.50    2.10
  -1   5   8    5.50    2.60
   0  -5  -8  124.79    7.60
   0   5   8  113.09    7.80
  -1  -5  -8  746.93   31.30
   1   5   8  669.83   31.20
  -2  -5  -8   32.30    4.40
   2   5   8   25.80    4.50
  -3  -5  -8   81.29    6.80
   3   5   8   70.09    6.50
  -4  -5  -8  133.19    9.20
   4   5   8  128.69    9.00
  -5  -5  -8  319.37   17.30
  -6  -5  -8    2.70    3.20
  -7  -5  -8    3.10    6.00
  -8  -5  -8   35.20    6.80
  -9  -5  -8  170.38   13.90
  11  -6  -8    3.30    5.00
  10  -6  -8    3.40    4.10
   9  -6  -8    1.70    3.30
  -9   6   8    1.70    3.70
   8  -6  -8  130.89    9.40
  -8   6   8  120.69    9.50
   7  -6  -8  376.86   22.20
  -7   6   8  350.56   18.50
   6  -6  -8   -2.30    2.00
  -6   6   8   -1.50    2.50
  -6   6   8   -3.70    2.50
   5  -6  -8  300.27   15.40
  -5   6   8  310.27   16.10
   4  -6  -8   45.20    4.80
  -4   6   8   35.20    3.50
  -4   6   8   43.00    5.40
   3  -6  -8   17.90    3.40
  -3   6   8   10.40    3.40
   2  -6  -8   64.79    5.60
  -2   6   8   76.09    6.40
   1  -6  -8  558.54   26.10
  -1   6   8  612.64   27.00
   0  -6  -8   36.40    4.50
   0   6   8   26.60    4.50
  -1  -6  -8   62.09    5.80
   1   6   8   67.99    6.30
  -2  -6  -8   78.19    6.80
   2   6   8   69.89    6.60
  -3  -6  -8  115.59    8.30
   3   6   8   98.99    8.00
  -4  -6  -8  110.19    8.40
   4   6   8   94.49    8.00
  -5  -6  -8   18.10    4.50
  -6  -6  -8   94.99    8.60
  -7  -6  -8   79.49    8.40
  -8  -6  -8   33.40    7.10
  10  -7  -8    3.30    4.00
   9  -7  -8   80.89    8.20
   8  -7  -8    0.60    2.90
  -8   7   8   -4.00    2.90
   7  -7  -8   15.60    4.10
  -7   7   8   30.30    5.40
  -7   7   8   33.70    7.60
   6  -7  -8   19.20    5.50
  -6   7   8   31.30    8.10
   5  -7  -8  131.49    8.90
  -5   7   8  136.29    9.60
   4  -7  -8   71.29    6.30
  -4   7   8   67.49    6.70
   3  -7  -8   93.99    6.80
  -3   7   8   75.19    7.10
   2  -7  -8   55.99    5.50
  -2   7   8   50.59    5.80
   1  -7  -8    6.20    3.00
  -1   7   8    7.60    3.30
   0  -7  -8  522.25   23.60
   0   7   8  490.25   24.10
  -1  -7  -8   30.00    4.80
   1   7   8   25.80    4.60
  -2  -7  -8   -0.90    2.50
   2   7   8   -2.30    2.50
  -3  -7  -8  166.98   10.80
   3   7   8  166.98   10.90
  -4  -7  -8  114.09    8.70
   4   7   8  110.09    8.80
  -5  -7  -8    0.30    2.90
  -6  -7  -8    0.00    4.00
  -7  -7  -8  485.35   25.70
  -8  -7  -8   11.70    5.50
   9  -8  -8   28.50    6.30
   8  -8  -8   10.00    4.00
   7  -8  -8    0.10    2.80
   7  -8  -8    3.60    3.20
  -7   8   8    0.10    3.60
   6  -8  -8  174.68   11.30
  -6   8   8  201.38   12.60
   5  -8  -8  678.83   31.40
  -5   8   8  714.93   32.60
   4  -8  -8   78.49    6.60
  -4   8   8   81.19    7.70
   3  -8  -8  135.99    8.80
  -3   8   8  131.79    9.90
   2  -8  -8   -1.00    2.40
  -2   8   8    0.40    3.60
   1  -8  -8  235.68   13.00
   0  -8  -8   54.99    5.90
  -1  -8  -8  170.08   11.50
   1   8   8  187.08   15.70
  -2  -8  -8   -0.60    2.80
   2   8   8    2.00    3.20
  -3  -8  -8    7.40    3.60
   3   8   8    5.30    3.60
  -4  -8  -8  368.66   19.80
   4   8   8  368.36   20.10
  -5  -8  -8   11.60    4.20
  -6  -8  -8    4.90    3.90
  -7  -8  -8   22.40    5.90
  -7   9   8   42.50    7.10
   6  -9  -8    7.80    3.80
  -6   9   8   10.50    4.30
   5  -9  -8   34.10    6.40
  -5   9   8   54.29    7.10
   4  -9  -8  203.28   11.90
  -4   9   8  197.68   13.00
   3  -9  -8   19.50    4.30
  -3   9   8   26.50    5.50
   2  -9  -8  313.07   15.90
  -2   9   8  288.17   16.80
   1  -9  -8  132.59    9.10
  -1   9   8  121.49    9.80
   0  -9  -8  217.98   12.50
   0   9   8  198.28   13.00
  -1  -9  -8    5.30    3.80
   1   9   8    4.90    3.50
  -2  -9  -8  791.92   36.30
   2   9   8  805.22   36.90
  -3  -9  -8  131.39    9.70
   3   9   8  131.19   10.50
  -4  -9  -8    4.20    3.50
  -5  -9  -8    9.40    4.10
  -6  -9  -8   77.19    8.60
  -7  -9  -8   13.00    5.30
  -6  10   8   84.19    9.30
   5 -10  -8   76.39    7.40
  -5  10   8   84.29    8.70
   4 -10  -8   82.69    7.50
  -4  10   8   97.79    9.00
   3 -10  -8  195.08   13.50
  -3  10   8  219.28   13.90
   2 -10  -8    2.50    3.10
  -2  10   8    2.10    3.40
   1 -10  -8  424.86   20.00
  -1  10   8  360.16   20.70
   0 -10  -8   34.40    5.90
   0  10   8   25.20    5.50
  -1 -10  -8  211.78   13.00
   1  10   8  217.28   14.20
  -2 -10  -8    6.70    4.00
   2  10   8    1.60    3.40
  -3 -10  -8   56.79    6.80
   3  10   8   51.09    7.50
  -4 -10  -8    0.70    4.10
  -5 -10  -8   11.00    4.60
  -6 -10  -8   66.29    8.60
   8 -11  -8   -1.80    4.40
   7 -11  -8    4.90    5.00
  -6  11   8   20.00    5.90
  -5  11   8    1.50    3.90
  -4  11   8    9.50    4.70
   3 -11  -8  326.47   17.70
  -3  11   8  351.96   19.70
   2 -11  -8  400.36   20.90
  -2  11   8  446.66   23.20
   1 -11  -8   50.79    6.40
  -1  11   8   57.79    7.80
   0 -11  -8  200.18   12.60
   0  11   8  202.98   13.90
  -1 -11  -8   20.10    4.80
   1  11   8   11.30    4.60
  -2 -11  -8    7.40    3.90
   2  11   8    5.40    4.10
  -3 -11  -8    0.30    4.00
   3  11   8    0.50    3.60
  -4 -11  -8   13.70    5.00
  -5 -11  -8   23.80    6.00
   8 -12  -8   14.70    6.40
   7 -12  -8    2.30    5.10
  -5  12   8    5.10    4.50
  -3  12   8   54.19    8.10
  -2  12   8   18.70    5.40
   1 -12  -8   38.50    6.30
  -1  12   8   30.20    7.00
   0 -12  -8   18.10    4.80
   0  12   8    6.00    4.90
  -1 -12  -8  174.08   12.00
   1  12   8  172.48   13.40
  -2 -12  -8    4.80    3.80
   2  12   8    9.30    4.90
  -3 -12  -8   10.40    4.10
  -4 -12  -8    0.40    3.50
   7 -13  -8   39.60    8.40
   6 -13  -8   -2.80    4.60
  -5  13   8   24.80    6.60
  -4  13   8   23.40    6.60
  -3  13   8   46.30    8.10
  -2  13   8   15.20    5.40
  -1  13   8   51.49    8.40
   0  13   8   56.89    8.90
  -1 -13  -8   28.90    8.70
   1  13   8   17.40    6.20
  -2 -13  -8   61.49    7.60
   2  13   8   59.39    9.20
  -3 -13  -8    8.90    4.50
   6 -14  -8   54.49    9.90
  -4  14   8   46.90    8.80
  -3  14   8   67.19    9.80
  -2  14   8    3.30    4.90
  -1  14   8    3.40    4.50
   0  14   8   31.90    7.60
   1  14   8    2.00    4.90
   2  14   8   21.90    9.70
  -2  15   8   -3.60    4.40
  -1  15   8    0.20    5.40
   0  15   8   63.99   10.40
   0  16  -9    6.50    5.40
   0 -16   9    5.50    6.70
  -1  16  -9   54.09    9.00
   1 -16   9   49.50   10.10
   3  15  -9   38.10    7.80
   2  15  -9    7.10    5.10
   1  15  -9   15.00    6.00
  -1 -15   9    2.70    8.00
   0  15  -9  100.19   10.40
   0 -15   9  100.99   11.90
  -1  15  -9    6.50    4.90
   1 -15   9    3.60    5.80
  -2  15  -9   13.60    5.40
   2 -15   9   14.40    7.00
  -3  15  -9    3.60    5.00
   3 -15   9   -1.90    5.80
  -4  15  -9   24.20    6.50
   4 -15   9   26.60    8.40
   4  14  -9   19.90    6.40
   3  14  -9   -2.30    3.90
   2  14  -9   18.20    6.00
   1  14  -9  189.68   13.50
  -1 -14   9  157.38   15.90
   0  14  -9   -1.20    3.80
   0 -14   9   -4.80    4.50
  -1  14  -9   91.09    9.40
   1 -14   9   78.49   10.50
  -2  14  -9    1.20    4.00
   2 -14   9   -2.70    5.00
  -3  14  -9   52.29    7.90
   3 -14   9   48.80    8.90
  -4  14  -9   -1.10    3.60
   4 -14   9    0.50    5.30
  -5  14  -9    6.20    4.80
   5 -14   9    3.40    6.50
   6  13  -9   -1.80    4.40
   5  13  -9   41.80    7.80
   4  13  -9   24.70    6.20
   3  13  -9    0.50    3.80
   2  13  -9   14.90    5.20
   1  13  -9   47.50    9.40
  -1 -13   9   48.10    8.00
   0  13  -9   90.49   11.80
   0 -13   9  101.09   10.40
  -1  13  -9   14.70    6.80
   1 -13   9   -6.70    4.20
  -2  13  -9   23.90    5.80
   2 -13   9   25.80    8.80
  -3  13  -9    8.40    4.50
   3 -13   9   13.40    5.90
  -4  13  -9    2.70    3.90
   4 -13   9    4.80    5.40
  -5  13  -9    3.40    4.10
   5 -13   9   -0.20    5.50
  -6  13  -9   91.49    9.60
   6 -13   9   75.59   11.40
   6  12  -9  155.98   12.90
   5  12  -9   17.90    5.60
   4  12  -9   32.40    6.70
   3  12  -9   27.60    6.70
   2  12  -9  123.49   10.40
  -2 -12   9  139.49   10.70
   1  12  -9   73.49    8.10
  -1 -12   9   65.49    8.50
   0  12  -9   14.70    5.00
   0 -12   9    6.20    5.70
  -1  12  -9   12.90    4.40
   1 -12   9    4.30    4.60
  -2  12  -9   17.50    4.90
   2 -12   9   13.30    5.40
  -3  12  -9  258.77   16.10
   3 -12   9  289.47   17.70
  -4  12  -9    9.40    4.20
   4 -12   9    0.70    5.60
  -5  12  -9    3.70    3.90
   5 -12   9    9.30    5.60
  -6  12  -9    0.10    3.90
   6 -12   9   -3.90    5.40
  -7  12  -9    2.00    4.20
   7 -12   9   15.30    7.20
   7  11  -9   47.90    8.50
   6  11  -9    4.30    4.20
   5  11  -9  114.49   10.10
   4  11  -9   15.40    5.00
   3  11  -9   32.20    5.80
   2  11  -9  152.58   11.10
  -2 -11   9  148.39   10.90
   1  11  -9   21.30    5.30
  -1 -11   9   27.20    6.00
   0  11  -9   -5.10    2.70
   0 -11   9    1.90    3.90
  -1  11  -9  188.68   12.40
   1 -11   9  205.98   13.60
  -2  11  -9  191.28   12.50
   2 -11   9  198.28   13.70
  -3  11  -9   42.00    6.30
   3 -11   9   40.10    7.50
  -4  11  -9   62.69    7.10
   4 -11   9   51.39    8.50
   5 -11   9   13.20    6.00
  -6  11  -9   42.10    6.80
   6 -11   9   35.40    8.30
  -7  11  -9   16.60    5.00
   7 -11   9   11.50    6.30
  -8  11  -9   -3.10    3.90
   8 -11   9    0.70    5.00
   8  10  -9   58.19    8.50
  -8 -10   9   56.39    8.90
   7  10  -9   46.60    7.30
  -7 -10   9   47.40    7.70
   6  10  -9    0.10    3.60
   5  10  -9   31.60    6.20
   4  10  -9  313.77   17.50
   3  10  -9   38.30    5.80
   2  10  -9  282.27   15.90
   1  10  -9  213.58   13.30
  -1 -10   9  235.48   13.60
   0  10  -9   11.60    4.00
   0 -10   9   13.60    4.60
  -1  10  -9   21.20    4.90
   1 -10   9   17.90    5.10
  -2  10  -9  121.09    8.90
   2 -10   9   97.39    9.30
  -3  10  -9   32.50    5.50
   3 -10   9   23.90    5.80
  -4  10  -9    8.50    3.80
   4 -10   9    4.10    4.50
  -5  10  -9  190.78   12.60
   5 -10   9  204.88   14.20
  -6  10  -9   22.10    5.40
   6 -10   9   44.60    8.00
  -7  10  -9    6.10    4.30
   7 -10   9    8.70    5.90
  -8  10  -9    1.00    3.80
   8 -10   9    8.20    5.60
   9   9  -9   -0.60    4.30
  -9  -9   9   -3.60    4.60
   8   9  -9    1.00    4.10
  -8  -9   9   -5.70    3.70
   7   9  -9  339.87   19.50
  -7  -9   9  355.76   19.60
   6   9  -9   10.10    4.20
  -6  -9   9   13.30    4.80
   5   9  -9   39.80    5.90
  -5  -9   9   39.10    5.80
   4   9  -9   15.20    4.10
  -4  -9   9   14.30    3.90
   3   9  -9  331.47   17.50
  -3  -9   9  329.97   17.80
   2   9  -9    2.10    2.80
  -2  -9   9   -3.40    2.80
   1   9  -9   29.00    5.30
  -1  -9   9   26.90    5.20
   0   9  -9  400.76   20.20
   0  -9   9  411.46   23.00
  -1   9  -9   11.80    3.70
   1  -9   9   14.00    4.30
  -2   9  -9  626.04   28.80
   2  -9   9  615.94   29.40
  -3   9  -9    2.50    3.00
   3  -9   9   -0.10    3.80
  -4   9  -9  125.99    9.00
   4  -9   9  111.29    9.70
  -5   9  -9   19.20    4.50
   5  -9   9   16.30    5.40
  -6   9  -9   65.19    7.20
   6  -9   9   69.79    8.90
  -7   9  -9   -0.50    3.40
   7  -9   9   -4.50    3.80
  -8   9  -9    1.60    3.40
  -9   9  -9   12.10    5.00
   9   8  -9   61.49    8.40
  -9  -8   9   71.69    9.50
   8   8  -9    5.00    4.20
  -8  -8   9    4.00    4.30
  -7  -8   9   16.70    5.10
   6   8  -9  202.58   12.90
  -6  -8   9  207.38   12.90
   5   8  -9   36.50    5.50
  -5  -8   9   33.90    5.40
   4   8  -9  145.29    9.70
  -4  -8   9  135.79    9.00
   3   8  -9    1.40    2.60
  -3  -8   9   -0.60    2.70
  -3  -8   9   -0.60    2.10
   2   8  -9  198.68   16.60
  -2  -8   9  255.97   13.10
  -2  -8   9  234.88   13.00
   1   8  -9   17.00    3.90
  -1  -8   9   20.10    4.20
   0   8  -9  630.84   28.10
   0  -8   9  594.24   28.20
  -1   8  -9  596.64   27.50
   1  -8   9  610.44   28.20
  -2   8  -9  279.27   16.90
  -3   8  -9   12.00    3.70
   3  -8   9   12.60    4.20
  -4   8  -9   -2.10    2.50
   4  -8   9    0.50    3.60
  -5   8  -9   47.30    5.90
   5  -8   9   51.49    7.40
  -6   8  -9   -1.50    2.80
   6  -8   9    3.40    4.50
   7  -8   9   41.70    7.40
  -8   8  -9   14.40    4.70
  -9   8  -9   14.40    5.20
   9   7  -9    1.20    4.10
  -9  -7   9    0.00    4.30
   8   7  -9   92.59    8.90
  -8  -7   9   78.09   13.10
   7   7  -9   24.00    5.30
  -7  -7   9   32.40    6.10
   6   7  -9   -2.20    2.50
  -6  -7   9    3.60    3.30
   5   7  -9  173.48   10.90
   4   7  -9    1.40    2.50
  -4  -7   9   -2.30    2.20
   3   7  -9  675.03   30.10
  -3  -7   9  660.43   29.20
  -3  -7   9  674.43   29.50
   2   7  -9   21.50    4.00
  -2  -7   9   15.70    3.70
  -2  -7   9   14.20    2.80
   1   7  -9  872.11   37.00
  -1  -7   9  821.02   34.90
  -1  -7   9  851.11   36.80
   0   7  -9   51.89    5.40
   0  -7   9   61.29    6.20
  -1   7  -9 1163.58   48.20
   1  -7   9 1105.19   48.50
  -2   7  -9  257.17   13.70
   2  -7   9  269.17   14.60
  -3   7  -9   60.99    5.70
   3  -7   9   53.29    6.60
  -4   7  -9  153.88   10.00
   4  -7   9  184.28   11.50
  -5   7  -9   11.10    3.40
   5  -7   9   13.80    4.60
  -6   7  -9   19.80    4.70
   6  -7   9   21.30    5.20
  -7   7  -9   14.00    4.40
   7  -7   9   15.40    5.20
  -8   7  -9  152.98   11.30
  -9   7  -9   -0.60    3.50
  10   6  -9    4.40    4.80
 -10  -6   9    6.30    5.20
   9   6  -9    4.00    4.10
  -9  -6   9   -1.90    4.20
  -8  -6   9   72.69    8.20
   7   6  -9   -1.60    2.90
  -7  -6   9   -3.40    3.00
   6   6  -9   31.40    5.10
  -6  -6   9   34.30    5.60
   5   6  -9   43.10    5.10
  -5  -6   9   33.10    5.00
   4   6  -9  728.93   32.70
  -4  -6   9  750.42   32.50
   3   6  -9    5.70    2.70
  -3  -6   9   -0.80    2.30
  -3  -6   9    1.30    1.90
   2   6  -9   13.70    3.10
  -2  -6   9   12.40    3.20
   1   6  -9   12.00    3.00
  -1  -6   9   12.50    2.10
  -1  -6   9   11.80    3.20
   0   6  -9  175.28    9.80
   0  -6   9  172.48   10.20
  -1   6  -9  552.94   24.70
   1  -6   9  549.05   25.30
  -2   6  -9  162.48    9.40
   2  -6   9  169.38   10.40
  -3   6  -9    2.80    2.30
   3  -6   9    0.20    2.80
  -4   6  -9   16.10    3.60
   4  -6   9   13.00    4.40
  -5   6  -9  327.47   16.40
   5  -6   9  306.17   17.00
  -6   6  -9  104.79    8.10
   6  -6   9   97.19    8.80
  -7   6  -9   66.89    6.90
   7  -6   9   74.59    7.90
  -8   6  -9    0.90    3.20
  -9   6  -9  106.99    9.80
  10   5  -9   51.09    8.20
 -10  -5   9   45.40    8.30
   9   5  -9   21.50    5.60
  -9  -5   9   33.10    6.90
   8   5  -9    5.70    3.70
  -8  -5   9   -1.00    3.60
   7   5  -9   22.80    4.90
  -7  -5   9   12.70    4.20
   6   5  -9  678.53   31.00
  -6  -5   9  679.63   31.30
   5   5  -9   73.79    7.20
  -5  -5   9   76.99    6.60
   4   5  -9   24.50    3.70
  -4  -5   9   29.30    4.50
  -4  -5   9   23.40    3.90
   3   5  -9  286.47   13.90
  -3  -5   9  286.47   13.50
  -3  -5   9  263.97   13.40
   2   5  -9   20.70    3.50
  -2  -5   9   21.60    3.70
  -2  -5   9   20.10    3.40
   1   5  -9  258.77   13.00
  -1  -5   9  270.57   13.30
  -1  -5   9  263.97   12.00
   0   5  -9    5.70    2.40
   0   5  -9    5.30    1.50
   0  -5   9    3.10    2.20
  -1   5  -9  178.88    8.40
  -1   5  -9  184.38    9.90
   1  -5   9  199.38   10.80
  -2   5  -9   89.29    6.20
   2  -5   9  102.39    7.40
  -3   5  -9  914.21   39.10
   3  -5   9  920.31   40.00
  -4   5  -9  651.43   28.90
  -5   5  -9  103.39    7.70
   5  -5   9  114.29    8.60
  -6   5  -9  106.19    8.10
   6  -5   9  110.89    8.80
  -7   5  -9    7.20    3.30
   7  -5   9    5.80    3.50
  -8   5  -9   15.00    5.40
  10  -5   9   44.00    8.30
  10   4  -9   -3.40    4.00
 -10  -4   9   -3.60    3.80
   9   4  -9  157.08   12.10
  -9  -4   9  165.58   12.50
   8   4  -9  154.08   10.80
  -8  -4   9  119.99   10.20
   7   4  -9    0.60    2.80
  -7  -4   9    1.60    3.10
   6   4  -9  316.67   16.80
  -6  -4   9  347.67   17.40
   5   4  -9    0.00    2.00
  -5  -4   9    4.00    2.90
   4   4  -9   35.60    4.00
  -4  -4   9   47.50    4.10
  -4  -4   9   33.70    4.20
   3   4  -9  307.37   14.20
  -3  -4   9  281.67   13.80
  -3  -4   9  290.17   14.00
   2   4  -9 1417.86   55.79
  -2  -4   9 1344.97   55.69
  -2  -4   9 1285.27   55.99
   1   4  -9   26.60    3.20
  -1  -4   9   22.30    3.80
  -1  -4   9   22.70    2.60
   0   4  -9  779.82   33.20
   0   4  -9  811.22   32.40
   0  -4   9  753.82   33.70
  -1   4  -9    0.10    1.20
  -1   4  -9   -0.50    1.40
   1  -4   9    1.30    2.10
  -2   4  -9  944.41   38.40
  -2   4  -9  877.51   37.30
   2  -4   9  910.01   39.20
  -3   4  -9    3.40    1.80
  -3   4  -9    5.90    2.20
   3  -4   9   11.10    3.30
  -4   4  -9   12.00    2.90
   4  -4   9   12.40    3.40
  -5   4  -9  250.67   13.00
   5  -4   9  236.18   13.50
  -6   4  -9    1.30    2.60
   6  -4   9    8.60    3.50
  -7   4  -9   30.70    5.20
   7  -4   9   42.90    5.80
  -8   4  -9    2.90    3.40
   9  -4   9    6.00    4.90
  10  -4   9    5.30    5.20
  11   3  -9    3.20    5.00
 -11  -3   9    4.20    5.50
  10   3  -9   68.69    9.00
 -10  -3   9   93.39   10.10
   9   3  -9   50.19    7.70
   8   3  -9  283.37   16.10
  -8  -3   9  274.27   16.40
   7   3  -9    3.00    3.00
  -7  -3   9    9.30    4.00
   6   3  -9   -0.50    2.60
  -6  -3   9    1.40    4.00
   5   3  -9   52.39    5.00
  -5  -3   9   51.49    5.30
   4   3  -9   43.80    4.10
  -4  -3   9   50.39    4.00
  -4  -3   9   44.00    4.40
   3   3  -9    4.20    1.90
  -3  -3   9    2.60    1.90
  -3  -3   9    5.20    2.00
   2   3  -9  812.82   32.50
  -2  -3   9  766.12   33.60
  -2  -3   9  724.13   33.00
   1   3  -9 2150.38   84.89
  -1  -3   9 2065.49   84.59
  -1  -3   9 2080.09   85.39
   0   3  -9  606.44   25.70
   0   3  -9  630.84   26.10
   0  -3   9  597.34   26.80
  -1   3  -9  464.95   22.90
  -1   3  -9  458.45   20.20
   1  -3   9  490.55   21.50
  -2   3  -9  164.58    8.50
  -2   3  -9  155.18    8.10
   2  -3   9  170.78    9.50
  -3   3  -9  144.59    7.80
  -3   3  -9  138.89    7.50
   3  -3   9  127.59    8.40
  -4   3  -9   20.50    3.40
  -4   3  -9   22.30    3.30
   4  -3   9   27.10    4.40
  -5   3  -9  335.57   16.50
  -5   3  -9  348.77   16.80
   5  -3   9  344.67   17.30
  -6   3  -9  297.37   15.60
   6  -3   9  315.57   16.30
  -7   3  -9   -1.20    2.30
   8  -3   9   17.50    7.90
   9  -3   9    6.50    4.60
  10  -3   9   12.10    5.70
  11   2  -9   68.99    9.50
 -11  -2   9   37.20    7.90
  10   2  -9   -3.20    3.80
 -10  -2   9   -1.10    3.70
   9   2  -9   74.19    8.10
  -9  -2   9   60.69    7.90
   8   2  -9  150.28   10.40
  -8  -2   9  136.49   10.60
   7   2  -9  659.03   29.20
  -7  -2   9  595.54   29.20
   6   2  -9  132.29    8.30
  -6  -2   9   97.19    8.50
   5   2  -9    0.30    1.90
  -5  -2   9    2.40    2.20
   4   2  -9   92.19    5.90
  -4  -2   9   94.39    6.40
  -4  -2   9   80.69    5.30
   3   2  -9  500.55   21.80
  -3  -2   9  492.05   21.80
  -3  -2   9  511.15   22.30
   2   2  -9    4.50    1.70
  -2  -2   9    4.20    2.10
   1   2  -9   86.89    5.20
   1   2  -9   79.09    5.00
  -1  -2   9   87.79    6.00
   0   2  -9 2840.12  110.69
   0   2  -9 2722.83  110.89
   0  -2   9 2725.43  111.79
  -1   2  -9    7.90    1.90
  -1   2  -9    4.70    1.70
   1  -2   9    4.80    2.30
  -2   2  -9  647.14   28.20
  -2   2  -9  669.33   28.90
   2  -2   9  680.23   29.30
  -3   2  -9   21.70    3.40
  -3   2  -9   18.90    3.00
   3  -2   9   20.40    3.80
  -4   2  -9  172.08    9.30
  -4   2  -9  160.98    9.00
   4  -2   9  159.58    9.90
  -5   2  -9    8.40    2.90
  -5   2  -9   13.80    3.40
   5  -2   9   18.20    4.00
  -6   2  -9  160.48   10.30
  -6   2  -9  180.68   10.60
   6  -2   9  184.68   11.10
  -7   2  -9   54.69    6.60
   7  -2   9   49.40    6.30
   8  -2   9    5.70    3.90
   9  -2   9  120.69   10.80
  10  -2   9   33.00    7.30
  11   1  -9   -0.10    4.40
 -11  -1   9    1.00    4.80
  10   1  -9  125.19   11.10
 -10  -1   9  139.09   11.40
   9   1  -9   20.10    5.30
  -9  -1   9   20.60    5.30
   8   1  -9   70.89    7.30
  -8  -1   9   60.49    7.20
   7   1  -9    4.20    3.20
  -7  -1   9    2.00    3.30
   6   1  -9   36.50    4.70
  -6  -1   9   39.10    5.00
   5   1  -9   66.49    5.40
  -5  -1   9   71.59    5.80
   4   1  -9   17.30    2.90
  -4  -1   9   15.30    3.10
  -4  -1   9   12.00    2.30
   3   1  -9 1367.96   53.59
  -3  -1   9 1306.47   53.89
  -3  -1   9 1257.27   54.09
   2   1  -9   31.90    2.80
  -2  -1   9   34.60    3.40
  -2  -1   9   24.50    3.40
   1   1  -9  117.49    5.90
   1   1  -9  113.09    6.40
  -1  -1   9  106.89    7.70
   0   1  -9  291.07   12.70
   0   1  -9  292.77   13.50
   0  -1   9  290.57   14.20
  -1   1  -9  608.04   27.20
  -1   1  -9  643.04   26.50
   1  -1   9  664.23   28.20
  -2   1  -9  135.89    7.70
  -2   1  -9  128.79    6.90
   2  -1   9  140.59    8.40
  -3   1  -9   22.80    3.00
  -3   1  -9   39.40    4.10
   3  -1   9   29.80    4.30
  -4   1  -9  131.59    8.40
  -4   1  -9  140.19    8.00
   4  -1   9  154.68    9.30
  -5   1  -9   11.50    2.90
  -5   1  -9    8.10    3.10
   5  -1   9    3.70    2.80
  -6   1  -9  248.68   13.40
   6  -1   9  217.48   12.80
  -7   1  -9   39.20    5.70
   7  -1   9   36.80    6.20
  -8   1  -9   84.09    8.00
   8  -1   9   53.99    7.40
   9  -1   9   21.60    5.60
  10  -1   9   57.29    9.00
  11   0  -9   54.39    9.20
 -11   0   9   45.60    8.50
  10   0  -9    4.60    4.50
 -10   0   9   11.80    5.10
   9   0  -9   39.10    6.80
  -9   0   9   49.99    7.20
   8   0  -9   83.99    8.00
  -8   0   9   96.29    8.30
   7   0  -9   34.40    5.50
  -7   0   9   38.90    5.80
   6   0  -9   97.59    6.90
  -6   0   9   79.49    6.80
   5   0  -9  212.68   11.10
  -5   0   9  222.88   10.60
  -5   0   9  215.98   11.80
   4   0  -9    4.00    1.80
  -4   0   9    1.30    2.00
  -4   0   9    5.40    2.00
   3   0  -9  588.44   25.30
  -3   0   9  589.04   25.90
  -3   0   9  628.24   26.40
   2   0  -9  480.15   19.80
  -2   0   9  521.65   21.10
  -2   0   9  464.75   21.20
  -2   0   9  424.36   20.20
   1   0  -9   87.89    4.50
  -1   0   9  101.59    6.20
  -1   0   9   81.69    4.50
   0   0  -9   49.99    4.40
   0   0  -9   48.80    2.70
   0   0   9   33.90    2.50
   0   0   9   42.80    4.30
  -1   0  -9  236.98   10.20
  -1   0  -9  232.08   11.40
   1   0   9  207.58   10.10
   1   0   9  255.37   12.10
  -2   0  -9   75.79    5.60
  -2   0  -9   77.59    4.60
   2   0   9   84.59    6.20
  -3   0  -9    9.70    2.50
  -3   0  -9    7.50    2.90
   3   0   9    9.40    3.00
  -4   0  -9  450.15   20.70
  -4   0  -9  426.66   19.70
   4   0   9  447.86   20.70
  -5   0  -9  546.15   25.50
   5   0   9  536.15   25.00
   5   0   9  574.84   25.50
  -6   0  -9   49.00    5.80
   6   0   9   43.30    5.50
   6   0   9   36.20    5.40
  -7   0  -9   -1.70    3.00
   7   0   9   -2.90    2.80
  -8   0  -9   91.29    8.70
   8   0   9   85.49    8.60
  -9   0  -9   79.29    9.10
   9   0   9   73.79    9.10
  11  -1  -9   10.20    5.70
 -11   1   9    8.70    5.60
  10  -1  -9   29.20    6.40
 -10   1   9   31.60    6.60
   9  -1  -9   23.80    5.60
  -9   1   9   18.90    5.20
   8  -1  -9  579.64   27.00
  -8   1   9  549.74   27.10
   7  -1  -9    8.50    3.70
  -7   1   9   13.50    4.00
   6  -1  -9   74.19    6.00
  -6   1   9   78.69    6.60
   5  -1  -9   -1.40    1.80
  -5   1   9    1.20    1.80
  -5   1   9   -0.30    2.10
  -4   1   9 2337.37   94.29
  -4   1   9 2291.17   93.79
   3  -1  -9  174.08    8.40
  -3   1   9  186.38    9.70
   2  -1  -9  282.37   12.00
   2  -1  -9  288.07   13.40
  -2   1   9  258.17   11.90
  -2   1   9  295.47   13.60
   1  -1  -9  161.58    8.50
  -1   1   9  149.69    8.70
   0  -1  -9   40.20    3.90
   0   1   9   44.40    4.40
  -1  -1  -9   84.09    4.00
  -1  -1  -9   76.09    5.50
   1   1   9   84.39    6.00
   1   1   9   68.19    3.90
  -2  -1  -9  117.89    7.50
   2   1   9  118.39    7.70
  -3  -1  -9 1032.50   42.50
   3   1   9  944.51   41.10
   3   1   9 1009.00   42.60
  -4  -1  -9    1.40    2.30
   4   1   9    1.60    2.30
   4   1   9    2.10    2.30
  -5  -1  -9  398.66   19.60
   5   1   9  394.76   19.30
   5   1   9  395.46   18.80
  -6  -1  -9  137.19    9.80
   6   1   9  147.69    9.60
  -7  -1  -9   65.59    7.20
   7   1   9   73.09    7.30
  -8  -1  -9   13.40    4.60
   8   1   9   14.60    6.50
  -9  -1  -9   -0.30    3.90
  11  -2  -9   22.60    6.70
 -11   2   9   26.70    6.60
  10  -2  -9   31.00    6.70
 -10   2   9   23.90    6.10
   9  -2  -9   29.10    6.10
  -9   2   9   22.80    5.50
   8  -2  -9   83.19    7.70
  -8   2   9   74.89    7.40
   7  -2  -9  405.36   19.40
  -7   2   9  379.46   19.70
   6  -2  -9   -1.50    2.10
  -6   2   9   -0.60    2.50
   5  -2  -9   41.30    4.00
  -5   2   9   40.60    4.20
  -5   2   9   40.00    4.80
   4  -2  -9   60.59    4.50
  -4   2   9   63.19    5.10
  -4   2   9   70.09    5.50
   3  -2  -9  495.05   21.90
  -3   2   9  559.64   23.40
  -3   2   9  521.75   23.40
   2  -2  -9  121.29    7.40
  -2   2   9  134.69    7.70
   1  -2  -9  771.82   33.10
  -1   2   9  777.52   33.40
   0  -2  -9  974.00   41.30
   0   2   9  991.30   41.80
  -1  -2  -9  162.08    8.90
   1   2   9  146.09    9.00
  -2  -2  -9   54.69    4.90
   2   2   9   45.90    3.30
   2   2   9   48.20    4.90
  -3  -2  -9   39.70    4.90
   3   2   9   44.90    4.90
   3   2   9   42.30    3.60
  -4  -2  -9  530.45   24.60
   4   2   9  536.55   23.30
   4   2   9  507.95   24.30
  -5  -2  -9   51.99    5.70
   5   2   9   61.59    5.60
   5   2   9   48.60    5.80
  -6  -2  -9   82.59    7.60
   6   2   9   77.09    7.10
  -7  -2  -9   60.79    8.40
  -8  -2  -9    0.50    6.40
  -9  -2  -9   -2.50    4.00
  11  -3  -9    2.00    4.70
 -11   3   9   -5.90    4.10
  10  -3  -9   21.90    6.00
 -10   3   9   19.20    5.70
   9  -3  -9   69.29    7.90
  -9   3   9   63.59    7.70
   8  -3  -9   25.30    5.00
  -8   3   9   27.60    5.40
   7  -3  -9   -2.40    2.40
  -7   3   9   -2.00    2.70
   6  -3  -9    8.30    2.80
  -6   3   9   12.10    3.30
  -6   3   9    6.40    3.20
   5  -3  -9   95.69    6.10
  -5   3   9   89.29    6.90
  -5   3   9   99.09    6.80
   4  -3  -9  401.06   17.70
  -4   3   9  420.36   18.90
  -4   3   9  389.16   19.00
   3  -3  -9    6.50    2.20
   3  -3  -9    7.90    2.40
   3  -3  -9    5.90    1.60
  -3   3   9    6.00    2.50
   2  -3  -9 1067.59   44.90
  -2   3   9 1065.19   45.00
   1  -3  -9   24.90    3.40
  -1   3   9   16.70    3.40
   0  -3  -9  337.07   16.50
   0   3   9  362.96   17.00
  -1  -3  -9  461.35   21.80
   1   3   9  495.85   22.20
  -2  -3  -9  541.85   24.10
   2   3   9  537.25   22.50
   2   3   9  497.55   23.90
  -3  -3  -9    3.80    2.70
   3   3   9    6.20    2.80
   3   3   9    7.60    3.00
  -4  -3  -9    1.30    2.90
   4   3   9    0.40    2.50
  -5  -3  -9  244.48   13.60
   5   3   9  213.48   12.70
  -6  -3  -9   58.19    6.70
  -7  -3  -9  186.18   12.80
  -8  -3  -9   -0.80    3.70
  -9  -3  -9   10.30    5.20
  11  -4  -9   40.00    7.80
 -11   4   9   29.80    6.90
  10  -4  -9   13.10    4.90
 -10   4   9    9.30    4.80
   9  -4  -9   84.99    8.10
  -9   4   9   62.49    7.70
   8  -4  -9   21.70    4.80
  -8   4   9   27.90    5.30
   7  -4  -9   76.79    6.50
  -7   4   9   74.79    7.00
   6  -4  -9  253.97   13.10
  -6   4   9  256.57   13.50
  -6   4   9  257.97   14.00
   5  -4  -9  301.07   13.80
  -5   4   9  269.57   14.70
  -5   4   9  287.77   14.60
   4  -4  -9   43.60    3.60
  -4   4   9   43.20    4.80
   3  -4  -9   63.59    5.30
   3  -4  -9   61.19    3.70
  -3   4   9   58.59    5.60
   2  -4  -9   -1.50    1.60
  -2   4   9    0.00    2.00
   1  -4  -9  325.77   15.40
  -1   4   9  305.57   15.60
   0  -4  -9  128.29    8.10
   0   4   9  139.69    8.70
  -1  -4  -9   12.00    3.10
   1   4   9   14.60    3.30
  -2  -4  -9  801.72   35.50
   2   4   9  817.02   35.60
  -3  -4  -9  296.77   15.50
   3   4   9  298.77   15.40
  -4  -4  -9  176.38   11.20
   4   4   9  185.48   11.10
  -5  -4  -9   -2.00    2.40
   5   4   9   -1.90    2.70
  -6  -4  -9   54.69    6.50
  -7  -4  -9    1.80    3.80
  -8  -4  -9   79.59    9.00
  -9  -4  -9    2.70    4.40
  11  -5  -9   33.90    7.50
 -11   5   9   26.30    6.70
  10  -5  -9   19.70    5.50
 -10   5   9   20.70    6.00
   9  -5  -9    4.90    3.90
  -9   5   9    8.20    4.30
   8  -5  -9  201.98   12.10
  -8   5   9  187.98   12.40
   7  -5  -9   -4.50    2.30
  -7   5   9   -1.40    2.60
   6  -5  -9   61.49    5.60
  -6   5   9   80.29    6.90
   5  -5  -9  110.69    7.00
  -5   5   9  116.99    8.20
  -5   5   9  122.59    8.30
   4  -5  -9  281.97   14.20
   4  -5  -9  275.57   12.70
  -4   5   9  265.87   14.40
   3  -5  -9   39.40    2.90
   3  -5  -9   29.20    4.30
  -3   5   9   41.40    4.90
   2  -5  -9  296.07   14.70
  -2   5   9  288.37   15.00
   1  -5  -9   37.40    4.30
  -1   5   9   39.70    4.80
   0  -5  -9   52.19    5.10
   0   5   9   44.90    5.20
  -1  -5  -9  112.09    7.60
   1   5   9  104.19    7.80
  -2  -5  -9  125.29    8.60
   2   5   9  132.79    9.00
  -3  -5  -9    2.30    3.00
   3   5   9   -1.70    2.70
  -4  -5  -9  121.99    9.00
   4   5   9  110.69    8.60
  -5  -5  -9   20.70    4.60
  -6  -5  -9    7.20    3.90
  -7  -5  -9   -1.40    3.30
  -8  -5  -9    3.80    4.30
  11  -6  -9   10.50    5.60
  10  -6  -9   86.69    9.20
 -10   6   9   80.69    9.10
   9  -6  -9   -3.00    3.10
  -9   6   9   -1.40    3.80
   8  -6  -9    3.80    3.30
  -8   6   9    1.10    3.40
  -7   6   9    1.90    2.90
   6  -6  -9  140.49    8.70
  -6   6   9  131.19    9.40
  -6   6   9  148.49    9.90
   5  -6  -9    3.60    2.60
   5  -6  -9    9.90    2.80
  -5   6   9    7.20    3.60
   4  -6  -9    1.00    2.60
  -4   6   9    0.60    2.50
   3  -6  -9  422.06   20.80
  -3   6   9  461.75   21.60
   2  -6  -9   35.10    4.60
  -2   6   9   41.30    5.20
   1  -6  -9  184.88   10.70
  -1   6   9  191.38   11.40
   0  -6  -9   85.39    6.70
   0   6   9   93.19    7.50
  -1  -6  -9  160.18   10.00
   1   6   9  154.78   10.10
   2   6   9   11.60    3.80
  -3  -6  -9   10.20    3.90
   3   6   9    9.00    3.80
  -4  -6  -9  403.16   20.60
   4   6   9  395.56   20.20
  -5  -6  -9   33.90    5.30
  -6  -6  -9  137.29   11.20
  -7  -6  -9    0.80    3.50
  -8  -6  -9   16.10    5.70
   9  -7  -9   29.20    6.90
   8  -7  -9   11.80    4.20
  -8   7   9    5.80    4.00
   7  -7  -9   71.79    7.10
   6  -7  -9  423.76   21.00
  -6   7   9  425.36   21.50
   5  -7  -9    2.80    2.90
   4  -7  -9    3.00    2.70
  -4   7   9    3.50    3.00
   3  -7  -9  287.67   14.90
  -3   7   9  281.27   15.60
   2  -7  -9  130.19    8.40
  -2   7   9  116.39    9.00
   1  -7  -9   92.29    7.20
  -1   7   9   78.69    7.20
   0  -7  -9    4.00    3.00
   0   7   9    2.00    2.70
   1   7   9   87.89    7.80
  -2  -7  -9  169.98   10.50
   2   7   9  138.79   10.60
  -3  -7  -9  191.18   11.90
   3   7   9  160.48   15.40
  -4  -7  -9   -0.20    2.90
   4   7   9   -1.80    3.10
  -5  -7  -9  293.67   17.00
  -6  -7  -9    6.90    3.90
  -7  -7  -9    3.30    4.20
  -8  -7  -9    1.70    4.60
   8  -8  -9   63.79    7.40
   7  -8  -9   13.00    4.00
  -7   8   9   18.00    4.80
   6  -8  -9   21.90    4.80
  -6   8   9   20.10    5.40
   5  -8  -9    8.60    3.70
  -5   8   9    4.20    3.60
   4  -8  -9   -0.70    2.60
  -4   8   9    0.40    2.90
   3  -8  -9    3.90    2.70
  -3   8   9    1.20    3.10
   2  -8  -9   10.40    3.50
  -2   8   9   13.80    4.10
   1  -8  -9  205.38   12.00
  -1   8   9  203.68   12.80
   0  -8  -9   -3.90    2.80
   0   8   9   -0.90    2.70
  -1  -8  -9   36.80    5.30
  -2  -8  -9  132.59    9.40
   2   8   9  121.89    9.90
  -3  -8  -9  259.77   15.90
   3   8   9  321.17   16.90
  -4  -8  -9   -0.60    2.90
   4   8   9   -0.60    3.50
  -5  -8  -9   47.90    8.50
  -6  -8  -9   52.49    7.50
  -7  -8  -9   32.00    6.80
   7  -9  -9   61.99    7.10
  -7   9   9   51.79    7.60
   6  -9  -9    2.90    3.50
  -6   9   9    0.40    3.30
   5  -9  -9   55.89    6.40
  -5   9   9   76.09    8.20
   4  -9  -9  172.18   10.60
  -4   9   9  144.69   12.00
   3  -9  -9   13.00    4.20
  -3   9   9    5.50    3.70
   2  -9  -9    1.90    2.90
  -2   9   9    2.40    3.30
   1  -9  -9   17.10    4.30
  -1   9   9   17.50    4.60
   0  -9  -9  530.35   26.00
   0   9   9  568.14   27.10
  -1  -9  -9   26.00    5.30
   1   9   9   27.60    5.70
  -2  -9  -9   52.59    6.60
   2   9   9   50.09    7.20
  -3  -9  -9   16.50    4.50
   3   9   9   10.80    4.50
  -4  -9  -9    8.60    4.20
  -5  -9  -9   22.40    5.50
  -6  -9  -9   81.29    8.80
  -7  10   9   26.30    6.40
  -6  10   9   51.09    8.30
   5 -10  -9   57.29    6.70
  -5  10   9   52.49    7.70
   4 -10  -9  128.49    9.50
  -4  10   9  120.59   10.50
   3 -10  -9  442.36   22.40
  -3  10   9  468.55   24.00
   2 -10  -9  190.68   12.20
  -2  10   9  195.38   13.40
   1 -10  -9   25.80    5.00
  -1  10   9   13.30    4.70
   0 -10  -9    1.70    3.70
   0  10   9   -1.30    3.10
  -1 -10  -9   25.40    5.30
   1  10   9   29.40    6.20
  -2 -10  -9    2.20    3.60
   2  10   9    6.90    4.50
  -3 -10  -9   92.99    8.30
   3  10   9   76.19    9.00
  -4 -10  -9   70.49    7.70
  -5 -10  -9    0.60    3.70
  -6 -10  -9    5.60    4.70
   8 -11  -9   -4.40    4.40
  -6  11   9    3.90    7.00
  -5  11   9   82.09    9.50
  -4  11   9    4.30    4.00
   3 -11  -9    3.70    3.60
  -3  11   9   -3.70    3.60
   2 -11  -9  134.49    9.90
  -2  11   9  131.29   11.20
   1 -11  -9   38.90    6.10
  -1  11   9   26.30    6.40
   0 -11  -9   34.00    6.00
   0  11   9   21.80    5.90
  -1 -11  -9   -3.50    3.00
   1  11   9    3.80    4.20
  -2 -11  -9  178.88   12.50
   2  11   9  186.58   13.60
  -3 -11  -9    2.10    3.70
   3  11   9    4.70    4.40
  -4 -11  -9   55.19    7.40
  -5 -11  -9    5.40    4.00
   8 -12  -9   22.90    6.90
   7 -12  -9    9.30    5.80
  -6  12   9    1.70    4.60
  -5  12   9   26.10    6.50
  -4  12   9   13.40    5.30
  -3  12   9    1.10    4.10
   1 -12  -9   29.40    6.00
  -1  12   9   20.80    8.90
   0 -12  -9    8.70    4.60
   0  12   9   14.80    8.90
  -1 -12  -9   14.00    4.80
   1  12   9   13.50    8.80
  -2 -12  -9    6.50    4.10
   2  12   9    1.10    4.20
  -3 -12  -9   54.69    7.30
  -4 -12  -9   56.99    8.00
   7 -13  -9   20.30    6.60
  -5  13   9    3.50    4.70
  -4  13   9   13.70    5.50
  -3  13   9   43.40    8.20
  -2  13   9   16.00    6.00
  -1  13   9   25.50    7.00
   0  13   9    3.10    4.70
  -1 -13  -9   13.70    5.00
   1  13   9    6.00    5.10
  -2 -13  -9   74.89    8.30
   2  13   9   66.59    9.90
  -3 -13  -9   60.39    7.80
  -4  14   9   16.20    6.20
  -3  14   9   18.00    6.10
  -2  14   9   25.70    6.80
  -1  14   9    3.10    4.90
   0  14   9    2.70    4.90
   1  14   9  103.59   11.80
  -2  15   9  108.49   12.30
   3  15 -10   -3.70    4.60
   2  15 -10   60.49    9.20
   1  15 -10   14.10    5.90
   0  15 -10   11.10    5.50
   0 -15  10   12.30    6.30
  -1  15 -10    2.50    4.40
   1 -15  10   -2.10    5.60
  -2  15 -10  114.89   11.00
   2 -15  10  103.59   12.70
  -3  15 -10   20.40    6.60
   3 -15  10   16.50    7.20
  -4  15 -10    3.70    4.50
   4 -15  10   -1.90    6.20
   4  14 -10    8.80    5.60
   3  14 -10  139.59   12.10
   2  14 -10    2.70    4.30
   1  14 -10   57.29    8.40
  -1 -14  10   38.70    7.60
   0  14 -10    3.20    4.40
   0 -14  10   -5.60    4.30
  -1  14 -10    6.30    4.30
   1 -14  10    9.10    5.90
  -2  14 -10   -1.40    3.80
   2 -14  10   -2.30    5.10
  -3  14 -10   67.79    8.80
   3 -14  10   55.39   10.10
  -4  14 -10   30.40    7.00
   4 -14  10   27.20    8.10
  -5  14 -10    2.70    4.30
   5 -14  10    1.20    6.20
   5  13 -10   72.49    9.50
   4  13 -10    6.20    4.60
   3  13 -10   30.20    6.90
   2  13 -10    0.50    3.60
   1  13 -10   18.20    5.50
  -1 -13  10    2.60    4.70
   0  13 -10   14.10    5.00
   0 -13  10   14.10    5.70
  -1  13 -10   63.89    8.00
   1 -13  10   75.29   14.40
  -2  13 -10    5.30    4.20
   2 -13  10    4.00    5.30
  -3  13 -10    7.20    4.60
   3 -13  10    3.70    5.30
  -4  13 -10  132.49   11.40
   4 -13  10  160.68   13.80
  -5  13 -10    0.40    3.90
   5 -13  10    6.20    5.90
  -6  13 -10    4.80    4.80
   6 -13  10   -0.50    5.80
   6  12 -10   19.60    6.20
   5  12 -10   -1.50    3.70
   4  12 -10   21.00    6.00
   3  12 -10   78.19   10.00
   2  12 -10   95.39    9.10
  -2 -12  10   80.09    9.30
   1  12 -10  176.88   12.30
  -1 -12  10  159.38   12.20
   0  12 -10   38.50    6.70
   0 -12  10   55.29   12.00
  -1  12 -10  155.38   11.20
   1 -12  10  128.29   11.50
  -2  12 -10   14.30    4.80
   2 -12  10    3.00    4.80
  -3  12 -10   14.80    6.20
   3 -12  10   11.40    7.40
  -4  12 -10   -2.00    3.30
   4 -12  10   -2.40    4.60
  -5  12 -10   41.60    6.90
   5 -12  10   47.40    8.70
  -6  12 -10    6.50    4.40
   6 -12  10    4.20    6.30
  -7  12 -10    7.30    4.90
   7 -12  10    6.90    6.50
   7  11 -10   17.80    6.10
   6  11 -10    7.40    4.80
   5  11 -10   82.69    8.80
   4  11 -10  107.89    9.80
   3  11 -10   -1.30    3.40
   2  11 -10   12.40    4.60
  -2 -11  10   13.60    4.70
   1  11 -10  156.28   11.00
  -1 -11  10  141.69   11.10
   0  11 -10   66.99    7.70
   0 -11  10   96.89    9.10
  -1  11 -10    0.20    3.10
   1 -11  10    6.20    4.50
  -2  11 -10  142.19   10.70
   2 -11  10  159.88   12.20
  -3  11 -10   48.50    6.80
   3 -11  10   48.40    8.10
  -4  11 -10    4.00    3.60
   4 -11  10   -5.20    4.30
  -5  11 -10    6.10    3.80
   5 -11  10    9.20    5.80
  -6  11 -10  212.08   14.00
   6 -11  10  194.38   15.40
  -7  11 -10    1.40    3.90
   7 -11  10    1.20    5.70
   8  10 -10   63.29    8.90
  -8 -10  10   73.39   10.60
   7  10 -10   10.90    4.80
   6  10 -10  231.98   15.00
   5  10 -10   97.89    9.00
   4  10 -10   41.30    6.20
   3  10 -10    3.70    3.40
   2  10 -10   16.20    4.50
  -2 -10  10    9.10    4.70
   1  10 -10   35.00    5.90
  -1 -10  10   33.80    5.90
   0  10 -10    2.40    3.20
   0 -10  10   -2.10    3.20
  -1  10 -10    6.00    3.40
   1 -10  10   -1.20    3.50
  -2  10 -10    5.00    3.20
   2 -10  10    9.40    4.50
  -3  10 -10  454.35   23.60
   3 -10  10  505.25   25.10
  -4  10 -10    1.50    3.40
   4 -10  10    3.70    4.60
  -5  10 -10    1.80    3.30
   5 -10  10    3.40    4.70
  -6  10 -10    2.90    3.90
   6 -10  10   -6.00    4.80
  -7  10 -10  117.09   10.50
   7 -10  10  142.29   12.40
  -8  10 -10    2.30    4.50
   8 -10  10   -2.70    4.60
   8   9 -10   -2.60    3.40
  -8  -9  10    2.60    4.60
   7   9 -10    2.40    3.80
  -7  -9  10    4.80    4.70
   6   9 -10   15.10    4.70
  -6  -9  10   23.30    5.20
   5   9 -10   20.90    5.00
  -5  -9  10   23.30    4.90
   4   9 -10    9.80    4.10
   3   9 -10   83.49    7.40
  -3  -9  10   77.29    9.10
   2   9 -10   26.50    5.00
  -2  -9  10   21.40    4.90
   1   9 -10  116.19    8.70
  -1  -9  10  112.89   10.00
   0   9 -10   64.19    6.60
   0  -9  10   60.19    7.20
  -1   9 -10  287.47   15.80
   1  -9  10  300.77   16.60
  -2   9 -10  318.27   16.70
   2  -9  10  312.77   17.60
  -3   9 -10   37.70    5.40
   3  -9  10   24.20    5.60
  -4   9 -10   64.79    6.80
   4  -9  10   52.79    8.10
  -5   9 -10   41.10    5.90
   5  -9  10   38.30    7.30
  -6   9 -10    3.80    3.60
   6  -9  10    2.80    4.30
  -7   9 -10    0.80    3.40
   7  -9  10   14.90    9.00
  -8   9 -10   11.60    4.80
   9   8 -10   50.19    8.10
  -9  -8  10   67.29    9.20
   8   8 -10   43.90    7.10
  -8  -8  10   38.90    7.30
   7   8 -10    1.20    3.40
  -7  -8  10    6.00    4.20
   6   8 -10   63.49    7.10
  -6  -8  10   63.29    7.10
   5   8 -10   13.80    4.10
  -5  -8  10   16.10    4.00
   4   8 -10   86.09    7.40
  -4  -8  10   85.89    7.00
   3   8 -10  116.29    8.40
  -3  -8  10   99.39    7.90
  -3  -8  10  105.49    7.00
   2   8 -10  459.15   22.20
  -2  -8  10  455.65   21.80
   1   8 -10  185.68   12.70
  -1  -8  10  181.38   11.40
   0   8 -10   94.69    7.70
   0  -8  10   97.49    8.50
  -1   8 -10  127.79   12.10
   1  -8  10  126.29   14.60
  -2   8 -10    9.10    3.40
   2  -8  10    7.40    4.20
  -3   8 -10   33.90    5.10
   3  -8  10   30.70    5.90
  -4   8 -10    2.80    2.90
   4  -8  10    4.50    3.80
  -5   8 -10  153.48   10.20
   5  -8  10  140.79   11.30
  -6   8 -10   13.20    4.30
   6  -8  10    5.70    4.50
  -7   8 -10   34.30    6.00
   7  -8  10   27.30    6.00
  -8   8 -10    5.60    4.00
  -9   8 -10   16.30    5.40
   9   7 -10    6.10    4.50
  -9  -7  10    5.60    5.10
   8   7 -10    2.60    3.60
  -8  -7  10    3.80    4.20
   7   7 -10   23.60    5.10
  -7  -7  10   24.20    5.60
   6   7 -10    5.20    3.60
  -6  -7  10   10.50    4.10
   5   7 -10  249.28   14.10
  -5  -7  10  252.27   15.10
   4   7 -10   14.60    3.60
  -4  -7  10   20.20    3.90
   3   7 -10  385.66   20.00
  -3  -7  10  364.46   17.70
  -3  -7  10  352.66   17.10
   2   7 -10    9.10    3.10
  -2  -7  10   16.70    3.70
  -2  -7  10   16.00    2.90
   1   7 -10    1.60    2.60
  -1  -7  10    3.40    3.10
   0   7 -10  182.48   10.90
   0  -7  10  201.78   11.60
  -1   7 -10   47.80    5.20
   1  -7  10   43.10    6.10
  -2   7 -10   97.19    6.90
   2  -7  10   75.29    7.60
   3  -7  10  390.06   20.10
  -4   7 -10   22.90    4.30
   4  -7  10   19.50    4.90
  -5   7 -10  102.19    8.00
   5  -7  10   99.59    9.10
  -6   7 -10  149.19   10.20
   6  -7  10  149.29   11.20
  -7   7 -10   14.60    4.50
   7  -7  10   11.00    4.60
  -8   7 -10    5.00    3.80
  -9   7 -10    3.50    4.10
  10   6 -10   -4.70    3.70
 -10  -6  10   -2.60    4.50
   9   6 -10    4.10    4.10
  -9  -6  10    3.70    4.40
   8   6 -10   60.29    9.60
  -8  -6  10   58.19    7.80
   7   6 -10  445.76   22.30
  -7  -6  10  422.06   22.20
   6   6 -10  293.27   16.40
  -6  -6  10  332.77   17.10
   5   6 -10   46.50    5.50
  -5  -6  10   58.29    5.90
   4   6 -10   78.39    6.80
  -4  -6  10   75.29    6.20
   3   6 -10    3.20    2.30
  -3  -6  10    2.90    2.30
  -3  -6  10   -0.90    2.20
   2   6 -10    4.80    2.60
  -2  -6  10    8.70    3.10
  -2  -6  10    3.20    2.00
   1   6 -10  111.59    7.40
  -1  -6  10  104.49    6.00
  -1  -6  10  116.79    7.90
   0   6 -10  355.16   17.20
   0  -6  10  362.46   17.80
  -1   6 -10  386.86   18.60
   1  -6  10  402.96   19.50
  -2   6 -10   76.29    5.90
   2  -6  10   72.19    6.90
  -3   6 -10   46.30    4.90
   3  -6  10   39.90    6.10
  -4   6 -10  250.57   13.60
   4  -6  10  244.38   14.30
  -5   6 -10    4.50    2.90
   5  -6  10    3.70    3.80
  -6   6 -10    0.10    2.70
   6  -6  10    1.10    3.30
  -7   6 -10   53.39    6.50
   7  -6  10   62.89    7.60
  -8   6 -10   10.30    4.20
  -9   6 -10   23.20    5.60
  10   5 -10   33.60    7.10
 -10  -5  10   49.00    8.70
   9   5 -10    7.30    4.40
  -9  -5  10   -2.00    4.20
   8   5 -10   48.50    6.80
  -8  -5  10   58.89    7.50
   7   5 -10   12.80    4.00
  -7  -5  10   28.40    5.60
   6   5 -10   53.69    5.90
  -6  -5  10   70.39    7.00
   5   5 -10   51.69    5.50
  -5  -5  10   48.10    5.40
   4   5 -10   50.59    5.10
  -4  -5  10   51.09    5.00
  -4  -5  10   57.09    6.20
   3   5 -10  485.65   23.00
  -3  -5  10  509.85   22.80
  -3  -5  10  525.85   22.80
   2   5 -10   -1.50    1.60
  -2  -5  10    5.70    2.50
  -2  -5  10    0.10    1.70
   1   5 -10  160.68    9.20
  -1  -5  10  165.58    8.30
  -1  -5  10  170.28    9.80
   0   5 -10   25.10    2.70
   0   5 -10   27.90    3.60
   0  -5  10   29.30    4.50
  -1   5 -10 1405.86   56.69
  -1   5 -10 1347.77   56.69
   1  -5  10 1348.57   57.59
  -2   5 -10   -1.00    1.80
   2  -5  10   -1.70    2.20
  -3   5 -10   65.59    5.40
   3  -5  10   55.79    6.20
  -4   5 -10    7.10    2.80
   4  -5  10    7.10    3.50
  -5   5 -10   66.39    6.10
   5  -5  10   71.19    7.30
  -6   5 -10    2.20    2.70
   6  -5  10    3.70    3.40
  -7   5 -10    4.00    3.20
   7  -5  10   12.10    3.80
  -8   5 -10  133.39   10.30
  10   4 -10   31.80    6.70
 -10  -4  10   16.70    5.90
   9   4 -10   86.19    9.00
  -9  -4  10   94.59    9.50
   8   4 -10   25.50    5.60
  -8  -4  10   20.20    5.30
   7   4 -10   76.29    7.20
  -7  -4  10   70.39    7.60
   6   4 -10    2.00    2.50
  -6  -4  10    2.30    2.60
   5   4 -10  279.57   14.70
  -5  -4  10  296.27   15.00
   4   4 -10  513.45   22.30
  -4  -4  10  474.25   22.30
  -4  -4  10  474.95   22.40
   3   4 -10    1.40    1.90
  -3  -4  10   -0.70    1.70
  -3  -4  10    0.50    1.80
   2   4 -10  215.28   10.70
  -2  -4  10  192.28   10.70
  -2  -4  10  211.28   10.40
   1   4 -10  389.36   17.40
  -1  -4  10  373.96   17.80
  -1  -4  10  371.46   16.70
   0   4 -10  340.37   14.40
   0   4 -10  308.27   14.90
   0  -4  10  306.57   15.70
  -1   4 -10  136.89    7.50
  -1   4 -10  119.49    6.70
   1  -4  10  134.39    8.50
  -2   4 -10  411.26   18.40
  -2   4 -10  432.56   19.30
   2  -4  10  431.16   20.30
  -3   4 -10   90.39    6.10
  -3   4 -10   91.79    6.40
   3  -4  10   98.89    7.50
  -4   4 -10  103.49    7.10
   4  -4  10  109.19    8.30
  -5   4 -10  186.98   14.00
   5  -4  10  182.08   11.40
  -6   4 -10  125.99    8.70
   6  -4  10  121.99    9.20
  -7   4 -10   10.60    3.70
   7  -4  10    9.90    4.10
  -8   4 -10    8.00    3.90
   9  -4  10  141.39   11.90
  11   3 -10   16.10    6.30
 -11  -3  10    5.80    5.40
  10   3 -10   32.00    6.80
 -10  -3  10   30.10    6.80
  -9  -3  10    0.10    4.00
   8   3 -10  274.47   16.30
  -8  -3  10  304.67   17.10
   7   3 -10   85.39    7.60
  -7  -3  10   80.19    7.50
   6   3 -10  400.56   21.50
  -6  -3  10  404.26   20.00
   5   3 -10   -0.40    2.10
  -5  -3  10    1.80    2.40
   4   3 -10  205.68   10.30
  -4  -3  10  184.68    9.60
  -4  -3  10  173.38   10.20
   3   3 -10  411.56   18.90
  -3  -3  10  415.86   19.20
  -3  -3  10  433.76   19.20
   2   3 -10   72.99    4.90
  -2  -3  10   68.79    5.50
  -2  -3  10   60.39    4.70
   1   3 -10 2525.55  102.49
   1   3 -10 2540.55  101.39
  -1  -3  10 2490.15  102.19
   0   3 -10  160.88    8.20
   0  -3  10  162.78    9.30
  -1   3 -10    2.50    1.60
  -1   3 -10    5.40    1.80
   1  -3  10    2.80    2.00
  -2   3 -10    0.20    1.50
  -2   3 -10   -0.90    1.80
   2  -3  10   -1.10    2.00
  -3   3 -10 1002.50   43.90
  -3   3 -10 1047.10   44.00
   3  -3  10 1117.59   45.40
  -4   3 -10   25.00    3.70
  -4   3 -10   24.60    3.50
   4  -3  10   28.70    4.90
  -5   3 -10   57.89    5.40
  -5   3 -10   65.89    6.90
   5  -3  10   58.89    6.50
  -6   3 -10   56.59    5.70
  -7   3 -10    4.70    3.20
   8  -3  10   32.10    9.80
   9  -3  10   -3.90    3.90
  11   2 -10   50.09    8.80
 -11  -2  10   45.00    8.70
  10   2 -10   21.70    6.20
 -10  -2  10   14.70    5.80
   9   2 -10   44.00    7.00
  -9  -2  10   38.20    8.90
   8   2 -10   18.30    5.00
  -8  -2  10   17.20    5.10
   7   2 -10  201.48   11.90
  -7  -2  10  181.88   11.90
   6   2 -10    6.80    2.90
  -6  -2  10   13.60    3.80
   5   2 -10  141.09    8.30
  -5  -2  10  125.59    8.40
   4   2 -10  356.86   15.70
  -4  -2  10  302.07   15.80
  -4  -2  10  335.67   15.40
   3   2 -10  253.27   12.00
  -3  -2  10  252.97   12.50
  -3  -2  10  245.28   13.30
   2   2 -10  490.55   20.70
  -2  -2  10  446.46   20.90
  -2  -2  10  485.35   21.40
   1   2 -10    6.90    1.90
   1   2 -10    4.90    1.70
  -1  -2  10   -0.10    2.30
   0   2 -10 1880.71   74.89
   0   2 -10 1862.61   75.29
   0  -2  10 1820.52   76.29
  -1   2 -10   21.20    2.60
  -1   2 -10   21.40    3.10
   1  -2  10   26.70    4.10
  -2   2 -10  278.37   13.00
  -2   2 -10  260.57   14.00
   2  -2  10  313.07   14.80
  -3   2 -10   90.19    6.20
  -3   2 -10   92.89    5.90
   3  -2  10   96.29    7.20
  -4   2 -10  520.55   23.60
  -4   2 -10  541.55   24.00
   4  -2  10  534.95   25.00
  -5   2 -10    2.00    2.50
  -5   2 -10    3.30    2.20
   5  -2  10    0.60    2.90
  -6   2 -10  127.89    8.70
  -6   2 -10  120.99    8.70
   6  -2  10  134.39    9.40
   7  -2  10  154.78   10.70
   8  -2  10   -0.80    3.30
   9  -2  10   -1.40    4.00
  11   1 -10   25.10    7.00
 -11  -1  10   47.10    8.40
  10   1 -10   26.50    6.20
 -10  -1  10   30.60    6.90
   9   1 -10   46.20    6.80
  -9  -1  10   38.10    6.60
   8   1 -10  155.58   10.50
  -8  -1  10  129.69   10.50
   7   1 -10   -0.50    2.50
  -7  -1  10   -1.70    2.80
   6   1 -10  326.37   16.30
   5   1 -10   29.30    3.80
  -5  -1  10   29.00    4.10
   4   1 -10   19.50    3.00
  -4  -1  10   16.00    2.90
  -4  -1  10   19.00    3.50
   3   1 -10  304.47   14.20
  -3  -1  10  321.17   15.10
  -3  -1  10  309.67   14.90
   2   1 -10 1243.98   51.79
  -2  -1  10 1297.67   52.79
  -2  -1  10 1276.57   52.69
   1   1 -10  116.99    6.80
   1   1 -10  117.89    6.00
  -1  -1  10  110.99    7.30
   0   1 -10  519.65   22.10
   0  -1  10  541.75   23.90
  -1   1 -10 1098.09   48.10
  -1   1 -10 1164.28   47.20
   1  -1  10 1222.58   49.20
  -2   1 -10   15.00    2.40
  -2   1 -10   21.30    3.50
   2  -1  10   24.60    4.10
  -3   1 -10  118.29    7.50
  -3   1 -10  122.69    6.90
   3  -1  10  125.19    8.40
  -4   1 -10   81.99    6.40
  -4   1 -10   72.49    5.50
   4  -1  10   88.89    7.10
  -5   1 -10  272.37   14.30
  -5   1 -10  259.87   13.70
   5  -1  10  283.17   14.70
  -6   1 -10   71.59    6.80
   6  -1  10   54.79    6.40
   6  -1  10   61.79    6.40
  -7   1 -10   11.60    4.20
   7  -1  10   16.60    4.50
   8  -1  10  141.69   10.90
   9  -1  10    1.80    6.90
  11   0 -10   65.49    9.30
 -11   0  10   37.40    8.00
  10   0 -10   -3.20    3.60
 -10   0  10    1.70    4.30
   9   0 -10   22.90    5.40
  -9   0  10   15.40    5.20
   8   0 -10    3.60    3.60
  -8   0  10    1.60    3.30
   7   0 -10  527.55   24.00
  -7   0  10  478.75   24.20
   6   0 -10   18.40    3.80
   5   0 -10  185.58    9.60
  -5   0  10  156.28   10.00
  -5   0  10  182.18    9.20
   4   0 -10    6.20    2.10
  -4   0  10    8.90    2.80
  -4   0  10   11.00    3.00
   3   0 -10   87.89    5.30
  -3   0  10  111.39    6.70
  -3   0  10   97.19    6.30
   2   0 -10  219.98    9.60
   2   0 -10  206.98   10.60
  -2   0  10  201.28   11.00
   1   0 -10   97.89    6.00
   1   0 -10   85.79    4.50
  -1   0  10   79.39    4.50
  -1   0  10   97.29    6.40
   0   0 -10   33.50    3.60
   0   0 -10   29.90    2.20
   0   0  10   32.30    4.10
   0   0  10   27.40    2.20
  -1   0 -10  715.33   31.50
  -1   0 -10  733.43   30.10
   1   0  10  756.92   32.20
  -2   0 -10 1375.36   57.19
  -2   0 -10 1398.76   58.49
   2   0  10 1462.25   59.09
  -3   0 -10  215.48   10.40
  -3   0 -10  207.58   11.40
   3   0  10  218.48   11.90
  -4   0 -10  115.59    7.90
  -4   0 -10  112.99    6.90
   4   0  10  117.29    8.20
  -5   0 -10    5.50    3.00
   5   0  10    3.80    2.60
   5   0  10    3.40    2.90
  -6   0 -10  253.97   14.10
   6   0  10  229.78   13.50
  -7   0 -10    6.10    3.70
   7   0  10    4.50    3.60
  -8   0 -10    1.90    3.90
  11  -1 -10   28.70    6.80
 -11   1  10   36.50    7.60
  10  -1 -10   63.79    8.50
 -10   1  10   76.79    9.00
   9  -1 -10   29.50    5.90
  -9   1  10   35.20    6.30
   8  -1 -10   65.89    7.00
  -8   1  10   56.39    6.80
   7  -1 -10    0.70    3.70
  -7   1  10   -3.70    2.60
   6  -1 -10  454.75   20.60
  -6   1  10  413.26   25.90
   5  -1 -10   -0.50    1.90
  -5   1  10    3.40    2.70
  -5   1  10    0.40    1.90
  -4   1  10  567.64   26.10
  -4   1  10  595.34   25.60
   3  -1 -10  461.85   19.50
  -3   1  10  461.25   20.90
  -3   1  10  445.66   20.60
   2  -1 -10  255.97   12.00
   2  -1 -10  232.18   10.30
  -2   1  10  252.17   12.30
  -2   1  10  212.98   11.00
   1  -1 -10   92.99    6.00
  -1   1  10   78.49    6.00
   0  -1 -10  567.74   24.30
   0   1  10  530.15   24.70
  -1  -1 -10  366.56   16.30
  -1  -1 -10  411.06   18.30
   1   1  10  408.66   18.80
  -2  -1 -10   99.19    6.90
   2   1  10  100.09    7.20
  -3  -1 -10  397.06   18.50
   3   1  10  410.46   18.90
   3   1  10  347.07   17.10
  -4  -1 -10  364.46   18.50
   4   1  10  368.36   17.50
   4   1  10  402.96   19.00
  -5  -1 -10  105.09    8.00
   5   1  10  108.99    8.20
   5   1  10   97.39    7.20
  -6  -1 -10  347.97   18.40
  -7  -1 -10  102.89    8.90
  -9  -1 -10   30.20    6.90
  11  -2 -10   -0.30    4.50
 -11   2  10   -5.50    4.00
  10  -2 -10   15.70    5.20
 -10   2  10   22.60    5.90
   9  -2 -10  151.88   11.40
  -9   2  10  164.18   12.00
   8  -2 -10   59.49    6.70
  -8   2  10   52.69    6.90
   7  -2 -10   40.50    5.30
  -7   2  10   39.90    5.70
   6  -2 -10   23.30    3.90
   5  -2 -10   86.39    5.80
  -5   2  10   87.29    6.80
  -5   2  10   78.89    6.10
   4  -2 -10   23.80    3.00
  -4   2  10   31.00    4.00
  -4   2  10   27.70    3.90
   3  -2 -10 1438.76   59.09
   3  -2 -10 1377.26   57.39
  -3   2  10 1459.15   59.19
   2  -2 -10  656.73   28.90
  -2   2  10  667.83   29.10
   1  -2 -10   34.50    3.80
  -1   2  10   27.70    3.90
   0  -2 -10  341.47   16.30
   0   2  10  344.67   16.80
  -1  -2 -10  574.44   26.30
   1   2  10  607.84   26.90
  -2  -2 -10  361.76   16.70
   2   2  10  306.27   16.50
  -3  -2 -10   48.70    5.20
   3   2  10   39.90    5.10
  -4  -2 -10  586.84   27.20
   4   2  10  584.74   27.20
  -5  -2 -10   19.60    4.60
  -6  -2 -10    2.20    3.40
  -7  -2 -10    6.20    4.00
  -8  -2 -10  148.79   11.90
  -9  -2 -10    1.90    4.20
  11  -3 -10   16.10    6.10
 -11   3  10   20.30    6.60
  10  -3 -10    9.40    4.90
 -10   3  10   15.90    5.80
   9  -3 -10  113.99    9.50
  -9   3  10  103.09    9.60
   8  -3 -10  345.97   17.30
  -8   3  10  286.47   17.10
   7  -3 -10  201.78   11.10
  -7   3  10  163.98   11.20
   6  -3 -10  148.69    8.70
  -6   3  10  133.19   10.50
  -6   3  10  145.39    9.70
   5  -3 -10   31.60    3.70
  -5   3  10   38.20    4.50
  -5   3  10   25.80    4.50
   4  -3 -10 1152.08   46.30
  -4   3  10 1119.09   47.50
  -4   3  10 1105.79   47.80
   3  -3 -10   -0.20    1.20
   3  -3 -10   -0.40    1.80
  -3   3  10    0.50    2.00
   2  -3 -10  496.75   22.80
  -2   3  10  500.75   22.90
   1  -3 -10  180.38    9.80
  -1   3  10  166.18    9.90
   0  -3 -10   19.40    3.50
   0   3  10   17.50    3.50
  -1  -3 -10  781.82   35.00
   1   3  10  829.82   35.50
  -2  -3 -10   29.60    4.50
   2   3  10   36.10    4.90
  -3  -3 -10   25.20    4.60
   3   3  10   21.50    4.40
  -4  -3 -10    0.60    2.90
   4   3  10   -4.00    2.30
  -5  -3 -10  377.76   19.30
   5   3  10  311.87   17.40
  -6  -3 -10   -0.60    2.70
  -7  -3 -10    9.20    4.40
  -8  -3 -10    1.70    4.00
  -9  -3 -10   25.50    6.70
  11  -4 -10   37.40    7.80
 -11   4  10   42.60    8.20
  10  -4 -10   21.80    5.80
 -10   4  10   18.60    6.00
   9  -4 -10   12.30    4.70
  -9   4  10   14.50    5.00
   8  -4 -10   55.19    6.40
  -8   4  10   66.39    7.90
   7  -4 -10  162.48   10.10
  -7   4  10  171.88   11.20
   6  -4 -10  442.96   20.30
  -6   4  10  431.76   21.40
  -6   4  10  436.96   20.80
   5  -4 -10  162.68    8.90
  -5   4  10  168.78   10.30
  -5   4  10  170.18   10.20
   4  -4 -10    5.80    2.70
   4  -4 -10    3.40    1.80
  -4   4  10    1.60    2.40
   3  -4 -10  102.89    5.30
   3  -4 -10  106.09    7.50
  -3   4  10  114.69    7.70
   2  -4 -10   50.59    4.90
  -2   4  10   58.59    5.50
   1  -4 -10  431.46   20.50
  -1   4  10  452.65   21.00
   0  -4 -10  164.58    9.60
   0   4  10  159.08    9.90
  -1  -4 -10   79.69    6.40
   1   4  10   75.79    6.50
  -2  -4 -10   25.30    4.40
   2   4  10   30.60    4.80
   3   4  10  766.42   34.40
  -4  -4 -10   38.40    7.70
   4   4  10   26.00    5.00
  -5  -4 -10    2.30    3.30
   5   4  10    1.80    3.10
  -6  -4 -10   24.40    5.50
  -7  -4 -10   12.70    4.90
  -8  -4 -10   11.00    4.90
  11  -5 -10    5.90    5.00
 -11   5  10    4.80    5.40
  10  -5 -10    2.40    4.30
 -10   5  10    6.90    4.90
   9  -5 -10   71.49    7.60
  -9   5  10   62.19    7.90
   8  -5 -10    1.50    2.90
  -8   5  10    3.90    3.70
   7  -5 -10    7.80    3.10
  -7   5  10    9.50    3.80
   6  -5 -10  484.15   21.90
  -6   5  10  461.35   23.10
  -6   5  10  486.25   23.00
   5  -5 -10  570.74   26.00
   5  -5 -10  552.74   24.50
  -5   5  10  564.84   26.10
   4  -5 -10  415.16   20.40
   4  -5 -10  428.56   20.60
  -4   5  10  448.66   21.00
   3  -5 -10   35.20    4.70
  -3   5  10   44.90    5.30
   2  -5 -10  134.49    8.50
  -2   5  10  134.29    9.00
   1  -5 -10    2.30    2.30
  -1   5  10   -0.50    2.10
   0  -5 -10  488.65   22.80
   0   5  10  489.15   23.30
  -1  -5 -10    0.80    2.70
   1   5  10    3.70    3.00
  -2  -5 -10    1.50    3.30
   2   5  10    2.20    2.60
  -3  -5 -10  291.07   15.80
   3   5  10  293.87   15.90
  -4  -5 -10    7.60    3.80
   4   5  10   11.30    4.10
  -5  -5 -10   43.40    6.30
  -6  -5 -10   26.70    5.70
  -7  -5 -10  121.39   10.60
  -8  -5 -10   19.10    5.70
 -10   6  10   13.40    5.50
   9  -6 -10   12.50    6.00
  -9   6  10   25.90    5.80
   8  -6 -10   21.60    5.80
  -8   6  10   27.30    5.40
   7  -6 -10   62.69    9.90
  -7   6  10   48.10    6.50
   6  -6 -10   62.79    6.50
  -6   6  10   55.79    6.50
  -5   6  10   68.49    6.90
   4  -6 -10  116.49    8.30
  -4   6  10  114.69    8.70
   3  -6 -10   56.69    5.70
  -3   6  10   57.39    6.30
   2  -6 -10   -0.50    2.20
  -2   6  10   -3.80    2.30
   1  -6 -10   67.89    6.10
  -1   6  10   52.99    6.10
   0  -6 -10  191.58   11.60
   0   6  10  203.58   12.00
  -1  -6 -10  118.09    8.70
   1   6  10  105.99    8.40
  -2  -6 -10  139.89    9.70
   2   6  10  138.49    9.90
  -3  -6 -10   49.99    6.40
   3   6  10   52.69   10.00
  -4  -6 -10  121.39    9.40
   4   6  10  114.29    9.30
  -5  -6 -10   12.20    4.30
  -6  -6 -10   24.70    5.80
  -7  -6 -10   -0.20    3.60
  -8  -6 -10  150.18   12.80
  -9   7  10   53.69    7.70
  -8   7  10   33.10    6.10
   7  -7 -10   45.50    6.30
   6  -7 -10   55.29    6.40
  -6   7  10   48.40    6.70
   5  -7 -10  165.28   10.90
  -5   7  10  174.08   11.40
   4  -7 -10   21.50    5.40
  -4   7  10   23.60    5.00
   3  -7 -10   -0.10    2.40
  -3   7  10   -3.90    2.50
   2  -7 -10  416.56   20.60
  -2   7  10  437.56   23.60
   1  -7 -10    7.30    3.60
  -1   7  10    7.30    4.70
   0   7  10  130.79    9.90
  -1  -7 -10   47.10    6.10
   1   7  10   36.10    5.80
  -2  -7 -10  564.04   26.90
  -3  -7 -10   12.80    3.90
   3   7  10   21.00    4.90
  -4  -7 -10    3.90    3.40
   4   7  10    6.70    3.90
  -5  -7 -10   26.20    5.70
  -6  -7 -10   19.40    5.20
  -7  -7 -10    7.50    4.70
   9  -8 -10   -1.10    3.90
   8  -8 -10   36.70    6.40
   7  -8 -10    6.80    3.80
  -7   8  10   12.20    4.70
   6  -8 -10   37.60    6.00
  -6   8  10   38.00    6.70
   5  -8 -10   79.29    7.40
  -5   8  10   78.19    8.10
   4  -8 -10   47.10    5.80
  -4   8  10   48.50    6.70
   3  -8 -10   93.89    7.80
  -3   8  10   79.29    8.10
   2  -8 -10   89.09    8.20
  -2   8  10  105.39    8.70
   1  -8 -10  603.04   28.70
  -1   8  10  634.74   29.70
   0  -8 -10    4.40    3.30
   0   8  10    6.10    3.60
  -1  -8 -10  127.69    9.70
   1   8  10  130.99   10.20
  -2  -8 -10   18.70    5.10
   2   8  10    9.10    4.20
  -3  -8 -10  263.37   15.40
   3   8  10  244.98   15.30
  -4  -8 -10    4.20    3.50
   4   8  10    6.20    4.90
  -5  -8 -10   -0.80    3.30
  -6  -8 -10  288.57   17.70
  -7  -8 -10   28.20    7.10
   7  -9 -10   20.00    5.20
  -7   9  10   23.30    5.70
   6  -9 -10  106.19    9.30
  -6   9  10  134.49   10.70
   5  -9 -10    2.90    3.10
  -5   9  10   -2.60    3.10
   4  -9 -10    1.50    3.20
  -4   9  10    3.60    3.60
   3  -9 -10  212.48   12.60
  -3   9  10  197.98   13.40
   2  -9 -10   60.09    6.80
  -2   9  10   66.19    7.80
   1  -9 -10   18.50    4.60
  -1   9  10   25.10    5.50
   0  -9 -10  137.69   10.10
   0   9  10  140.19   10.90
  -1  -9 -10   27.20    5.70
   1   9  10   29.80    6.00
  -2  -9 -10   11.20    4.30
   2   9  10    9.10    4.30
  -3  -9 -10   20.20    5.20
   3   9  10   11.50    4.80
  -4  -9 -10   75.79    8.40
  -5  -9 -10  100.69    9.70
  -6  -9 -10   13.50    5.10
  -7  10  10    7.70    4.90
   6 -10 -10   25.10    5.70
  -6  10  10   43.40    8.10
   5 -10 -10   50.69    6.60
  -5  10  10   55.29    7.80
   4 -10 -10   10.70    4.00
  -4  10  10    6.40    4.10
   3 -10 -10   21.30    5.00
  -3  10  10   10.20    4.10
   2 -10 -10    8.70    4.00
  -2  10  10    4.50    4.00
   1 -10 -10   62.69    7.20
  -1  10  10   76.39    8.60
   0 -10 -10   -2.90    3.70
   0  10  10    1.20    3.30
  -1 -10 -10  458.95   23.60
   1  10  10  472.15   24.70
  -2 -10 -10    4.70    3.80
   2  10  10    5.30    4.20
  -3 -10 -10    0.40    3.90
   3  10  10   -3.80    3.80
  -4 -10 -10    0.60    3.60
  -5 -10 -10   14.30    5.00
  -7  11  10   84.09   10.10
  -6  11  10   35.70    7.00
  -5  11  10    5.30    6.20
   4 -11 -10   23.40    5.30
  -4  11  10   20.20    5.70
   3 -11 -10    2.90    4.00
  -3  11  10    6.80    4.50
   2 -11 -10    6.40    3.90
  -2  11  10    4.50    4.10
   1 -11 -10   -3.80    3.30
  -1  11  10   -0.20    3.40
   0 -11 -10   49.90    7.30
   0  11  10   47.70    7.60
  -1 -11 -10   16.40    5.00
   1  11  10   24.30    5.90
  -2 -11 -10   17.30    7.80
   2  11  10   21.60    5.90
  -3 -11 -10    2.70    3.70
   3  11  10   -0.50    4.70
  -4 -11 -10    9.00    4.60
  -5 -11 -10   50.69    7.60
  -6  12  10   68.09    9.50
  -5  12  10    5.00    4.80
  -4  12  10  100.69   10.70
  -3  12  10   44.50    8.10
   2 -12 -10   -2.50    3.60
  -2  12  10   -3.30    3.50
   1 -12 -10    4.30    4.40
  -1  12  10   -1.00    3.70
   0 -12 -10    0.30    3.80
   0  12  10   -5.80    3.40
  -1 -12 -10   15.10    5.30
   1  12  10   12.40    5.20
  -2 -12 -10    5.80    4.00
   2  12  10    8.10    4.90
  -3 -12 -10    4.80    4.10
  -4 -12 -10    9.60    4.70
  -6  13  10    7.80    5.70
  -5  13  10   -2.90    4.30
  -4  13  10    7.90    5.30
  -3  13  10    4.00    5.10
  -2  13  10   21.50    6.40
  -1  13  10    5.50    4.90
   0 -13 -10   53.99    8.90
   0  13  10   61.69    9.50
  -1 -13 -10   10.00    4.80
   1  13  10    2.10    4.80
  -2 -13 -10   13.70    5.00
   2  13  10   14.70    6.40
  -5  14  10   12.10    6.40
  -4  14  10    5.30    5.40
  -3  14  10   -1.50    4.60
  -2  14  10   36.60    8.30
  -1  14  10   78.19   10.70
   0  14  10    5.40    5.50
   1  14  10    1.10    5.40
   2  15 -11    0.90    5.00
   1  15 -11   10.40    5.90
   0  15 -11   24.80    6.60
   0 -15  11   46.90    8.60
  -1  15 -11    5.50    5.10
   1 -15  11   -9.90    5.00
  -2  15 -11   78.19    9.70
   2 -15  11   84.09   11.90
  -3  15 -11   40.30    7.80
   3 -15  11   43.40    9.80
   4  14 -11   41.70    8.20
   3  14 -11   -2.20    4.20
   2  14 -11   38.90    7.50
   1  14 -11   25.70    6.60
  -1 -14  11   12.00    6.40
   0  14 -11   -1.10    3.90
   0 -14  11   -6.60    4.70
  -1  14 -11  100.59   10.10
   1 -14  11  102.89   11.70
  -2  14 -11   36.60    7.10
   2 -14  11   36.90    8.50
  -3  14 -11  135.99   12.10
   3 -14  11  152.08   14.00
   4 -14  11   26.50    8.40
  -5  14 -11   -5.40    3.40
   5 -14  11   -2.90    6.40
   5  13 -11   75.59    9.80
   4  13 -11   16.50    5.70
   3  13 -11   92.69    9.80
   2  13 -11  173.08   13.10
   1  13 -11   34.90    7.10
  -1 -13  11   39.90    7.70
   0  13 -11   15.40    5.30
   0 -13  11   13.70    7.50
  -1  13 -11   19.30    5.30
   1 -13  11   11.00    5.80
  -2  13 -11   85.19    8.90
   2 -13  11   74.79   10.30
  -3  13 -11   -1.80    3.60
   3 -13  11   -5.70    4.80
  -4  13 -11   16.40    5.70
   4 -13  11    7.30    6.60
  -5  13 -11    3.50    4.00
   5 -13  11   -2.10    5.30
  -6  13 -11   13.20    5.60
   6 -13  11   10.90    7.30
   6  12 -11   -0.60    4.40
   5  12 -11    0.70    4.00
   4  12 -11   38.10    7.20
   3  12 -11   49.90    7.50
   2  12 -11   64.19   12.50
  -2 -12  11   54.59   10.30
   1  12 -11   77.29    8.50
  -1 -12  11   77.19    9.30
   0  12 -11   47.90    7.10
   0 -12  11   49.00    8.20
  -1  12 -11    6.70    4.20
   1 -12  11   -5.10    3.50
  -2  12 -11   12.70    5.40
   2 -12  11    1.20    4.90
  -3  12 -11   50.19    7.20
   3 -12  11   31.30    7.30
  -4  12 -11   50.19    7.30
   4 -12  11   42.50    8.50
  -5  12 -11  152.98   11.80
   5 -12  11  146.69   13.70
  -6  12 -11   -1.10    3.60
   6 -12  11   -5.30    5.20
   7  11 -11  181.78   13.90
   6  11 -11    4.90    4.50
   5  11 -11   12.60    5.30
   4  11 -11    9.70    7.10
   3  11 -11  106.59    9.40
   2  11 -11   20.20    5.10
  -2 -11  11   13.90    5.10
   1  11 -11   24.10    5.40
  -1 -11  11   23.60    5.90
   0  11 -11   43.90    6.60
   0 -11  11   33.40    6.70
  -1  11 -11   15.60    4.70
   1 -11  11    7.10    4.70
  -2  11 -11   51.59    6.70
   2 -11  11   46.10    8.30
  -3  11 -11    5.30    4.00
   3 -11  11   -1.90    4.50
   4 -11  11   45.60   12.00
  -5  11 -11   -5.50    2.80
   5 -11  11   -3.50    4.40
  -6  11 -11   23.90    5.50
   6 -11  11   38.70    7.80
  -7  11 -11    8.30    4.90
   7 -11  11    1.30    5.60
   8  10 -11   25.60    6.80
   7  10 -11   17.30    5.70
   6  10 -11   19.00    5.30
   4  10 -11   34.30    6.30
   3  10 -11   43.80    6.30
   2  10 -11  177.38   11.90
  -2 -10  11  173.68   11.80
   1  10 -11   -1.80    2.70
  -1 -10  11   -0.50    3.60
   0  10 -11  228.88   14.20
   0 -10  11  259.37   15.20
  -1  10 -11  331.87   18.70
   1 -10  11  397.46   20.30
  -2  10 -11   49.50    6.40
   2 -10  11   47.70    7.80
  -3  10 -11    4.80    3.60
   3 -10  11   -1.50    4.10
  -4  10 -11   18.50    4.90
   4 -10  11    8.50    5.20
  -5  10 -11   77.99    9.80
   5 -10  11   98.59   10.50
  -6  10 -11    0.30    3.60
   6 -10  11   -0.60    4.70
  -7  10 -11   31.10    6.60
   7 -10  11   49.60    9.00
  -8  10 -11   12.50    5.20
   8 -10  11   11.50    7.00
   8   9 -11    1.80    4.10
  -8  -9  11    3.30    5.10
   7   9 -11    0.40    3.40
  -7  -9  11   -0.90    4.20
   6   9 -11   -2.30    3.70
  -6  -9  11   10.80    4.40
   5   9 -11  305.27   17.20
   4   9 -11    2.80    3.20
   3   9 -11  183.68   11.60
   2   9 -11    1.20    3.10
  -2  -9  11    4.00    4.20
   1   9 -11  322.87   16.60
  -1  -9  11  283.97   16.40
   0   9 -11   42.70    5.90
   0  -9  11   38.40    6.70
  -1   9 -11   25.20    4.70
   1  -9  11   19.00    5.00
  -2   9 -11  183.68   11.40
   2  -9  11  177.18   12.50
  -3   9 -11   34.30    5.80
   3  -9  11   38.50    7.00
  -4   9 -11  110.59    9.00
   4  -9  11  124.49   10.60
  -5   9 -11   11.20    4.20
   5  -9  11   11.40    5.00
  -6   9 -11  121.39   10.20
   6  -9  11  123.09   11.30
  -7   9 -11   22.10    5.50
   7  -9  11   36.90    7.20
  -8   9 -11   54.59    7.80
   9   8 -11    3.10    4.50
  -9  -8  11    7.70    5.30
   8   8 -11   61.69    8.00
  -8  -8  11   67.69    8.60
   7   8 -11    8.50    3.90
  -7  -8  11   10.20    4.90
   6   8 -11   17.70    4.70
  -6  -8  11   13.60    4.70
   5   8 -11   -1.70    2.70
  -5  -8  11   -0.50    2.80
   4   8 -11  264.87   15.00
  -4  -8  11  277.77   14.30
   3   8 -11   30.90    5.20
  -3  -8  11   34.30    5.50
   2   8 -11   41.00    5.40
  -2  -8  11   32.80    5.60
   1   8 -11  114.29    8.30
  -1  -8  11  103.49    8.70
   0   8 -11   31.40    5.00
  -1   8 -11  125.89    8.90
   1  -8  11  131.09    9.90
  -2   8 -11  255.57   14.50
   2  -8  11  295.27   16.20
  -3   8 -11  332.37   17.70
   3  -8  11  359.16   19.00
  -4   8 -11   25.10    4.90
   4  -8  11   23.80    5.20
  -5   8 -11   30.60    5.30
   5  -8  11   44.60    7.60
  -6   8 -11   35.90    6.00
   6  -8  11   36.90    7.10
  -7   8 -11   97.79    9.20
   7  -8  11  122.59   11.10
  -8   8 -11    6.00    4.20
   9   7 -11    3.00    4.20
  -9  -7  11    3.50    4.90
   8   7 -11    3.90    4.00
  -8  -7  11   -1.30    3.90
   7   7 -11   54.99    7.00
  -7  -7  11   68.09    7.70
   6   7 -11  156.98   10.60
  -6  -7  11  141.79   10.40
   5   7 -11    2.00    2.90
  -5  -7  11    2.30    3.00
   4   7 -11    0.90    2.60
  -4  -7  11   -0.70    2.50
   3   7 -11  110.69    8.20
  -3  -7  11  110.39    7.90
  -3  -7  11  104.89    7.20
   2   7 -11   19.80    4.00
  -2  -7  11   25.50    4.70
  -2  -7  11   26.90    3.50
   1   7 -11    1.80    2.60
  -1  -7  11   -1.40    3.20
   0   7 -11  259.47   13.80
   0  -7  11  257.47   14.40
  -1   7 -11  412.46   20.20
   1  -7  11  433.36   21.20
  -2   7 -11  143.99    9.20
   2  -7  11  145.99   10.40
  -3   7 -11  149.69    9.70
   3  -7  11  165.88   11.20
  -4   7 -11   86.39    7.10
   4  -7  11   94.99    8.70
  -5   7 -11    2.80    3.10
   5  -7  11   12.60    4.70
  -6   7 -11   36.50    5.90
   6  -7  11   37.30    6.80
  -7   7 -11   -1.10    3.70
   7  -7  11    2.40    3.90
  -8   7 -11    3.70    3.70
  -9   7 -11    4.80    4.30
  10   6 -11    1.30    4.70
 -10  -6  11   -5.30    4.30
   9   6 -11  142.59   11.40
  -9  -6  11  113.79   10.90
   8   6 -11   21.90    5.30
   7   6 -11    0.30    3.30
  -7  -6  11    4.50    3.90
   6   6 -11   75.59    7.20
  -6  -6  11   88.59    7.80
   5   6 -11   70.79    6.40
   4   6 -11  111.39    8.40
  -4  -6  11  119.49    8.00
   3   6 -11   25.80    4.40
  -3  -6  11   28.70    4.50
  -3  -6  11   22.40    3.70
   2   6 -11  720.33   31.30
  -2  -6  11  704.13   31.30
  -2  -6  11  696.93   30.10
   1   6 -11    8.40    2.90
  -1  -6  11   10.10    2.30
  -1  -6  11   13.40    3.50
   0   6 -11   88.09    6.50
   0  -6  11   72.09    6.90
  -1   6 -11   68.89    5.70
   1  -6  11   59.79    6.50
  -2   6 -11   33.40    4.30
   2  -6  11   33.90    5.40
  -3   6 -11   69.29    6.00
   3  -6  11   70.19    7.40
  -4   6 -11   14.80    3.60
   4  -6  11   13.80    4.30
  -5   6 -11  219.68   12.60
   5  -6  11  217.68   13.60
  -6   6 -11    5.70    3.30
   6  -6  11    2.90    3.40
  -7   6 -11   48.10    6.20
   7  -6  11   45.60    7.00
  -8   6 -11    8.30    4.10
  -9   6 -11   86.29    9.00
  10   5 -11   -3.60    3.90
 -10  -5  11    5.00    5.00
   9   5 -11   13.30    4.80
  -9  -5  11    7.40    4.70
   8   5 -11   15.80    4.80
  -8  -5  11   15.10    5.10
   7   5 -11    4.80    3.50
  -7  -5  11    2.50    3.50
   6   5 -11   70.39    6.70
  -6  -5  11   79.89    7.30
   5   5 -11  281.57   15.00
  -5  -5  11  297.57   15.30
   4   5 -11   96.69    7.10
  -4  -5  11  100.39    7.10
  -4  -5  11  104.39    9.10
   3   5 -11   82.89    6.30
  -3  -5  11   74.49    5.80
  -3  -5  11   86.79    6.30
   2   5 -11  189.58   10.50
  -2  -5  11  207.18   11.00
  -2  -5  11  184.58    9.90
   1   5 -11  939.81   39.60
  -1  -5  11  913.21   39.90
   0   5 -11   50.99    4.70
   0   5 -11   42.90    3.50
   0  -5  11   34.70    5.10
  -1   5 -11  226.68   11.60
   1  -5  11  220.08   12.60
  -2   5 -11   40.60    4.40
   2  -5  11   36.10    5.30
  -3   5 -11  214.68   11.50
   3  -5  11  214.38   12.70
  -4   5 -11    1.20    2.40
   4  -5  11   -2.70    3.00
  -5   5 -11  327.47   16.80
   5  -5  11  332.57   17.70
  -6   5 -11  250.17   14.00
   6  -5  11  249.78   14.70
  -7   5 -11   21.10    4.50
   7  -5  11   26.50    5.40
  -8   5 -11   81.19    8.00
   9  -5  11    1.60    4.20
  10   4 -11    0.60    4.20
 -10  -4  11   -1.10    4.30
   9   4 -11   -4.50    3.20
  -9  -4  11    0.80    4.10
   8   4 -11   19.50    4.90
  -8  -4  11   17.10    5.00
   7   4 -11  554.04   27.00
  -7  -4  11  586.34   27.60
   6   4 -11   20.10    4.20
  -6  -4  11   26.80    4.90
   5   4 -11    9.20    3.00
  -5  -4  11   10.90    3.50
   4   4 -11   27.40    3.80
  -4  -4  11   23.60    4.10
  -4  -4  11   25.30    3.90
   3   4 -11   10.10    2.60
  -3  -4  11    7.10    2.80
  -3  -4  11   10.00    2.80
   2   4 -11    0.10    1.90
  -2  -4  11    0.20    1.90
  -2  -4  11    1.30    2.10
   1   4 -11    5.20    2.20
   1   4 -11    2.90    1.70
  -1  -4  11    4.00    2.50
   0   4 -11  662.63   28.00
   0   4 -11  641.94   27.40
   0  -4  11  631.54   28.80
  -1   4 -11   18.50    3.10
  -1   4 -11   20.10    3.00
   1  -4  11   26.90    4.70
  -2   4 -11  482.95   21.30
  -2   4 -11  471.85   21.80
   2  -4  11  516.05   23.30
  -3   4 -11  108.69    7.00
   3  -4  11  113.09    8.30
  -4   4 -11  815.62   35.20
   4  -4  11  804.32   36.30
  -5   4 -11   18.90    3.90
   5  -4  11   13.10    4.00
  -6   4 -11   60.39    6.10
   6  -4  11   59.59    7.00
  -7   4 -11   53.29    6.40
   7  -4  11   65.19    8.30
   9  -4  11  101.59   10.30
  10   3 -11    1.10    4.60
 -10  -3  11    4.80    4.70
   9   3 -11    3.40    5.30
  -9  -3  11   -0.70    3.70
   8   3 -11    3.40    3.50
  -8  -3  11   -4.60    3.10
   7   3 -11   25.90    5.00
  -7  -3  11   13.40    4.10
   6   3 -11  127.79    8.60
  -6  -3  11  124.59    8.90
   5   3 -11   20.00    3.80
  -5  -3  11   20.00    3.90
   4   3 -11   37.40    4.10
  -4  -3  11   47.10    4.90
  -4  -3  11   47.80    4.50
   3   3 -11  571.34   24.80
  -3  -3  11  537.55   24.90
  -3  -3  11  584.24   25.20
   2   3 -11    7.30    2.40
  -2  -3  11    4.40    2.50
  -2  -3  11    5.40    2.10
   1   3 -11  113.59    6.80
   1   3 -11  118.99    6.90
  -1  -3  11  116.09    7.70
   0   3 -11  137.99    7.70
   0   3 -11  150.38    7.80
   0  -3  11  139.89    8.80
  -1   3 -11 1376.96   56.09
  -1   3 -11 1362.16   55.99
   1  -3  11 1355.56   57.39
  -2   3 -11   17.50    2.80
   2  -3  11    6.50    2.80
  -3   3 -11   21.60    3.50
  -3   3 -11   21.20    3.30
   3  -3  11   25.40    4.50
  -4   3 -11  226.18   12.10
  -4   3 -11  244.78   12.20
   4  -3  11  228.58   13.40
  -5   3 -11   -0.90    2.10
  -6   3 -11   41.30    5.10
   6  -3  11   32.10    5.80
  -7   3 -11   62.79    6.50
   8  -3  11   22.10    5.60
   9  -3  11   13.70    5.90
  11   2 -11   11.90    5.70
 -11  -2  11   24.10    7.00
  10   2 -11    5.20    4.70
 -10  -2  11    5.90    5.10
   9   2 -11    4.40    3.90
  -9  -2  11    5.90    5.00
   8   2 -11    2.30    3.20
  -8  -2  11    3.00    3.70
   7   2 -11   64.89    6.50
  -7  -2  11   49.80    6.60
   6   2 -11   66.19    6.00
  -6  -2  11   61.79    6.20
   5   2 -11   76.99    6.10
  -5  -2  11   88.49    6.90
   4   2 -11   32.80    3.70
  -4  -2  11   37.90    4.50
  -4  -2  11   38.80    4.20
   3   2 -11  104.39    6.20
  -3  -2  11   90.89    6.50
  -3  -2  11  107.79    6.90
  -2  -2  11  821.92   34.40
  -2  -2  11  769.22   33.90
   1   2 -11  112.79    6.40
   1   2 -11  107.99    6.70
  -1  -2  11  117.29    7.70
   0   2 -11   41.00    3.90
   0   2 -11   38.90    3.40
   0  -2  11   37.40    4.70
  -1   2 -11  474.55   21.20
  -1   2 -11  481.55   20.60
   1  -2  11  472.45   22.40
  -2   2 -11   97.19    5.90
  -2   2 -11  101.99    6.60
   2  -2  11   95.79    7.50
  -3   2 -11   56.39    4.60
  -3   2 -11   52.19    5.00
   3  -2  11   50.19    6.00
  -4   2 -11  160.78    9.00
  -4   2 -11  153.28    9.30
   4  -2  11  155.98   10.40
  -5   2 -11   71.99    5.90
  -5   2 -11   65.49    6.00
   5  -2  11   70.29    7.20
  -6   2 -11    0.30    2.40
   6  -2  11    1.80    3.20
   7  -2  11    0.90    3.50
   8  -2  11   96.99    9.30
  11   1 -11   -0.50    5.00
 -11  -1  11    1.00    4.80
  10   1 -11   35.90    7.20
 -10  -1  11   45.70    7.50
   9   1 -11    4.00    3.90
   8   1 -11  412.26   20.40
  -8  -1  11  370.46   20.60
   7   1 -11    1.30    3.00
  -7  -1  11   -1.30    2.80
   6   1 -11   -3.60    1.90
  -6  -1  11   -3.50    2.50
   5   1 -11   36.40    4.30
  -5  -1  11   45.10    5.30
   4   1 -11  473.95   21.00
  -4  -1  11  470.55   21.80
  -4  -1  11  471.75   21.30
  -3  -1  11   50.69    4.80
  -3  -1  11   54.39    4.90
   2   1 -11   40.60    3.70
   2   1 -11   26.40    2.90
  -2  -1  11   25.10    4.00
   1   1 -11 1160.18   46.90
   1   1 -11 1125.19   47.90
  -1  -1  11 1165.58   48.50
   0   1 -11    6.80    2.30
   0   1 -11    9.40    1.80
   0  -1  11    9.30    3.00
  -1   1 -11  333.47   14.60
  -1   1 -11  323.77   15.60
   1  -1  11  338.67   16.60
  -2   1 -11    8.00    2.70
  -2   1 -11    1.80    1.60
   2  -1  11    0.30    2.50
  -3   1 -11   77.99    6.20
  -3   1 -11   79.09    5.30
   3  -1  11   77.69    6.90
  -4   1 -11  303.37   15.00
  -4   1 -11  324.17   16.10
   4  -1  11  329.77   16.70
  -5   1 -11  218.88   12.30
  -5   1 -11  207.28   11.40
   5  -1  11  215.08   12.80
  -6   1 -11   45.30    5.80
   6  -1  11   33.50    5.80
   6  -1  11   31.30    5.20
  -7   1 -11   18.40    4.70
   7  -1  11   11.50    4.30
[truncated: 203,691 more chars]
