# Supplementary material for: Crystal structure and Hirshfeld surface analysis of (Z)-N-{chloro­[(4-ferrocenylphen­yl)imino]­meth­yl}-4-ferrocenylaniline N,N-di­methyl­formamide monosolvate
Source: Acta Crystallogr E Crystallogr Commun. 2024 Feb 2;80(Pt 3):262–6. doi: 10.1107/S2056989024001002 (PMC10915674; doi:10.1107/S2056989024001002)
Supplement: Supplementary file 2 [file e-80-00262-Isup2.hkl]

data_I                                                                          
_shelx_title ' JTM1581_0m_a.res in P-1'                                         
_shelx_refln_list_code          4                                               
_shelx_F_calc_maximum      178.98                                               
_exptl_crystal_F_000       696.00                                               
_reflns_d_resolution_high  0.6783                                               
                                                                                
loop_                                                                           
 _space_group_symop_operation_xyz                                               
 'x, y, z'                                                                      
 '-x, -y, -z'                                                                   
                                                                                
_cell_length_a     8.0175                                                       
_cell_length_b    11.3134                                                       
_cell_length_c    17.4079                                                       
_cell_angle_alpha  95.099                                                       
_cell_angle_beta   99.963                                                       
_cell_angle_gamma  96.414                                                       
                                                                                
_shelx_F_squared_multiplier     1.000                                           
                                                                                
loop_                                                                           
 _refln_index_h                                                                 
 _refln_index_k                                                                 
 _refln_index_l                                                                 
 _refln_F_squared_calc                                                          
 _refln_F_squared_meas                                                          
 _refln_F_squared_sigma                                                         
 _refln_observed_status                                                         
   1   0   0         41.05         20.15         1.84 o                         
   2   0   0       1065.18       1087.05        23.08 o                         
   3   0   0        473.46        653.64        21.99 o                         
   4   0   0       3598.45       3781.60       156.17 o                         
   5   0   0         57.17         89.38        10.85 o                         
   6   0   0        328.41        381.78        18.21 o                         
   7   0   0        692.84        703.56        28.98 o                         
   8   0   0         81.31         99.80        12.68 o                         
   9   0   0        805.72        845.71        39.44 o                         
  10   0   0          8.50          9.02        10.01 o                         
  11   0   0         42.49         48.33        13.14 o                         
 -11   1   0         49.12         31.83        12.50 o                         
 -10   1   0        327.04        359.44        24.62 o                         
  -9   1   0         74.48         65.32        18.79 o                         
  -8   1   0        342.32        323.64        19.01 o                         
  -7   1   0          2.85          7.57         6.73 o                         
  -6   1   0        874.23        917.00        33.10 o                         
  -5   1   0        780.78        686.80        35.64 o                         
  -4   1   0       1753.57       1620.39        48.76 o                         
  -3   1   0       8227.58       8484.87       195.58 o                         
  -2   1   0       5608.98       5529.06        98.92 o                         
  -1   1   0        404.72        330.06         9.43 o                         
   1   1   0      13948.26      17350.77       687.45 o                         
   2   1   0         21.06         21.15         2.46 o                         
   3   1   0         72.91         95.31         6.63 o                         
   4   1   0       4647.83       4833.46       140.07 o                         
   5   1   0        815.86        867.07        59.92 o                         
   6   1   0         95.63         73.83         9.16 o                         
   7   1   0       1021.87       1130.07        41.79 o                         
   8   1   0       1568.17       1624.89        57.04 o                         
   9   1   0         78.93         51.78        11.53 o                         
  10   1   0          1.92         -0.19         9.23 o                         
  11   1   0         11.87         15.42        11.62 o                         
 -11   2   0         22.24         26.43        24.46 o                         
 -10   2   0         81.00         73.21        13.39 o                         
  -9   2   0         53.31         57.08        18.79 o                         
  -8   2   0          5.29         10.62         9.40 o                         
  -7   2   0        685.02        704.94        28.63 o                         
  -6   2   0        107.12        110.69        11.50 o                         
  -5   2   0       5158.90       4949.02       146.43 o                         
  -4   2   0       1202.00       1164.83        26.03 o                         
  -3   2   0          0.18         -0.27         1.77 o                         
  -2   2   0       3205.11       3414.06        61.78 o                         
  -1   2   0       6224.30       6414.62       114.39 o                         
   0   2   0         15.35         36.70         2.05 o                         
   1   2   0      15179.55      18303.22       324.36 o                         
   2   2   0       1501.40       1360.50        41.12 o                         
   3   2   0        336.34        275.75        11.99 o                         
   4   2   0       1543.38       1478.97        46.85 o                         
   5   2   0        622.42        701.44        26.34 o                         
   6   2   0       1017.39       1053.89        37.68 o                         
   7   2   0        194.09        220.00        15.46 o                         
   8   2   0         17.28         11.30         8.21 o                         
   9   2   0        429.90        457.14        47.13 o                         
  10   2   0         26.90          7.45        10.18 o                         
  11   2   0        181.23        161.53        20.60 o                         
 -11   3   0         30.43         31.10        17.50 o                         
 -10   3   0        614.09        627.17        66.58 o                         
  -9   3   0         81.22         68.69        11.99 o                         
  -8   3   0       1070.12       1091.02        91.51 o                         
  -7   3   0         13.88          4.81         6.50 o                         
  -6   3   0        990.02        931.29        26.21 o                         
  -5   3   0        237.12        223.70        11.73 o                         
  -4   3   0       1289.30       1340.96        34.04 o                         
  -3   3   0       1021.75       1046.53        22.95 o                         
  -2   3   0        289.63        242.29         6.84 o                         
  -1   3   0      10678.86      10297.26       204.58 o                         
   0   3   0         23.25         40.09         2.30 o                         
   1   3   0         29.10         31.29         2.21 o                         
   2   3   0       1903.70       1910.63        39.76 o                         
   3   3   0       4799.19       5146.46       209.27 o                         
   4   3   0        849.72        935.21        31.94 o                         
   5   3   0        402.92        438.07        19.24 o                         
   6   3   0       1383.23       1447.35        49.14 o                         
   7   3   0          8.64          4.48         6.98 o                         
   8   3   0        209.01        195.68        18.95 o                         
   9   3   0        213.75        205.00        17.97 o                         
  10   3   0        116.77        126.38        17.29 o                         
  11   3   0         26.21         15.61        15.55 o                         
 -11   4   0          4.78        -11.66        12.96 o                         
 -10   4   0          0.66          8.42        13.93 o                         
  -9   4   0        988.04       1090.77        79.52 o                         
  -8   4   0         75.93         87.48        16.20 o                         
  -7   4   0        287.39        259.01        14.89 o                         
  -6   4   0          0.49         -4.60         4.60 o                         
  -5   4   0         23.14         15.61         4.44 o                         
  -4   4   0        534.69        550.10        16.32 o                         
  -3   4   0       1951.39       1760.06        42.79 o                         
  -2   4   0       1848.23       1632.44        48.10 o                         
  -1   4   0        498.18        421.83        12.06 o                         
   0   4   0       3980.38       4250.65        85.92 o                         
   1   4   0       1600.05       1518.39        37.41 o                         
   2   4   0         50.63         49.74         3.83 o                         
   3   4   0        973.21       1075.12        23.97 o                         
   4   4   0       1651.22       1862.99        58.30 o                         
   5   4   0         53.93         40.57         7.15 o                         
   6   4   0        576.72        622.74        27.06 o                         
   7   4   0        630.91        648.96        79.05 o                         
   8   4   0        182.03        201.20        16.72 o                         
   9   4   0         55.15         72.90        19.12 o                         
  10   4   0        200.62        194.29        19.47 o                         
 -11   5   0          1.22         10.04        14.90 o                         
 -10   5   0         22.62          9.72        12.64 o                         
  -9   5   0          1.41        -10.37        10.37 o                         
  -8   5   0        659.17        654.73        39.20 o                         
  -7   5   0        148.45        122.15         9.06 o                         
  -6   5   0        444.62        446.35        15.57 o                         
  -5   5   0        289.35        276.93        13.97 o                         
  -4   5   0        903.00        942.93        25.58 o                         
  -3   5   0          3.53          1.07         2.06 o                         
  -2   5   0       6629.03       6473.99       182.82 o                         
  -1   5   0        618.30        708.65        16.20 o                         
   0   5   0          6.78          9.34         2.35 o                         
   1   5   0       5084.34       5522.44       170.85 o                         
   2   5   0       1161.32       1465.00        37.52 o                         
   3   5   0         87.92         76.28         7.83 o                         
   4   5   0        148.52        138.97         9.96 o                         
   5   5   0       3206.32       3409.18       103.43 o                         
   6   5   0          5.05         -3.49         5.67 o                         
   7   5   0        466.80        490.49        24.50 o                         
   8   5   0        100.49        102.90        14.43 o                         
   9   5   0         17.13         29.79        11.34 o                         
  10   5   0         14.58          4.57        18.63 o                         
 -11   6   0        160.41        165.85        26.89 o                         
 -10   6   0          7.19         -0.65        13.61 o                         
  -9   6   0        300.64        258.84        26.89 o                         
  -8   6   0        201.75        250.09        23.33 o                         
  -7   6   0        658.59        643.27        48.92 o                         
  -6   6   0         55.01         39.89         8.87 o                         
  -5   6   0        316.16        280.32        17.01 o                         
  -4   6   0         85.10         97.43         8.73 o                         
  -3   6   0        112.76        105.60         7.90 o                         
  -2   6   0       4491.93       4600.57       107.28 o                         
  -1   6   0       2290.39       2319.18        48.52 o                         
   0   6   0       2022.15       1959.46        48.42 o                         
   1   6   0       1379.39       1355.23        44.65 o                         
   2   6   0       4139.46       4364.33       103.74 o                         
   3   6   0        591.17        618.18        18.70 o                         
   4   6   0        215.25        169.06         8.84 o                         
   5   6   0          7.44          8.49         5.71 o                         
   6   6   0        655.32        745.84        30.81 o                         
   7   6   0        102.52        105.79        13.17 o                         
   8   6   0        239.90        244.63        19.58 o                         
   9   6   0        267.83        278.93        21.99 o                         
  10   6   0        106.01        101.95        27.22 o                         
 -11   7   0         13.37         13.28        16.20 o                         
 -10   7   0        334.87        314.57        31.75 o                         
  -8   7   0        108.81        111.45        17.82 o                         
  -7   7   0          7.44         14.27         7.67 o                         
  -6   7   0          3.84          0.17        11.02 o                         
  -5   7   0        961.32        978.49        35.45 o                         
  -4   7   0       2456.76       2280.86        56.91 o                         
  -3   7   0        228.04        204.76         8.81 o                         
  -2   7   0          4.11         -0.06         3.04 o                         
  -1   7   0       1089.15       1193.49        37.03 o                         
   0   7   0       5955.96       6068.49       142.82 o                         
   1   7   0        675.07        688.46        25.40 o                         
   2   7   0        160.86        177.08         8.78 o                         
   3   7   0         87.00        108.62        17.36 o                         
   4   7   0        266.38        259.24        14.64 o                         
   5   7   0          0.66          6.16         8.75 o                         
   6   7   0          9.99         17.94         7.65 o                         
   7   7   0        333.62        367.86        22.83 o                         
   8   7   0        269.06        291.35        22.09 o                         
   9   7   0        154.77        179.60        22.99 o                         
 -10   8   0         17.62          6.16        13.93 o                         
  -9   8   0         48.35         21.71        11.66 o                         
  -8   8   0          0.62          7.78         9.07 o                         
  -7   8   0        455.98        498.55        23.90 o                         
  -6   8   0         84.85         71.93        13.61 o                         
  -5   8   0        569.79        489.85        51.82 o                         
  -4   8   0        281.65        277.05        15.40 o                         
  -3   8   0       3597.31       3671.70        88.71 o                         
  -2   8   0         22.40         29.83         4.46 o                         
  -1   8   0        305.20        317.54        13.75 o                         
   0   8   0         12.13          9.41         3.89 o                         
   1   8   0        651.38        723.53        21.83 o                         
   2   8   0         80.14         79.95         7.18 o                         
   3   8   0         36.04         32.67         6.96 o                         
   4   8   0       1363.86       1473.47        49.71 o                         
   5   8   0        105.61        106.95        12.96 o                         
   6   8   0         86.90         96.91        12.68 o                         
   7   8   0         82.16        130.59        16.68 o                         
   8   8   0        116.35        127.46        16.60 o                         
   9   8   0         74.10         85.16        15.33 o                         
  -9   9   0        324.10        374.51        32.08 o                         
  -8   9   0         73.39         60.66        12.36 o                         
  -7   9   0         24.34         15.25         8.16 o                         
  -6   9   0        730.62        740.14        31.17 o                         
  -5   9   0        608.19        660.11        28.14 o                         
  -4   9   0        431.96        420.84        26.89 o                         
  -3   9   0        102.17         99.26        15.07 o                         
  -2   9   0       1014.00       1053.22        37.70 o                         
  -1   9   0        385.49        375.80        13.76 o                         
   0   9   0        903.65        955.02        32.70 o                         
   1   9   0        267.07        278.00        14.25 o                         
   2   9   0       1246.40       1171.24        40.09 o                         
   3   9   0        452.27        482.21        17.64 o                         
   4   9   0          7.03         20.60         7.19 o                         
   5   9   0        678.39        712.01        30.11 o                         
   6   9   0         47.89         49.73        18.63 o                         
   7   9   0         33.47         27.97         9.72 o                         
   8   9   0         74.07         54.58        12.59 o                         
 -10  10   0         13.46         23.33        14.90 o                         
  -9  10   0          0.05         -5.51        10.69 o                         
  -8  10   0        199.58        198.63        29.16 o                         
  -7  10   0         29.52         14.43         8.75 o                         
  -6  10   0         12.37         15.16         8.48 o                         
  -5  10   0        120.76        111.67        12.92 o                         
  -4  10   0         37.27         14.64        10.21 o                         
  -3  10   0          3.77        -13.03        13.93 o                         
  -2  10   0        152.96        178.55        21.21 o                         
  -1  10   0       1491.17       1537.70        53.83 o                         
   0  10   0        148.42        120.66        11.88 o                         
   1  10   0        811.76        802.52        25.09 o                         
   2  10   0         24.60         22.43         5.76 o                         
   3  10   0       1088.63       1073.70        39.97 o                         
   4  10   0         15.15          6.80         9.56 o                         
   5  10   0         34.18         17.36        19.93 o                         
   6  10   0        402.38        444.54        24.40 o                         
   7  10   0        139.00        129.47        16.58 o                         
   8  10   0         42.85         28.03        13.93 o                         
  -9  11   0        296.87        229.03        26.89 o                         
  -8  11   0         61.82         38.23        13.61 o                         
  -7  11   0        122.76        132.38        15.95 o                         
  -6  11   0          1.41          4.94         9.72 o                         
  -5  11   0        461.31        466.62        24.13 o                         
  -4  11   0          8.07          6.11         7.24 o                         
  -3  11   0        461.95        476.29        23.76 o                         
  -2  11   0         19.42          2.92        14.58 o                         
  -1  11   0         47.14         53.02         9.96 o                         
   0  11   0       2220.89       2334.07        76.95 o                         
   1  11   0         20.27         21.12        14.26 o                         
   2  11   0         51.25         47.73         7.59 o                         
   3  11   0        527.32        532.74        24.50 o                         
   4  11   0         10.97         12.40         8.01 o                         
   5  11   0        102.25        130.30        14.54 o                         
   6  11   0        110.00        153.60        18.99 o                         
   7  11   0        366.80        411.44        36.94 o                         
  -9  12   0        246.95        272.12        30.13 o                         
  -8  12   0          1.31          3.17        14.90 o                         
  -7  12   0          3.14         -4.03         9.11 o                         
  -6  12   0        136.53        141.87        17.16 o                         
  -5  12   0         94.38         79.24        13.16 o                         
  -4  12   0         25.14          5.95        10.21 o                         
  -3  12   0        634.60        736.81        32.11 o                         
  -2  12   0        371.72        359.94        31.43 o                         
  -1  12   0        181.99        164.56        15.80 o                         
   0  12   0        155.96        166.69        15.91 o                         
   1  12   0        340.45        344.05        21.21 o                         
   2  12   0         14.08         15.79         9.07 o                         
   3  12   0        102.15         95.90        18.14 o                         
   4  12   0          2.42         -5.44         7.67 o                         
   5  12   0         73.41         59.29        18.47 o                         
   6  12   0         22.31         39.85        16.85 o                         
  -8  13   0         17.89         -0.42        19.28 o                         
  -7  13   0         96.45        105.81        15.77 o                         
  -6  13   0         56.68         55.17        12.96 o                         
  -5  13   0          1.98          8.63         8.62 o                         
  -4  13   0         55.20         38.23        10.65 o                         
  -3  13   0          5.52          3.22         8.53 o                         
  -2  13   0       1582.98       1713.02        60.71 o                         
  -1  13   0         61.25         44.82        10.47 o                         
   0  13   0         44.19         48.09        13.04 o                         
   1  13   0        178.67        226.21        18.43 o                         
   2  13   0        658.22        653.54        37.26 o                         
  -7  14   0         30.75          9.05        11.19 o                         
  -6  14   0         10.61         10.02        15.23 o                         
  -5  14   0        132.13        110.30        15.88 o                         
  -4  14   0        117.39        126.51        16.20 o                         
  -3  14   0        189.72        218.64        19.15 o                         
  -2  14   0        226.99        272.72        33.37 o                         
  -1  14   0        158.37        156.04        23.65 o                         
   0  14   0          0.58        -11.99        11.99 o                         
   1  14   0          0.16          1.30        13.28 o                         
  -6  15   0         31.41         33.05        19.44 o                         
  -5  15   0          2.38          1.94        17.50 o                         
  -4  15   0         18.92         34.67        18.47 o                         
  -3  15   0         73.26         22.36        17.50 o                         
  -2  15   0          1.32          4.54        13.93 o                         
  -1  15   0         24.85         25.60        17.82 o                         
   0  15   0         69.10         87.48        22.03 o                         
   1  15   0          5.44         -0.97        14.90 o                         
  -4  16   0          1.86         -1.62        15.55 o                         
  -3  16   0         51.51         12.31        17.82 o                         
  -2  16   0         50.87         60.26        21.38 o                         
  -1  16   0         83.70         33.70        19.44 o                         
   0  16   0        158.20        126.36        26.57 o                         
   0 -16   1          4.85         23.65        18.14 o                         
   1 -16   1         39.11         36.61        19.12 o                         
   2 -16   1          5.18        -13.93        13.93 o                         
   3 -16   1         63.78         50.87        21.71 o                         
   4 -16   1         81.18        101.09        25.92 o                         
  -1 -15   1          4.12         20.41        16.52 o                         
   0 -15   1         57.40         44.71        18.47 o                         
   1 -15   1          7.14         -1.62        13.93 o                         
   2 -15   1         16.71          7.78        14.58 o                         
   3 -15   1         34.30         23.89        10.87 o                         
   4 -15   1        233.87        256.04        21.77 o                         
   5 -15   1         80.56         53.57        13.54 o                         
   6 -15   1         37.06         39.01        13.31 o                         
  -2 -14   1         49.90         17.82        18.14 o                         
  -1 -14   1        166.62        135.08        16.97 o                         
   0 -14   1         96.84         98.28        21.87 o                         
   1 -14   1        839.89        886.58        39.20 o                         
   2 -14   1         11.25         -0.50         8.79 o                         
   3 -14   1         28.57         22.05        10.74 o                         
   4 -14   1         13.34         -2.50         9.29 o                         
   5 -14   1         84.44         81.14        14.30 o                         
   6 -14   1         27.80         26.26        11.83 o                         
   7 -14   1         39.08         34.00        12.75 o                         
  -3 -13   1          3.14         11.34        13.61 o                         
  -2 -13   1         10.10         -7.73         8.81 o                         
  -1 -13   1        652.86        657.71        30.91 o                         
   0 -13   1        545.12        609.78        40.50 o                         
   1 -13   1        174.46        171.21        16.51 o                         
   2 -13   1        843.69        853.01        36.35 o                         
   3 -13   1        257.74        257.58        19.45 o                         
   4 -13   1          0.82         -0.38         8.25 o                         
   5 -13   1        144.91        155.22        17.20 o                         
   6 -13   1        263.09        247.95        41.15 o                         
   7 -13   1        151.97        163.02        24.61 o                         
   8 -13   1         83.48         54.74        13.76 o                         
  -7 -12   1         15.28         10.04        14.90 o                         
  -6 -12   1        140.26        135.41        16.83 o                         
  -5 -12   1         54.20         57.67        16.85 o                         
  -4 -12   1        399.24        372.56        32.08 o                         
  -3 -12   1        409.70        409.82        32.40 o                         
  -2 -12   1         43.16         51.56        13.61 o                         
  -1 -12   1       1521.38       1506.36        53.69 o                         
   0 -12   1          6.69         16.69        12.80 o                         
   1 -12   1        125.86        131.77        15.39 o                         
   2 -12   1          1.27         -8.42         8.42 o                         
   3 -12   1       1128.68       1250.12        46.76 o                         
   4 -12   1        960.86       1016.36        40.53 o                         
   5 -12   1         78.41         80.57        17.98 o                         
   6 -12   1        155.57        156.07        16.50 o                         
   7 -12   1        125.32        128.19        15.99 o                         
   8 -12   1          9.62          1.51        13.12 o                         
   9 -12   1         16.37          1.30        12.96 o                         
  -7 -11   1         59.33         65.97        13.63 o                         
  -6 -11   1         33.52         23.70        10.07 o                         
  -5 -11   1        663.09        698.82        31.38 o                         
  -4 -11   1        356.49        380.90        21.19 o                         
  -3 -11   1        129.69        106.55        11.81 o                         
  -2 -11   1        352.74        382.99        46.33 o                         
  -1 -11   1         44.76         42.71         9.49 o                         
   0 -11   1        444.05        473.42        25.74 o                         
   1 -11   1        170.31        178.86        17.52 o                         
   2 -11   1        193.22        213.12        27.22 o                         
   3 -11   1        102.09        102.12        15.23 o                         
   4 -11   1        332.49        338.65        29.00 o                         
   5 -11   1         10.54          7.19         9.72 o                         
   6 -11   1          7.99         -9.51         9.51 o                         
   7 -11   1        289.90        299.76        21.01 o                         
   8 -11   1          2.10         -7.25         8.67 o                         
   9 -11   1        100.52         67.07        18.14 o                         
  -8 -10   1        177.82        191.79        19.56 o                         
  -7 -10   1        223.83        213.50        18.78 o                         
  -6 -10   1        137.88        154.88        23.47 o                         
  -5 -10   1        550.76        570.61        26.68 o                         
  -4 -10   1        307.13        331.73        25.27 o                         
  -3 -10   1         21.91         22.04         7.24 o                         
  -2 -10   1        368.02        428.52        16.66 o                         
  -1 -10   1       1528.42       1552.10        42.20 o                         
   0 -10   1         21.60         13.21         9.07 o                         
   1 -10   1        152.74        144.72        15.86 o                         
   2 -10   1         16.66         13.67         6.83 o                         
   3 -10   1         76.17         82.05        21.71 o                         
   4 -10   1          8.50         -1.54        18.63 o                         
   5 -10   1       1539.54       1581.73        78.89 o                         
   6 -10   1        154.87        155.06        15.33 o                         
   7 -10   1         39.17         36.67        10.01 o                         
   8 -10   1        149.74        155.34        27.52 o                         
   9 -10   1          4.72          8.75        11.66 o                         
  10 -10   1         22.15         27.86        15.88 o                         
  -8  -9   1         15.93         29.65        10.88 o                         
  -7  -9   1        657.73        661.61        32.84 o                         
  -6  -9   1          9.73         23.03         8.53 o                         
  -5  -9   1        856.03        955.15        73.38 o                         
  -4  -9   1         79.31        108.48        15.23 o                         
  -3  -9   1        595.81        651.82        24.13 o                         
  -2  -9   1         38.96         38.84         5.98 o                         
  -1  -9   1         99.18        101.59         7.78 o                         
   0  -9   1         82.53         87.35         7.45 o                         
   1  -9   1         14.95         17.27         4.77 o                         
   2  -9   1        695.05        694.31        45.52 o                         
   3  -9   1        706.12        752.24        29.79 o                         
   4  -9   1        208.69        221.90        19.76 o                         
   5  -9   1         55.53         26.42         8.38 o                         
   6  -9   1        766.34        844.09        34.05 o                         
   7  -9   1         21.32          8.03         7.79 o                         
   8  -9   1          0.30         -5.54         7.36 o                         
   9  -9   1        243.80        218.02        25.27 o                         
  10  -9   1         35.66         42.77        16.20 o                         
  -9  -8   1          3.25         -3.88         9.55 o                         
  -8  -8   1          0.14          7.12         8.93 o                         
  -7  -8   1         41.19         27.88         9.64 o                         
  -6  -8   1        429.28        493.47        24.16 o                         
  -5  -8   1        126.79        143.98        12.59 o                         
  -4  -8   1         11.52         11.14         5.90 o                         
  -3  -8   1          1.64          1.08         3.85 o                         
  -2  -8   1         39.75         39.32         5.79 o                         
  -1  -8   1        828.31        778.54        22.90 o                         
   0  -8   1        866.10        863.25        24.56 o                         
   1  -8   1       2710.16       2763.02        67.70 o                         
   2  -8   1         44.51         38.78         4.99 o                         
   3  -8   1        647.30        669.08        26.47 o                         
   4  -8   1          0.69         -6.64         6.64 o                         
   5  -8   1       1226.24       1194.69        43.87 o                         
   6  -8   1          2.15         -8.10         8.10 o                         
   7  -8   1        659.49        649.20        60.91 o                         
   8  -8   1        115.96        148.39        20.09 o                         
   9  -8   1          8.67          2.59         9.72 o                         
  -9  -7   1        480.01        497.51        35.62 o                         
  -8  -7   1         96.45        117.34        16.77 o                         
  -7  -7   1         13.46         25.46        11.21 o                         
  -6  -7   1          9.91          6.18         6.83 o                         
  -5  -7   1         76.96        122.44        12.47 o                         
  -4  -7   1       2272.73       2451.48        76.40 o                         
  -3  -7   1       2148.01       2088.69        52.87 o                         
  -2  -7   1        712.27        683.34        24.85 o                         
  -1  -7   1        117.55        102.73        12.80 o                         
   0  -7   1        203.60        203.35         8.76 o                         
   1  -7   1       1944.52       2038.01        50.62 o                         
   2  -7   1       1844.55       1852.04        39.67 o                         
   3  -7   1         34.47         25.18         5.06 o                         
   4  -7   1       1984.61       1893.90        60.34 o                         
   5  -7   1          3.82          0.46         7.78 o                         
   6  -7   1        284.34        304.99        26.57 o                         
   7  -7   1          4.38         12.72         7.16 o                         
   8  -7   1        594.49        596.73        37.91 o                         
   9  -7   1        107.67         91.69        18.47 o                         
  10  -7   1          5.72        -11.02        11.66 o                         
  11  -7   1         31.14         30.13        17.82 o                         
 -10  -6   1          1.68          1.65        11.66 o                         
  -9  -6   1          0.23         -0.46         9.16 o                         
  -8  -6   1        631.55        718.48        33.09 o                         
  -7  -6   1          2.83          0.65         7.38 o                         
  -6  -6   1         79.57        104.21        11.68 o                         
  -5  -6   1        114.18        119.00        10.77 o                         
  -4  -6   1       2112.69       2146.17        67.23 o                         
  -3  -6   1        250.34        350.51        15.69 o                         
  -2  -6   1        594.55        666.31        23.71 o                         
  -1  -6   1         67.44        105.51        14.26 o                         
   0  -6   1          5.97          0.12         2.93 o                         
   1  -6   1        384.97        306.16         8.71 o                         
   2  -6   1       1744.78       1826.69        38.84 o                         
   3  -6   1       1805.36       1739.02        50.83 o                         
   4  -6   1        199.48        177.24         9.24 o                         
   5  -6   1       1877.78       1903.22        48.60 o                         
   6  -6   1        107.44        100.27        11.83 o                         
   7  -6   1        566.17        590.86        26.08 o                         
   8  -6   1         36.53         16.20        10.69 o                         
  10  -6   1         69.50         65.77        19.44 o                         
  11  -6   1         37.18         17.50        15.88 o                         
 -10  -5   1        107.07        116.72        23.33 o                         
  -9  -5   1         66.46         42.11        12.03 o                         
  -8  -5   1        218.61        244.54        18.54 o                         
  -7  -5   1        529.54        595.90        46.82 o                         
  -6  -5   1        100.25        113.45        23.65 o                         
  -5  -5   1        143.04        137.60        11.23 o                         
  -4  -5   1        201.55        181.55        11.34 o                         
  -3  -5   1       6490.31       7057.80       202.61 o                         
  -2  -5   1       2090.17       2283.84        55.74 o                         
  -1  -5   1        819.96        681.30        18.88 o                         
   0  -5   1       4027.12       3937.23        92.15 o                         
   1  -5   1         13.80          8.24         2.54 o                         
   2  -5   1        756.21        748.27        22.44 o                         
   3  -5   1       1360.59       1180.82        25.89 o                         
   4  -5   1       3934.72       3873.48        92.39 o                         
   5  -5   1        164.27        151.65         8.10 o                         
   6  -5   1        309.75        302.25        12.27 o                         
   7  -5   1         51.67         35.87         6.21 o                         
   8  -5   1          6.73         -6.48         7.45 o                         
   9  -5   1         12.12          1.30        11.34 o                         
  10  -5   1        113.38         75.81        19.76 o                         
  11  -5   1         35.10         28.19        16.52 o                         
 -10  -4   1         41.66         20.99        14.09 o                         
  -9  -4   1        241.78        257.87        24.42 o                         
  -8  -4   1         29.69         37.77        11.34 o                         
  -7  -4   1         56.49         43.48        12.64 o                         
  -6  -4   1        412.98        507.96        32.08 o                         
  -5  -4   1        245.14        236.38        13.74 o                         
  -4  -4   1       3047.55       3215.41        96.22 o                         
  -3  -4   1        410.29        414.53        12.80 o                         
  -2  -4   1       1356.34       1318.66        28.54 o                         
  -1  -4   1       8788.31       9347.82       186.64 o                         
   0  -4   1         26.13         12.77         2.24 o                         
   1  -4   1       1332.31       1346.49        32.99 o                         
   2  -4   1       2764.26       2615.72        53.43 o                         
   3  -4   1        547.41        430.67        23.93 o                         
   4  -4   1         28.31         18.42         3.75 o                         
   5  -4   1       1135.67       1181.95        38.83 o                         
   6  -4   1         21.69         25.49         4.91 o                         
   7  -4   1       1015.85       1030.08        53.46 o                         
   8  -4   1       1037.17       1141.89        82.44 o                         
   9  -4   1         10.67         14.90        12.31 o                         
  10  -4   1        126.54         84.56        20.09 o                         
  11  -4   1        206.62        254.63        31.10 o                         
 -11  -3   1          2.60         -4.05        10.54 o                         
 -10  -3   1          4.85         10.50        12.64 o                         
  -9  -3   1         18.67         27.30        10.15 o                         
  -8  -3   1       1114.69       1152.93        43.99 o                         
  -7  -3   1        188.73        211.62        15.23 o                         
  -6  -3   1        430.34        460.62        21.18 o                         
  -5  -3   1       3142.49       3155.38        95.30 o                         
  -4  -3   1         72.61         60.45         7.21 o                         
  -3  -3   1        541.26        692.28        23.93 o                         
  -2  -3   1        484.08        442.41        12.57 o                         
  -1  -3   1       1343.72       1610.20        27.42 o                         
   0  -3   1        373.31        382.16         7.51 o                         
   1  -3   1       3275.89       3513.42        57.79 o                         
   2  -3   1       1314.98       1467.20        30.63 o                         
   3  -3   1       1361.39       1179.32        37.92 o                         
   4  -3   1       3414.37       3159.33        93.91 o                         
   5  -3   1        794.23        808.63        22.62 o                         
   6  -3   1       2253.05       2235.86        56.30 o                         
   7  -3   1         37.21         34.79         7.55 o                         
   8  -3   1        652.84        690.31        59.13 o                         
   9  -3   1          2.64         -1.60         7.78 o                         
  10  -3   1        111.71        119.23        22.68 o                         
  11  -3   1         59.62         44.06        18.14 o                         
 -11  -2   1        198.80        210.97        21.64 o                         
 -10  -2   1         83.27         65.60        13.85 o                         
  -9  -2   1        505.67        491.87        26.58 o                         
  -8  -2   1        719.91        754.43        32.53 o                         
  -7  -2   1        637.93        675.34        28.64 o                         
  -6  -2   1        911.76        936.03        34.47 o                         
  -5  -2   1       1201.68       1222.10        40.89 o                         
  -4  -2   1       1767.86       1851.08        57.04 o                         
  -3  -2   1        204.43        266.70        11.68 o                         
  -2  -2   1       2598.51       2908.41        84.31 o                         
  -1  -2   1       3675.30       4522.19        90.58 o                         
   0  -2   1       3898.06       4767.54        85.01 o                         
   1  -2   1         22.77         57.09         3.65 o                         
   2  -2   1       7816.49       7417.32       120.97 o                         
   3  -2   1       3063.94       2629.61        76.62 o                         
   4  -2   1        514.99        537.79        15.64 o                         
   5  -2   1        632.10        627.19        18.33 o                         
   6  -2   1        987.34        991.23        40.42 o                         
   7  -2   1        162.46        164.45        13.17 o                         
   8  -2   1         69.65         74.31        10.84 o                         
   9  -2   1       1684.96       1762.82        61.74 o                         
  10  -2   1        169.35        156.04        16.95 o                         
  11  -2   1         12.91         11.99        14.58 o                         
 -11  -1   1         41.40         51.53        19.93 o                         
 -10  -1   1        809.78        934.14        80.35 o                         
  -9  -1   1         85.84         73.82        13.14 o                         
  -8  -1   1        118.97        117.29        13.74 o                         
  -7  -1   1          3.18         -5.11         6.07 o                         
  -6  -1   1        146.23        136.90        10.99 o                         
  -5  -1   1        452.07        560.39        21.98 o                         
  -4  -1   1        361.66        419.47        16.72 o                         
  -3  -1   1       4557.17       4703.90       135.14 o                         
  -2  -1   1       6603.02       7208.58       144.08 o                         
   1  -1   1       6616.11       6504.93       134.54 o                         
   2  -1   1        213.84        161.58         4.32 o                         
   3  -1   1       3148.97       3247.28        65.97 o                         
   4  -1   1       1312.15       1338.52        29.01 o                         
   5  -1   1         33.73         17.38         4.83 o                         
   6  -1   1       1043.77       1012.68        35.74 o                         
   7  -1   1        658.91        669.32        27.61 o                         
   8  -1   1          1.45         -0.20         7.94 o                         
   9  -1   1          0.02         -2.06        13.77 o                         
  10  -1   1        315.56        348.42        23.70 o                         
  11  -1   1          3.94         -0.80        10.07 o                         
 -11   0   1         28.06         18.28        11.80 o                         
 -10   0   1        103.45        104.72        17.25 o                         
  -9   0   1         96.34         85.75        14.58 o                         
  -8   0   1          5.10          2.58         6.98 o                         
  -7   0   1        594.15        594.90        28.19 o                         
  -6   0   1       1099.23       1077.02        37.57 o                         
  -5   0   1        143.62        134.26        11.66 o                         
  -4   0   1          3.54         18.79         6.48 o                         
  -3   0   1       2227.36       1936.78        57.73 o                         
  -2   0   1       8113.49       8296.39       190.04 o                         
  -1   0   1        115.59         77.19         2.54 o                         
   1   0   1       1586.94       1633.74        26.98 o                         
   2   0   1       1132.99       1174.42        20.10 o                         
   3   0   1       1888.04       1746.12        84.06 o                         
   4   0   1       5852.95       6183.66       178.78 o                         
   5   0   1       1011.73        955.20        32.88 o                         
   6   0   1        159.96        170.98        12.14 o                         
   7   0   1        402.68        430.32        27.38 o                         
   8   0   1        640.12        614.17        27.83 o                         
   9   0   1         59.04         74.19        17.50 o                         
  10   0   1          0.08          3.92         9.38 o                         
  11   0   1        180.76        204.21        26.73 o                         
 -11   1   1         33.00         25.55        11.39 o                         
 -10   1   1          8.34         -1.16         8.70 o                         
  -9   1   1        200.88        199.88        16.95 o                         
  -8   1   1       1495.83       1630.61        56.24 o                         
  -7   1   1         70.99         74.19        14.26 o                         
  -6   1   1       1485.80       1455.69        48.00 o                         
  -5   1   1       1628.03       1722.16        54.07 o                         
  -4   1   1       3180.48       3298.34        96.91 o                         
  -3   1   1         81.14         68.25         3.49 o                         
  -2   1   1          2.22          6.84         1.50 o                         
  -1   1   1       2963.72       3535.33        57.76 o                         
   0   1   1       1870.20       1522.77        43.64 o                         
   1   1   1      17315.32      17499.27       309.87 o                         
   2   1   1       3358.11       3554.52        72.05 o                         
   3   1   1        923.21       1066.55        33.79 o                         
   4   1   1         13.45          2.85         3.73 o                         
   5   1   1       3381.07       3471.59       103.67 o                         
   6   1   1        633.75        689.24        27.14 o                         
   7   1   1         56.40         57.49        14.09 o                         
   8   1   1        353.66        376.24        21.53 o                         
   9   1   1         16.41         19.53        12.31 o                         
  10   1   1          6.84          0.00        14.09 o                         
  11   1   1          2.11          5.15        11.55 o                         
 -11   2   1        223.89        262.77        21.73 o                         
 -10   2   1          0.94          1.59         9.03 o                         
  -9   2   1         26.12         22.11         8.76 o                         
  -8   2   1         25.85         12.96         7.90 o                         
  -7   2   1       1672.61       1719.60        80.03 o                         
  -6   2   1          3.20         -2.17         4.75 o                         
  -5   2   1        778.22        786.43        33.36 o                         
  -4   2   1       3247.99       3372.97        84.63 o                         
  -3   2   1        128.78        126.07         5.14 o                         
  -2   2   1       3444.28       3246.86        53.63 o                         
  -1   2   1       5484.86       5617.72        91.54 o                         
   0   2   1       9073.10       9885.98       160.34 o                         
   1   2   1       3744.68       3918.60        70.48 o                         
   2   2   1        388.50        365.32         8.14 o                         
   3   2   1        222.36        222.47        10.41 o                         
   4   2   1        897.91        879.94        30.13 o                         
   5   2   1        406.01        403.07        17.97 o                         
   6   2   1          7.54         -0.47         5.58 o                         
   7   2   1          1.52         -1.04         6.40 o                         
   8   2   1         15.19          6.93         8.26 o                         
   9   2   1        241.89        271.99        19.90 o                         
  10   2   1          0.98         -8.93         8.93 o                         
  11   2   1          1.53         15.99        12.47 o                         
 -11   3   1         34.14         37.26        17.82 o                         
 -10   3   1        358.22        380.96        23.82 o                         
  -9   3   1        255.27        239.60        17.85 o                         
  -8   3   1        164.22        148.49        13.60 o                         
  -7   3   1         45.95         32.06         7.65 o                         
  -6   3   1        424.42        400.54        24.16 o                         
  -5   3   1         55.78         43.70         4.97 o                         
  -4   3   1       1311.67       1098.24        28.49 o                         
  -3   3   1         45.83         11.28         6.32 o                         
  -2   3   1       1288.31       1159.41        27.07 o                         
  -1   3   1          7.34          1.00         1.32 o                         
   0   3   1        611.29        654.06        11.94 o                         
   1   3   1        985.83        872.13        15.65 o                         
   2   3   1        857.38        800.84        17.97 o                         
   3   3   1       2101.76       2134.42        64.01 o                         
   4   3   1          2.87         -2.97         7.78 o                         
   5   3   1          2.83         -1.40         7.61 o                         
   6   3   1         83.67         89.44        10.53 o                         
   7   3   1       1594.56       1742.63        59.10 o                         
   8   3   1        231.86        238.28        18.10 o                         
   9   3   1          4.12         -8.87         8.87 o                         
  10   3   1         71.46         79.31        14.74 o                         
 -11   4   1          4.00         20.41        16.20 o                         
 -10   4   1          1.67         16.52        14.90 o                         
  -9   4   1        926.75       1046.43        41.63 o                         
  -8   4   1         70.23         51.84        14.58 o                         
  -7   4   1         15.31         14.90         6.13 o                         
  -6   4   1          1.31         -2.96         3.42 o                         
  -5   4   1       2036.96       1987.38        49.94 o                         
  -4   4   1       3186.91       3363.88        80.49 o                         
  -3   4   1       1028.45       1067.59        33.21 o                         
  -2   4   1       1686.12       1741.78        42.37 o                         
  -1   4   1       1784.86       1679.24        47.64 o                         
   0   4   1       1761.15       1582.60        29.78 o                         
   1   4   1        448.67        444.97        13.08 o                         
   2   4   1       1642.33       1683.10        41.58 o                         
   3   4   1        226.97        358.38        11.87 o                         
   4   4   1       4285.51       4427.58       130.10 o                         
   5   4   1         22.45         30.46         9.72 o                         
   6   4   1        333.41        376.21        19.23 o                         
   7   4   1       1008.17       1050.41        39.86 o                         
   8   4   1        115.20        146.22        15.23 o                         
   9   4   1         23.90         33.05        15.55 o                         
  10   4   1         10.57          8.65        16.04 o                         
 -11   5   1        140.26        154.22        28.19 o                         
 -10   5   1         57.99         19.76        15.23 o                         
  -9   5   1        137.25        104.33        20.09 o                         
  -8   5   1        862.71        893.16        48.28 o                         
  -7   5   1         16.13          8.28         4.78 o                         
  -6   5   1          3.15         -2.87         3.92 o                         
  -5   5   1        140.36        152.06        12.80 o                         
  -4   5   1        470.34        440.32        14.14 o                         
  -3   5   1        165.52        175.85        14.40 o                         
  -2   5   1        877.07        762.05        17.75 o                         
  -1   5   1       5067.38       5134.02       117.09 o                         
   0   5   1        249.45        322.43        15.68 o                         
   1   5   1        355.84        378.53        12.15 o                         
   2   5   1       1516.32       1514.03        38.34 o                         
   3   5   1       4903.69       5060.80       119.69 o                         
   4   5   1        545.84        572.20        17.82 o                         
   5   5   1       1016.37       1156.38        40.53 o                         
   6   5   1          5.76         12.94         6.50 o                         
   7   5   1         88.48         92.46        20.41 o                         
   8   5   1        171.35        185.80        19.44 o                         
   9   5   1        124.73        143.65        17.41 o                         
  10   5   1         71.64         66.68        14.25 o                         
 -11   6   1         64.98         63.50        20.09 o                         
 -10   6   1        166.05        193.07        25.92 o                         
  -9   6   1          6.30         11.02        11.66 o                         
  -8   6   1        173.56        164.88        19.44 o                         
  -7   6   1        243.76        230.90        45.52 o                         
  -6   6   1          2.86         -0.56         4.03 o                         
  -5   6   1        975.80        944.36        26.70 o                         
  -4   6   1        273.59        239.21         9.78 o                         
  -3   6   1       5021.25       5027.43       144.42 o                         
  -2   6   1         69.32        100.96         7.97 o                         
  -1   6   1       7464.31       7758.29       180.55 o                         
   0   6   1       1420.08       1555.74        39.31 o                         
   1   6   1        641.40        649.00        18.87 o                         
   2   6   1       3180.70       3501.00       103.09 o                         
   3   6   1         56.23         59.91         5.90 o                         
   4   6   1       1227.77       1227.03        33.32 o                         
   5   6   1          0.45         -1.94         7.13 o                         
   6   6   1       1758.07       1844.72        61.84 o                         
   7   6   1        212.89        241.28        17.52 o                         
   8   6   1         13.38          1.94        12.31 o                         
   9   6   1         54.40         62.97        15.71 o                         
  10   6   1        388.39        361.25        29.81 o                         
 -11   7   1          3.00         -2.59        14.90 o                         
 -10   7   1         26.04         72.25        19.44 o                         
  -8   7   1          0.11          1.62         9.07 o                         
  -7   7   1          6.71          7.78        12.31 o                         
  -6   7   1       2059.42       2206.18       100.44 o                         
  -5   7   1        230.32        234.47        39.53 o                         
  -4   7   1        254.36        237.53        19.38 o                         
  -3   7   1          0.22         -3.09         3.09 o                         
  -2   7   1       3102.84       3188.95        76.96 o                         
  -1   7   1         19.62         24.25         4.49 o                         
   0   7   1       2152.88       2332.34        57.65 o                         
   1   7   1       1218.32       1211.52        32.41 o                         
   2   7   1        687.54        753.30        22.25 o                         
   3   7   1       4352.58       4269.52       102.92 o                         
   4   7   1       2023.27       1980.63        59.89 o                         
   5   7   1       1141.52       1172.24        44.17 o                         
   6   7   1         16.60         23.03        10.21 o                         
   7   7   1        402.72        432.00        23.57 o                         
   8   7   1         41.51         52.62        12.31 o                         
   9   7   1          0.19          5.22        13.93 o                         
 -10   8   1         26.00         45.36        17.17 o                         
  -9   8   1         67.53         47.95        14.90 o                         
  -8   8   1        578.77        590.58        37.91 o                         
  -7   8   1        220.96        168.55        14.47 o                         
  -6   8   1          9.77          2.49        20.25 o                         
  -5   8   1       1721.53       1699.13        56.41 o                         
  -4   8   1        233.53        245.70        19.67 o                         
  -3   8   1         84.07         81.52         9.29 o                         
  -2   8   1        516.26        479.20        15.61 o                         
  -1   8   1          3.45          0.25         3.51 o                         
   0   8   1         31.51         49.31         7.04 o                         
   1   8   1       2926.73       2810.22        78.53 o                         
   2   8   1       1088.71       1167.90        32.29 o                         
   3   8   1        140.24        119.57         8.59 o                         
   4   8   1       1082.83       1143.90        56.70 o                         
   5   8   1        620.31        644.52        27.57 o                         
   6   8   1        124.59        116.80        13.03 o                         
   7   8   1        301.55        358.21        22.52 o                         
   8   8   1        286.07        335.76        26.41 o                         
   9   8   1         21.25         16.72        20.74 o                         
  -9   9   1         21.82         12.64        12.64 o                         
  -8   9   1         40.77         25.31        10.42 o                         
  -7   9   1        195.62        181.59        15.40 o                         
  -6   9   1         28.50          6.28         7.67 o                         
  -5   9   1         94.57         67.29        10.93 o                         
  -4   9   1        998.90       1031.83        50.87 o                         
  -3   9   1        153.37        140.88        12.31 o                         
  -2   9   1        318.08        310.57        14.02 o                         
  -1   9   1         17.60         15.69         6.13 o                         
   0   9   1       1841.09       1811.49        47.15 o                         
   1   9   1        291.49        308.13        13.36 o                         
   2   9   1        776.37        812.92        24.87 o                         
   3   9   1          4.46          8.90         5.14 o                         
   4   9   1         13.79          7.45         6.48 o                         
   5   9   1        554.36        626.12        27.82 o                         
   6   9   1          2.71          4.70         6.87 o                         
   7   9   1         15.29         15.55         9.62 o                         
   8   9   1         26.16         30.58        21.71 o                         
 -10  10   1        350.78        400.75        34.67 o                         
  -9  10   1          6.78          5.51        11.66 o                         
  -8  10   1          0.33         -8.75        13.28 o                         
  -7  10   1         67.11         72.56        11.90 o                         
  -6  10   1        124.87        110.27        13.05 o                         
  -5  10   1         18.00          3.02        19.93 o                         
  -4  10   1        476.47        473.77        26.73 o                         
  -3  10   1       1223.10       1369.28        62.53 o                         
  -2  10   1        106.00        108.77        11.37 o                         
  -1  10   1        218.68        268.24        21.06 o                         
   0  10   1        227.28        188.34        10.54 o                         
   1  10   1        211.26        186.84        10.80 o                         
   2  10   1        459.20        537.91        19.28 o                         
   3  10   1        428.35        442.54        21.42 o                         
   4  10   1        488.88        543.92        25.09 o                         
   5  10   1        142.17        137.86        13.86 o                         
   6  10   1        347.02        354.90        27.54 o                         
   7  10   1         79.28         86.60        17.01 o                         
   8  10   1         33.32         18.47        16.52 o                         
  -9  11   1         43.72         24.95        12.96 o                         
  -8  11   1         69.10         57.35        16.52 o                         
  -7  11   1         11.53         10.82         9.41 o                         
  -6  11   1        539.92        525.82        26.39 o                         
  -5  11   1        186.81        184.43        27.52 o                         
  -4  11   1         13.17         -0.19         7.47 o                         
  -3  11   1        144.81        131.86        15.07 o                         
  -2  11   1        923.15        935.85        36.40 o                         
  -1  11   1          4.48         -6.19        16.04 o                         
   0  11   1        895.90        935.41        38.56 o                         
   1  11   1        193.93        227.73        29.81 o                         
   2  11   1        804.99        801.69        26.07 o                         
   3  11   1         15.64         16.27         7.55 o                         
   4  11   1        652.12        655.31        29.10 o                         
   5  11   1         45.22         52.56        12.30 o                         
   6  11   1         53.60         18.14        13.61 o                         
   7  11   1        140.96        138.67        24.62 o                         
  -9  12   1          9.17          4.54        11.99 o                         
  -8  12   1        121.05         97.28        15.31 o                         
  -7  12   1         29.30         18.11        10.27 o                         
  -6  12   1         42.56         19.24        10.33 o                         
  -5  12   1        615.84        679.70        31.23 o                         
  -4  12   1         12.54         30.11        11.02 o                         
  -3  12   1          8.17         -7.21         7.21 o                         
  -2  12   1         42.15         21.38         8.55 o                         
  -1  12   1        986.80       1061.72        40.85 o                         
   0  12   1          0.15         -7.01         7.32 o                         
   1  12   1        672.59        657.70        29.72 o                         
   2  12   1         20.22         27.63         9.51 o                         
   4  12   1        191.88        206.68        23.65 o                         
   5  12   1        117.79        122.15        21.71 o                         
   6  12   1        196.28        173.30        24.95 o                         
  -8  13   1         51.18         51.87        13.28 o                         
  -7  13   1        129.65        126.48        38.05 o                         
  -6  13   1          8.87         -7.55        12.96 o                         
  -5  13   1         59.34         47.98        11.43 o                         
  -4  13   1        667.24        761.08        34.18 o                         
  -3  13   1         16.11          2.36         9.40 o                         
  -2  13   1         36.88         29.78        10.27 o                         
  -1  13   1          2.55         -7.38         7.38 o                         
   0  13   1        436.29        487.22        44.71 o                         
   1  13   1         92.75        113.07        23.00 o                         
   2  13   1        377.74        404.64        43.09 o                         
  -7  14   1        142.37        142.56        29.16 o                         
  -6  14   1        364.88        442.22        42.77 o                         
  -5  14   1         14.64          6.16        15.88 o                         
  -4  14   1         34.77         17.17        16.20 o                         
  -3  14   1         69.65         34.99        16.85 o                         
  -2  14   1        164.41        153.90        26.57 o                         
   0  14   1        152.72        136.40        25.92 o                         
   1  14   1        322.54        337.89        34.67 o                         
  -6  15   1         56.36         59.62        22.36 o                         
  -5  15   1         31.31         19.12        17.50 o                         
  -4  15   1          6.67         -0.32        14.58 o                         
  -3  15   1        108.05        137.05        28.19 o                         
  -2  15   1        630.50        715.64        52.49 o                         
  -1  15   1          9.27         27.54        16.85 o                         
   0  15   1         83.12         43.42        18.14 o                         
   1  15   1        112.04         94.61        22.03 o                         
  -4  16   1         42.80         77.76        23.98 o                         
  -3  16   1          0.94          2.59        18.47 o                         
  -2  16   1         49.69         59.94        21.71 o                         
  -1  16   1         24.33          8.10        17.17 o                         
   0  16   1        233.85        253.01        34.67 o                         
   0 -16   2        117.29         90.72        23.98 o                         
   1 -16   2        254.22        217.69        33.37 o                         
   2 -16   2         66.65         26.57        18.79 o                         
   3 -16   2         81.87         68.36        23.65 o                         
   4 -16   2         46.38         47.33        17.01 o                         
  -1 -15   2         49.29         25.31        12.14 o                         
   0 -15   2         70.01         50.55        12.68 o                         
   1 -15   2          0.18         -3.74         9.57 o                         
   2 -15   2        314.80        329.77        23.43 o                         
   3 -15   2          1.54         -4.37         9.89 o                         
   4 -15   2         32.99         37.85        12.59 o                         
   5 -15   2         76.32         99.15        20.74 o                         
   6 -15   2         11.33         -6.55        10.56 o                         
  -4 -14   2        138.12        119.55        28.19 o                         
  -3 -14   2        337.30        321.05        32.08 o                         
  -2 -14   2        306.45        310.68        32.40 o                         
  -1 -14   2        288.66        292.41        21.73 o                         
   0 -14   2          0.44         -3.73         8.48 o                         
   1 -14   2          0.89          0.81        13.61 o                         
   2 -14   2         75.87         67.77        13.62 o                         
   3 -14   2        313.48        352.72        25.27 o                         
   4 -14   2          4.04         12.31        17.50 o                         
   5 -14   2        111.87         75.66        13.62 o                         
   6 -14   2        155.00        172.34        19.46 o                         
   7 -14   2         31.83          7.91        11.59 o                         
  -6 -13   2        107.49        129.92        29.81 o                         
  -5 -13   2          3.21         19.76        14.90 o                         
  -4 -13   2         13.65          6.80        14.26 o                         
  -3 -13   2        321.59        347.61        31.75 o                         
  -2 -13   2          3.06          7.45        11.34 o                         
  -1 -13   2         24.31         21.97        11.02 o                         
   0 -13   2        373.46        409.04        26.73 o                         
   1 -13   2         99.75        123.18        15.10 o                         
   2 -13   2        327.02        327.60        31.27 o                         
   3 -13   2        323.65        314.23        21.30 o                         
   4 -13   2        324.16        380.01        36.61 o                         
   5 -13   2          5.96         11.01         9.34 o                         
   6 -13   2        138.41        144.42        17.11 o                         
   7 -13   2         77.72         75.66        14.93 o                         
   8 -13   2          2.49         -7.52        15.39 o                         
  -7 -12   2         25.33         27.11        11.78 o                         
  -6 -12   2        395.64        429.82        26.73 o                         
  -5 -12   2          7.72          8.10        16.20 o                         
  -4 -12   2         14.02          1.30        11.66 o                         
  -3 -12   2        843.81        938.19        54.11 o                         
  -2 -12   2          4.31          1.70         7.90 o                         
  -1 -12   2         32.70         19.44         8.71 o                         
   0 -12   2        160.50        180.53        16.15 o                         
   1 -12   2       1512.80       1705.29        59.52 o                         
   2 -12   2         27.66         19.53        10.69 o                         
   3 -12   2        322.44        337.93        20.94 o                         
   4 -12   2          2.51          0.01         7.61 o                         
   5 -12   2         36.22         26.24        14.42 o                         
   6 -12   2         76.57         78.98        14.00 o                         
   7 -12   2          2.45         -7.14         9.64 o                         
   8 -12   2         72.39         47.06        31.75 o                         
  -7 -11   2         96.29        101.91        15.20 o                         
  -6 -11   2        254.57        194.36        25.27 o                         
  -5 -11   2        689.00        736.39        33.58 o                         
  -4 -11   2        148.76        152.93        14.25 o                         
  -3 -11   2         11.62         13.49         8.86 o                         
  -2 -11   2        566.52        563.56        26.73 o                         
  -1 -11   2        399.98        457.12        23.02 o                         
   0 -11   2         64.25         71.82        11.20 o                         
   1 -11   2          0.09          4.77        13.45 o                         
   2 -11   2        943.95        951.56        37.47 o                         
   3 -11   2          0.14         -6.62         6.62 o                         
   4 -11   2       1795.60       1694.95        70.14 o                         
   5 -11   2        157.78        160.09        15.41 o                         
   6 -11   2         38.96         29.71        22.03 o                         
   7 -11   2          4.42        -11.34        14.58 o                         
   8 -11   2        147.23        133.91        16.74 o                         
   9 -11   2        188.61        203.44        26.24 o                         
  -8 -10   2        341.79        364.19        24.73 o                         
  -7 -10   2         84.12        112.41        15.17 o                         
  -6 -10   2        144.25        137.15        14.87 o                         
  -5 -10   2         34.19         32.11         9.05 o                         
  -4 -10   2        769.49        847.02        33.43 o                         
  -3 -10   2        116.68        148.84        12.41 o                         
  -2 -10   2         29.39         21.86         6.61 o                         
  -1 -10   2       1482.06       1548.65        43.74 o                         
   0 -10   2          8.64         -1.84         7.13 o                         
   1 -10   2         38.08         44.10         9.72 o                         
   2 -10   2         42.88         44.94         8.56 o                         
   3 -10   2        725.28        782.55        35.70 o                         
   4 -10   2        296.16        331.92        37.42 o                         
   5 -10   2        220.00        242.83        17.44 o                         
   6 -10   2         31.94         27.73         9.88 o                         
   7 -10   2        111.62        102.85        15.88 o                         
   8 -10   2        164.72        124.50        15.54 o                         
   9 -10   2         33.08         28.84        13.93 o                         
  -9  -9   2        228.01        250.28        22.32 o                         
  -8  -9   2          2.38         -8.13         8.13 o                         
  -7  -9   2        633.07        686.80        49.90 o                         
  -6  -9   2        276.77        277.63        26.57 o                         
  -5  -9   2        424.09        452.09        22.57 o                         
  -4  -9   2          0.71         -7.13         7.13 o                         
  -3  -9   2        418.13        418.95        15.95 o                         
  -2  -9   2         14.48         14.81         4.84 o                         
  -1  -9   2        151.95        162.11        11.72 o                         
   0  -9   2       2003.27       1945.21        66.47 o                         
   1  -9   2          0.69         -4.05         4.81 o                         
   2  -9   2        526.69        565.99        24.53 o                         
   3  -9   2        876.32        918.97        34.64 o                         
   4  -9   2        104.84        111.32        14.43 o                         
   5  -9   2         52.92         35.25         8.62 o                         
   6  -9   2        395.83        411.38        22.04 o                         
   7  -9   2        120.03        100.54        13.39 o                         
   8  -9   2         37.77         35.45        13.12 o                         
   9  -9   2        119.73        104.33        20.41 o                         
  10  -9   2         76.27         57.02        16.52 o                         
  -9  -8   2        263.15        251.44        21.76 o                         
  -8  -8   2         33.03         24.13        10.07 o                         
  -7  -8   2         96.38        104.64        13.89 o                         
  -6  -8   2       1561.82       1649.25        57.27 o                         
  -5  -8   2        205.10        228.18        15.00 o                         
  -4  -8   2          9.69         14.53         6.69 o                         
  -3  -8   2        381.49        379.87        14.39 o                         
  -2  -8   2       3745.57       3837.42        93.08 o                         
  -1  -8   2       1022.57       1019.97        28.44 o                         
   0  -8   2        352.44        347.04        18.84 o                         
   1  -8   2        129.93        117.94         6.61 o                         
   2  -8   2        333.27        325.85        18.31 o                         
   3  -8   2          1.13          5.15        19.93 o                         
   4  -8   2          5.63          2.43         5.73 o                         
   5  -8   2        862.01        881.83        34.08 o                         
   6  -8   2         19.32         15.87         7.84 o                         
   7  -8   2        303.00        268.68        18.03 o                         
   8  -8   2         87.93        104.97        18.79 o                         
   9  -8   2        145.37        163.59        23.00 o                         
 -10  -7   2          8.45         13.03        11.43 o                         
  -9  -7   2        147.85        152.40        18.09 o                         
  -8  -7   2         24.05         13.35        10.38 o                         
  -7  -7   2        275.93        246.96        17.52 o                         
  -6  -7   2          3.86          5.78         6.86 o                         
  -5  -7   2       2621.69       2762.94        89.68 o                         
  -4  -7   2        156.54        154.33        15.37 o                         
  -3  -7   2        832.86        760.44        22.50 o                         
  -2  -7   2        254.88        274.39        10.96 o                         
  -1  -7   2       2565.11       2737.06        66.95 o                         
   0  -7   2        334.38        418.70        13.66 o                         
   1  -7   2        933.84        959.73        25.77 o                         
   2  -7   2       5964.84       6216.23       180.38 o                         
   3  -7   2        209.83        221.82        14.07 o                         
   4  -7   2        223.07        222.49        37.75 o                         
   5  -7   2        288.71        271.92        17.82 o                         
   6  -7   2       1627.64       1781.23        95.40 o                         
   7  -7   2        189.31        157.94        13.92 o                         
   8  -7   2        101.31        142.23        19.12 o                         
   9  -7   2        122.79         83.59        17.50 o                         
  10  -7   2          2.47         11.99        13.93 o                         
 -10  -6   2        219.55        185.73        20.25 o                         
  -9  -6   2        292.54        298.96        28.51 o                         
  -8  -6   2         54.12         53.57        11.62 o                         
  -7  -6   2        502.97        530.65        25.77 o                         
  -6  -6   2        552.39        547.26        33.37 o                         
  -5  -6   2         53.45         59.51        16.20 o                         
  -4  -6   2       2389.70       2550.35        78.58 o                         
  -3  -6   2        883.00        921.74        25.55 o                         
  -2  -6   2         16.59         34.31         4.91 o                         
  -1  -6   2       4264.39       4589.36       108.53 o                         
   0  -6   2       3522.36       3821.48        78.22 o                         
   1  -6   2        386.67        270.28         9.27 o                         
   2  -6   2        692.37        549.29        21.12 o                         
   3  -6   2       4554.69       4611.86       195.81 o                         
   4  -6   2        911.03        868.81        36.13 o                         
   5  -6   2        175.62        164.68        19.42 o                         
   6  -6   2         45.74         44.35         8.01 o                         
   7  -6   2        336.36        347.08        18.78 o                         
   8  -6   2        105.20        114.69        17.82 o                         
  10  -6   2         42.61         28.19        15.55 o                         
  11  -6   2         64.55         44.71        19.76 o                         
 -10  -5   2         54.87         73.21        16.85 o                         
  -9  -5   2         41.99         35.98        11.10 o                         
  -8  -5   2        159.26        153.61        26.55 o                         
  -7  -5   2        145.43        177.72        14.89 o                         
  -6  -5   2       1054.23       1097.01        49.39 o                         
  -5  -5   2          2.29         -2.51         4.51 o                         
  -4  -5   2         87.95        121.92         9.51 o                         
  -3  -5   2       9493.19       9982.25       231.62 o                         
  -2  -5   2         95.73        153.25         7.10 o                         
  -1  -5   2        246.84        281.96         9.76 o                         
   0  -5   2         80.93        105.79         5.37 o                         
   1  -5   2      13294.01      13994.89       395.49 o                         
   2  -5   2       1163.51       1327.52        50.38 o                         
   3  -5   2       1849.82       2016.38        42.34 o                         
   4  -5   2       1235.98       1150.64        68.58 o                         
   5  -5   2         30.39         32.27         4.81 o                         
   6  -5   2        237.63        240.89        12.56 o                         
   7  -5   2        117.27        107.72        11.43 o                         
   8  -5   2       1216.00       1119.95        58.64 o                         
   9  -5   2         23.91          0.00        10.69 o                         
  10  -5   2        343.57        317.16        31.75 o                         
  11  -5   2        159.18        158.11        28.51 o                         
 -10  -4   2         35.12         46.82        12.71 o                         
  -9  -4   2        415.05        455.96        34.18 o                         
  -8  -4   2        365.24        400.58        50.87 o                         
  -7  -4   2        228.36        231.78        26.24 o                         
  -6  -4   2       1124.71       1223.23        43.94 o                         
  -5  -4   2       1521.04       1554.34        83.59 o                         
  -4  -4   2       1350.22       1379.59        52.00 o                         
  -3  -4   2        774.14       1000.75        32.99 o                         
  -2  -4   2       3552.72       3603.76        82.82 o                         
  -1  -4   2        853.46        839.96        18.82 o                         
   0  -4   2       1243.02       1372.55        28.84 o                         
   1  -4   2       2000.14       1876.23        56.24 o                         
   2  -4   2         20.69         19.35         3.31 o                         
   3  -4   2          8.30          7.79         2.14 o                         
   4  -4   2       3813.87       3934.92        93.45 o                         
   5  -4   2       2105.28       1948.03        49.38 o                         
   6  -4   2         17.09         17.82         4.65 o                         
   7  -4   2         21.04         27.25         7.32 o                         
   8  -4   2         92.78         63.61        14.26 o                         
   9  -4   2        470.85        455.50        35.32 o                         
  10  -4   2         22.98         15.23        13.93 o                         
  11  -4   2         14.51          2.27        15.55 o                         
 -11  -3   2         13.62         14.73        11.68 o                         
 -10  -3   2         47.69         42.34        32.24 o                         
  -9  -3   2        125.03         99.80        14.20 o                         
  -8  -3   2        829.36        979.61        53.95 o                         
  -7  -3   2        487.23        499.76        32.06 o                         
  -6  -3   2        269.36        271.82        16.36 o                         
  -5  -3   2        495.81        560.81        42.77 o                         
  -4  -3   2       3654.28       3894.21       114.54 o                         
  -3  -3   2        149.06        146.18         9.16 o                         
  -2  -3   2          0.43          2.07         2.14 o                         
  -1  -3   2        847.89        852.49        16.60 o                         
   0  -3   2       3824.38       3877.36        63.66 o                         
   1  -3   2       1726.15       1586.93        35.49 o                         
   2  -3   2         66.74         23.38         2.21 o                         
   3  -3   2       3348.19       2916.52        89.69 o                         
   4  -3   2        763.25        713.83        32.56 o                         
   5  -3   2        247.07        260.51        10.34 o                         
   6  -3   2        460.87        460.85        15.83 o                         
   7  -3   2        105.60         99.14        15.23 o                         
   8  -3   2        767.90        768.05        46.64 o                         
   9  -3   2         33.72         37.51        10.99 o                         
  10  -3   2         60.06         30.13        15.55 o                         
  11  -3   2          5.35         22.68        17.50 o                         
 -11  -2   2        121.26        118.07        18.20 o                         
 -10  -2   2         77.48         74.49        14.25 o                         
  -9  -2   2        149.48        162.24        16.84 o                         
  -8  -2   2         26.17         37.71         9.73 o                         
  -7  -2   2       1081.26       1087.98        40.20 o                         
  -6  -2   2        210.43        258.04        15.22 o                         
  -5  -2   2          0.39          2.46         5.67 o                         
  -4  -2   2       3380.26       3559.87       104.81 o                         
  -3  -2   2        519.56        650.12        22.33 o                         
  -2  -2   2        312.88        360.50        13.17 o                         
  -1  -2   2       7466.34       7934.29       154.56 o                         
   0  -2   2      30754.62      30922.14       680.17 o                         
   1  -2   2        356.13        398.71         8.18 o                         
   2  -2   2        281.89        290.59         7.74 o                         
   3  -2   2        321.29        318.36        16.84 o                         
   4  -2   2       2302.96       2371.96        80.46 o                         
   5  -2   2          5.12          3.74         3.49 o                         
   6  -2   2        153.08        136.63         9.64 o                         
   7  -2   2       2120.37       2174.91        86.17 o                         
   8  -2   2         59.91         63.02        10.65 o                         
   9  -2   2        965.47       1025.53        51.68 o                         
  10  -2   2          0.73          6.74         9.59 o                         
  11  -2   2        186.98        177.84        28.51 o                         
 -11  -1   2          0.20         -8.64         8.64 o                         
 -10  -1   2         74.71         62.19        12.93 o                         
  -9  -1   2         36.34         16.52         9.62 o                         
  -8  -1   2          0.75         -6.45         6.45 o                         
  -7  -1   2        121.10        129.37        15.23 o                         
  -6  -1   2        914.14        960.62        34.82 o                         
  -5  -1   2       2937.02       2830.02       140.60 o                         
  -4  -1   2        672.39        675.97        23.93 o                         
  -3  -1   2       2877.97       3026.05        88.43 o                         
  -2  -1   2       4622.78       5331.16       106.94 o                         
  -1  -1   2       1435.68       1461.29        24.36 o                         
   0  -1   2        653.71        644.28        10.99 o                         
   1  -1   2      23568.71      24888.15       568.29 o                         
   2  -1   2         32.29         30.18         3.46 o                         
   3  -1   2       1427.28       1314.62        31.10 o                         
   4  -1   2       3743.69       3483.18       104.13 o                         
   5  -1   2       3111.32       3207.62        90.01 o                         
   6  -1   2        296.23        273.38        30.62 o                         
   7  -1   2        238.03        264.54        19.12 o                         
   8  -1   2        617.83        636.52        41.31 o                         
   9  -1   2        240.08        265.81        19.24 o                         
  10  -1   2         19.40         11.02        13.93 o                         
  11  -1   2          5.87         12.15        11.68 o                         
 -11   0   2         19.77         20.38        21.55 o                         
 -10   0   2          2.15         -3.24        12.31 o                         
  -9   0   2        938.23       1007.24        40.66 o                         
  -8   0   2        469.48        455.18        22.91 o                         
  -7   0   2        642.91        701.38        40.18 o                         
  -6   0   2         89.06        102.89        10.08 o                         
  -5   0   2       5945.68       6350.88       183.71 o                         
  -4   0   2       1401.64       1559.35        66.58 o                         
  -3   0   2        191.70        121.37         7.32 o                         
  -2   0   2       3856.13       4416.02        88.80 o                         
  -1   0   2         39.82          8.74         1.16 o                         
   1   0   2       1176.53       1346.90        22.55 o                         
   2   0   2       7283.91       7044.15       114.73 o                         
   3   0   2        789.64        672.75        17.68 o                         
   4   0   2        301.09        281.80        15.33 o                         
   5   0   2        550.37        593.16        22.91 o                         
   6   0   2        372.98        355.79        17.64 o                         
   7   0   2          2.02         -5.84         5.84 o                         
   8   0   2         67.50         77.09        21.87 o                         
   9   0   2       1198.03       1294.11        52.81 o                         
  10   0   2          8.96         -4.53         9.56 o                         
  11   0   2         96.51        107.67        24.30 o                         
 -11   1   2         55.02         37.01        12.47 o                         
 -10   1   2        370.38        368.53        23.57 o                         
  -9   1   2         24.24         28.45        12.15 o                         
  -8   1   2       1048.05       1065.78        40.44 o                         
  -7   1   2         31.80         34.14         8.25 o                         
  -6   1   2       1376.71       1385.38        46.05 o                         
  -5   1   2       3723.94       4008.24       117.96 o                         
  -4   1   2       1886.99       1972.86        90.88 o                         
  -3   1   2          8.26          7.07         1.96 o                         
  -2   1   2        338.04        432.99         8.24 o                         
   0   1   2         52.76         87.48         3.93 o                         
   1   1   2       1963.01       1666.81        27.88 o                         
   2   1   2       1716.37       1712.26        35.03 o                         
   3   1   2        132.91         71.01         3.88 o                         
   4   1   2         16.92         22.73         8.10 o                         
   5   1   2          6.13          4.95         4.28 o                         
   6   1   2         34.61         30.62        15.23 o                         
   7   1   2         77.29         82.26        11.11 o                         
   8   1   2        207.52        237.82        17.18 o                         
   9   1   2         27.84         27.04         9.28 o                         
  10   1   2        405.86        413.61        26.00 o                         
  11   1   2          0.11         -1.14        10.99 o                         
 -11   2   2         91.41         74.40        20.57 o                         
 -10   2   2          1.63         19.18        12.90 o                         
  -9   2   2        334.03        324.93        20.39 o                         
  -8   2   2        125.44        145.65        18.45 o                         
  -7   2   2       1400.68       1431.33        52.35 o                         
  -6   2   2         39.50         49.88         7.84 o                         
  -5   2   2         57.67         82.64        10.70 o                         
  -4   2   2        848.51        937.12        21.37 o                         
  -3   2   2       2263.78       2204.73        45.76 o                         
  -2   2   2       2199.64       1860.27        31.37 o                         
  -1   2   2      22290.00      23713.65       469.82 o                         
   0   2   2      11612.48      12479.76       221.34 o                         
   1   2   2        111.07        204.43         5.41 o                         
   2   2   2        407.49        530.82        13.04 o                         
   3   2   2        197.63        170.01         8.29 o                         
   4   2   2        237.82        213.30        11.32 o                         
   5   2   2        819.36        934.95        48.11 o                         
   6   2   2        847.38        975.13        39.20 o                         
   7   2   2       1294.72       1328.79        47.31 o                         
   8   2   2        952.54       1018.30        40.20 o                         
   9   2   2          6.85         -0.23        14.74 o                         
  10   2   2          0.71         -3.56        10.69 o                         
  11   2   2         37.68         16.58        13.03 o                         
 -11   3   2          2.70         -5.28        10.27 o                         
 -10   3   2        155.07        181.46        17.41 o                         
  -9   3   2         91.35         89.99        13.12 o                         
  -8   3   2        583.56        619.73        27.25 o                         
  -7   3   2          1.80          1.94         8.75 o                         
  -6   3   2       2058.33       2066.10        72.07 o                         
  -5   3   2          2.16         -0.85         3.04 o                         
  -4   3   2         37.67         14.10         5.18 o                         
  -3   3   2        953.24        957.63        24.75 o                         
  -2   3   2         18.81         17.13         1.96 o                         
  -1   3   2        447.95        386.15         9.30 o                         
   0   3   2         69.32         41.78         3.48 o                         
   1   3   2        234.55        210.27         7.00 o                         
   2   3   2       1321.90       1256.53        27.12 o                         
   3   3   2        802.46        933.06        21.07 o                         
   4   3   2          0.14          1.27         4.10 o                         
   5   3   2       2887.51       2946.52        89.80 o                         
   6   3   2        149.62        157.62        14.56 o                         
   7   3   2         17.01          1.65         9.23 o                         
   8   3   2        725.72        684.38        32.24 o                         
   9   3   2         29.20         14.61        10.28 o                         
  10   3   2          1.46          9.07         9.85 o                         
 -11   4   2         71.07         71.28        19.76 o                         
 -10   4   2         67.58         46.66        17.17 o                         
  -9   4   2        328.25        280.45        18.90 o                         
  -8   4   2        423.04        451.47        26.24 o                         
  -7   4   2        808.31        798.63        32.87 o                         
  -6   4   2          0.92          1.71         3.61 o                         
  -5   4   2        326.54        317.03        12.17 o                         
  -4   4   2         18.60         22.36         4.46 o                         
  -3   4   2        720.09        778.45        21.05 o                         
  -2   4   2        761.56        604.33        14.26 o                         
  -1   4   2        551.59        569.72        16.24 o                         
   0   4   2       5616.47       5384.69       108.36 o                         
   1   4   2       5044.92       5398.86       125.99 o                         
   2   4   2       3039.76       3232.43        77.54 o                         
   3   4   2       1604.54       1613.02        41.12 o                         
   4   4   2        455.55        417.54        15.44 o                         
   5   4   2        196.96        176.45        21.21 o                         
   6   4   2        876.31        940.07        35.28 o                         
   7   4   2        185.01        187.79        19.76 o                         
   8   4   2        351.68        388.76        32.40 o                         
   9   4   2        290.11        366.82        26.23 o                         
  10   4   2         12.47          6.48        10.19 o                         
 -11   5   2         62.52         67.39        20.09 o                         
 -10   5   2        161.37        154.22        24.30 o                         
  -9   5   2          1.02          8.75        11.34 o                         
  -8   5   2        361.36        360.25        28.84 o                         
  -7   5   2         64.28         61.70         7.28 o                         
  -6   5   2         82.00         87.49         7.59 o                         
  -5   5   2         10.18         11.71         5.59 o                         
  -4   5   2       2077.50       1849.45        56.24 o                         
  -3   5   2        946.96        870.46        23.65 o                         
  -2   5   2        295.67        323.03        11.13 o                         
  -1   5   2        514.98        572.36        16.22 o                         
   0   5   2       2614.53       2486.47        60.03 o                         
   1   5   2        314.25        339.28        14.26 o                         
   2   5   2        445.75        525.12        15.83 o                         
   3   5   2        728.95        767.85        21.87 o                         
   4   5   2          1.35          7.60         3.68 o                         
   5   5   2         12.70          7.50        15.07 o                         
   6   5   2         34.01         45.44         9.59 o                         
   7   5   2        951.94       1043.86        40.40 o                         
   8   5   2         44.72         54.22        12.47 o                         
   9   5   2        320.28        313.60        22.68 o                         
  10   5   2        110.42         76.23        23.98 o                         
 -11   6   2         10.81         16.52        15.55 o                         
 -10   6   2         24.61         -1.30        12.64 o                         
  -9   6   2         86.19         81.32        18.14 o                         
  -8   6   2         22.72         26.89        11.34 o                         
  -7   6   2        305.32        338.31        24.77 o                         
  -6   6   2        130.94        121.31         8.47 o                         
  -5   6   2         83.43         82.42         7.09 o                         
  -4   6   2          0.99         -0.99         7.61 o                         
  -3   6   2       2230.17       2106.30        52.09 o                         
  -2   6   2        354.17        435.94        13.73 o                         
  -1   6   2        437.94        494.89        15.05 o                         
   0   6   2       3055.18       3146.42        75.68 o                         
   1   6   2       1208.98       1291.87        33.66 o                         
   2   6   2        465.58        556.14        21.13 o                         
   3   6   2       1090.00       1049.98        31.77 o                         
   4   6   2       1899.84       1987.57        63.10 o                         
   5   6   2         17.98         14.42         6.37 o                         
   6   6   2          6.71          7.70         9.07 o                         
   7   6   2          3.53         -6.50         6.50 o                         
   8   6   2        127.13        133.16        22.36 o                         
   9   6   2          1.30         -1.05         9.49 o                         
 -11   7   2         10.90         -0.32        13.61 o                         
 -10   7   2          6.58         -3.24        12.64 o                         
  -9   7   2        320.27        344.37        30.78 o                         
  -8   7   2        558.26        600.95        37.91 o                         
  -7   7   2        380.61        288.35        17.16 o                         
  -6   7   2        185.75        123.12        19.76 o                         
  -5   7   2        177.10        161.96         9.32 o                         
  -4   7   2         75.34         76.63         7.42 o                         
  -3   7   2        327.85        310.86        13.70 o                         
  -2   7   2       1598.61       1555.58        39.78 o                         
  -1   7   2       1761.33       1836.17        46.78 o                         
   0   7   2        237.88        226.68        13.16 o                         
   1   7   2        906.41        955.07        26.59 o                         
   2   7   2        520.98        439.69        15.11 o                         
   3   7   2        173.27        160.89        12.77 o                         
   4   7   2         45.69         42.82         6.20 o                         
   5   7   2       1109.73       1147.75        96.70 o                         
   6   7   2        177.69        176.92        14.32 o                         
   7   7   2        473.19        541.55        26.91 o                         
   8   7   2        270.13        286.89        26.89 o                         
   9   7   2         91.42         79.18        14.54 o                         
 -10   8   2        162.27        150.01        24.62 o                         
  -9   8   2         17.38         -4.86        12.31 o                         
  -8   8   2        181.58        191.77        23.98 o                         
  -7   8   2         40.41         34.51        13.93 o                         
  -6   8   2          0.41         -0.99         6.66 o                         
  -5   8   2        754.57        737.53        23.41 o                         
  -4   8   2          2.33          1.17         4.43 o                         
  -3   8   2         14.01         29.10         4.79 o                         
  -2   8   2          8.49         13.58         4.06 o                         
  -1   8   2       2231.10       2270.25        70.28 o                         
   0   8   2        633.41        622.21        24.85 o                         
   1   8   2         11.61         24.58         4.81 o                         
   2   8   2          2.97          7.43         4.11 o                         
   3   8   2         42.03         58.53         9.29 o                         
   4   8   2          2.93          7.89         5.67 o                         
   5   8   2         21.78         21.36         7.67 o                         
   6   8   2       1143.31       1161.46        43.74 o                         
   7   8   2          0.39         -0.71         8.14 o                         
   8   8   2          3.14         -5.38         8.36 o                         
   9   8   2          3.91          5.83        15.23 o                         
 -10   9   2         57.60         56.38        19.12 o                         
  -9   9   2        180.59        189.83        23.65 o                         
  -8   9   2         17.95          5.62         8.10 o                         
  -7   9   2        576.92        643.06        28.67 o                         
  -6   9   2        489.92        477.35        25.74 o                         
  -5   9   2         22.95         32.68        20.09 o                         
  -4   9   2         76.53         62.12        24.95 o                         
  -3   9   2         76.44         71.93        11.99 o                         
  -2   9   2        932.48        926.62        30.45 o                         
  -1   9   2          1.04         10.26         4.48 o                         
   0   9   2        392.60        439.16        15.79 o                         
   1   9   2        122.39        111.27         8.47 o                         
   2   9   2        256.48        243.90        11.89 o                         
   3   9   2        677.91        755.32        29.58 o                         
   4   9   2         40.81         52.60         9.72 o                         
   5   9   2          1.77         -3.51         6.27 o                         
   6   9   2        117.16        116.61        13.74 o                         
   7   9   2        182.65        146.83        16.93 o                         
   8   9   2          8.17          6.16        13.61 o                         
  -9  10   2         34.66         27.86        13.61 o                         
  -8  10   2        117.11        109.06        14.47 o                         
  -7  10   2          0.38          1.08         7.78 o                         
  -6  10   2        415.68        464.91        74.83 o                         
  -5  10   2        397.81        407.01        51.35 o                         
  -4  10   2         61.34         51.93         9.41 o                         
  -3  10   2        202.65        230.00        19.12 o                         
  -2  10   2        717.56        759.38        34.34 o                         
  -1  10   2        835.02        891.72        27.91 o                         
   0  10   2          7.07         11.66         5.81 o                         
   1  10   2        765.03        802.23        25.24 o                         
   2  10   2        204.78        205.37        11.67 o                         
   3  10   2          0.47          1.79         6.13 o                         
   4  10   2        190.98        174.42        18.45 o                         
   5  10   2        288.88        317.12        19.82 o                         
   6  10   2         93.89        112.10        21.38 o                         
   7  10   2         12.13          6.16        12.96 o                         
   8  10   2         15.56         13.28        15.55 o                         
  -9  11   2        161.79        164.56        23.98 o                         
  -8  11   2          2.40          0.32        11.66 o                         
  -7  11   2        121.80        126.49        15.02 o                         
  -6  11   2        298.60        294.81        19.54 o                         
  -5  11   2          2.11          2.74         6.96 o                         
  -4  11   2        475.00        464.27        62.03 o                         
  -3  11   2        105.18        108.00        15.23 o                         
  -2  11   2       1237.62       1374.58        65.45 o                         
  -1  11   2          0.21          7.10         6.76 o                         
   0  11   2        205.02        199.21        15.31 o                         
   1  11   2          2.70          2.17         5.02 o                         
   2  11   2       1437.23       1459.11        41.50 o                         
   3  11   2         43.23         67.39        14.90 o                         
   4  11   2          0.53          4.21        10.04 o                         
   5  11   2        335.74        401.72        33.05 o                         
   6  11   2         32.99         28.19        14.58 o                         
   7  11   2         86.36         81.65        20.41 o                         
  -9  12   2         39.65         37.26        15.23 o                         
  -8  12   2        258.44        305.77        46.98 o                         
  -7  12   2          1.06         -2.32        11.28 o                         
  -6  12   2         73.01         67.38        12.30 o                         
  -5  12   2        228.79        259.22        33.21 o                         
  -4  12   2         72.74         50.24        10.27 o                         
  -3  12   2        213.21        218.45        25.11 o                         
  -2  12   2         25.49         29.53         9.40 o                         
  -1  12   2       1671.02       1701.06        84.55 o                         
   3  12   2        273.87        290.92        25.27 o                         
   4  12   2        154.11        127.65        20.09 o                         
   5  12   2        156.09        121.82        20.74 o                         
   6  12   2        254.85        318.78        32.40 o                         
  -8  13   2          8.41          7.45        18.79 o                         
  -7  13   2        533.04        605.48        48.28 o                         
  -6  13   2          1.05        -14.26        14.26 o                         
  -5  13   2         14.50         14.58        14.58 o                         
  -4  13   2        157.90        121.17        29.16 o                         
  -3  13   2        351.46        314.24        33.37 o                         
  -2  13   2         69.75         61.88        20.74 o                         
  -1  13   2         19.35         29.48        14.58 o                         
   0  13   2        762.90        836.78        53.78 o                         
   1  13   2         56.24         57.02        17.82 o                         
   2  13   2         37.20         50.87        28.19 o                         
  -7  14   2          0.99         -1.62        16.52 o                         
  -6  14   2         64.68         73.55        23.00 o                         
  -5  14   2         65.28         41.15        18.47 o                         
  -4  14   2          5.43         -0.65        12.64 o                         
  -3  14   2        743.13        887.32        58.64 o                         
  -2  14   2         34.44         27.86        16.20 o                         
  -1  14   2        203.12        263.70        34.02 o                         
   1  14   2        271.92        192.42        34.02 o                         
  -6  15   2          0.08         14.58        18.14 o                         
  -5  15   2         53.21         77.11        24.30 o                         
  -3  15   2         11.89          9.40        15.88 o                         
  -2  15   2         39.46         22.03        16.52 o                         
  -1  15   2         48.15         45.68        19.12 o                         
   0  15   2         62.89         58.97        20.41 o                         
   1  15   2          5.08          3.56        14.90 o                         
  -4  16   2         70.34         49.90        22.36 o                         
  -3  16   2          2.63          6.16        15.88 o                         
  -2  16   2          5.54          1.62        15.55 o                         
  -1  16   2        179.52        189.18        31.10 o                         
   0  16   2         58.06         21.38        17.82 o                         
   0 -16   3          0.94         -3.36        10.99 o                         
   1 -16   3         68.55         37.47        12.82 o                         
   2 -16   3          4.22         11.66        11.91 o                         
   3 -16   3         27.23         35.81        13.51 o                         
   4 -16   3        123.90        124.48        47.63 o                         
  -3 -15   3          1.16         -4.86        14.26 o                         
  -2 -15   3          1.14         11.99        16.20 o                         
  -1 -15   3         24.04          9.12        10.99 o                         
   0 -15   3         65.17         62.51        13.75 o                         
   1 -15   3          5.40          1.41        10.21 o                         
   2 -15   3        110.02        124.30        16.81 o                         
   3 -15   3        170.65        192.01        20.31 o                         
   4 -15   3         18.57         11.79        10.90 o                         
   5 -15   3         30.36         12.15        10.54 o                         
   6 -15   3        198.16        180.77        20.34 o                         
  -5 -14   3         25.06         11.99        16.52 o                         
  -4 -14   3        396.94        362.84        34.99 o                         
  -3 -14   3        322.40        318.45        32.72 o                         
  -2 -14   3         11.82         12.31        29.16 o                         
  -1 -14   3         62.75         64.56        12.87 o                         
   0 -14   3         30.68          8.42        14.58 o                         
   1 -14   3         53.66         40.86        12.14 o                         
   2 -14   3          8.88          2.47         9.49 o                         
   3 -14   3        518.97        582.35        31.07 o                         
   4 -14   3        222.41        225.81        20.00 o                         
   5 -14   3          0.55         -3.16         8.51 o                         
   6 -14   3        185.26        178.00        19.61 o                         
   7 -14   3          2.05        -13.33        19.12 o                         
  -6 -13   3         45.22         57.02        20.41 o                         
  -5 -13   3          6.63          4.54        13.61 o                         
  -4 -13   3        113.88         83.91        19.76 o                         
  -3 -13   3          2.17         -1.30        12.31 o                         
  -2 -13   3        269.92        269.86        29.48 o                         
  -1 -13   3         77.08         88.86        13.86 o                         
   0 -13   3        204.76        213.48        37.58 o                         
   1 -13   3          6.33         -1.36         8.39 o                         
   2 -13   3        484.81        608.08        32.67 o                         
   3 -13   3         76.50         51.06        11.59 o                         
   4 -13   3        200.17        151.08        17.85 o                         
   5 -13   3         70.76         65.77        19.76 o                         
   6 -13   3         52.30         59.97        13.39 o                         
   7 -13   3         27.72          9.66        25.76 o                         
   8 -13   3        126.04        132.65        18.77 o                         
  -7 -12   3         23.16        -12.31        12.31 o                         
  -6 -12   3         56.13         93.63        20.74 o                         
  -5 -12   3        392.07        447.40        36.29 o                         
  -4 -12   3         59.65         39.53        17.17 o                         
  -3 -12   3        472.11        509.90        37.26 o                         
  -2 -12   3        557.37        615.19        28.75 o                         
  -1 -12   3       1243.96       1220.47        55.57 o                         
   0 -12   3        813.36        883.71        36.50 o                         
   1 -12   3        544.88        529.90        28.03 o                         
   2 -12   3         36.86         25.20         8.94 o                         
   3 -12   3          3.33         11.42         8.90 o                         
   4 -12   3         26.28         23.22         9.18 o                         
   5 -12   3        262.49        288.68        20.14 o                         
   7 -12   3        109.26         76.10        20.25 o                         
   8 -12   3         77.04         71.63        23.65 o                         
  -7 -11   3         86.01         73.00        23.49 o                         
  -6 -11   3         94.77        112.76        17.50 o                         
  -5 -11   3        109.19        110.13        14.41 o                         
  -4 -11   3        201.34        231.46        19.28 o                         
  -3 -11   3        135.16        124.09        19.44 o                         
  -2 -11   3        826.24        837.62        47.13 o                         
  -1 -11   3        108.02        110.63        12.70 o                         
   0 -11   3        733.40        778.71        32.60 o                         
   1 -11   3        412.52        396.74        30.29 o                         
   2 -11   3        933.14        982.22        38.42 o                         
   3 -11   3        834.09        842.37        34.71 o                         
   4 -11   3        249.99        262.54        22.68 o                         
   5 -11   3         21.85         21.28         8.64 o                         
   6 -11   3        433.09        453.14        25.00 o                         
   7 -11   3          2.95         -8.03         8.03 o                         
   8 -11   3          4.05         -6.38        22.03 o                         
   9 -11   3         57.65         56.70        17.50 o                         
  -8 -10   3          0.49         -4.03         9.13 o                         
  -7 -10   3         21.50         30.01        14.42 o                         
  -6 -10   3        606.96        627.08        31.59 o                         
  -5 -10   3         92.33        105.34        13.39 o                         
  -4 -10   3        210.14        205.76        14.97 o                         
  -3 -10   3        203.86        225.45        17.50 o                         
  -2 -10   3        352.54        327.29        14.09 o                         
  -1 -10   3        640.96        587.68        26.34 o                         
   0 -10   3        290.13        296.63        17.62 o                         
   1 -10   3        797.52        866.78        35.86 o                         
   2 -10   3          2.87         -0.19         6.37 o                         
   3 -10   3         33.53         21.25        12.64 o                         
   4 -10   3        558.59        571.56        26.24 o                         
   5 -10   3        330.43        330.80        19.74 o                         
   6 -10   3        126.48        150.32        36.27 o                         
   7 -10   3        295.90        331.06        21.31 o                         
   8 -10   3        136.76        133.71        15.86 o                         
   9 -10   3          0.18         -0.32        11.66 o                         
  -9  -9   3        142.34        137.78        18.49 o                         
  -8  -9   3         27.27         20.92        10.64 o                         
  -7  -9   3         26.78         25.27        15.55 o                         
  -6  -9   3        337.62        332.41        20.15 o                         
  -5  -9   3        782.05        803.67        32.65 o                         
  -4  -9   3        548.31        598.71        25.53 o                         
  -3  -9   3        834.10        877.47        31.96 o                         
  -2  -9   3        576.83        614.91        20.02 o                         
  -1  -9   3        220.70        230.44        15.07 o                         
   0  -9   3          9.14         14.23         6.73 o                         
   1  -9   3        971.34       1019.39        37.08 o                         
   2  -9   3        258.66        268.60        23.00 o                         
   3  -9   3         21.04         24.23         6.98 o                         
   4  -9   3       2177.01       2262.94        98.01 o                         
   5  -9   3        135.74        128.06        12.91 o                         
   6  -9   3        364.12        384.69        21.54 o                         
   7  -9   3         39.95         21.05         8.91 o                         
   8  -9   3        199.51        170.91        17.12 o                         
   9  -9   3        199.58        224.50        25.27 o                         
  10  -9   3          0.21         18.79        13.93 o                         
  -9  -8   3          6.62         15.61        10.99 o                         
  -8  -8   3        785.79        889.25        38.72 o                         
  -7  -8   3          5.52         -1.99         8.10 o                         
  -6  -8   3        207.77        240.85        29.32 o                         
  -5  -8   3         50.83         56.23         9.38 o                         
  -4  -8   3        606.54        696.20        38.88 o                         
  -3  -8   3       1434.26       1362.94        36.90 o                         
  -2  -8   3         80.72         96.87         9.62 o                         
  -1  -8   3        406.20        444.42        15.19 o                         
   0  -8   3         42.47         55.12         5.22 o                         
   1  -8   3       1319.47       1279.93        43.50 o                         
   2  -8   3        684.04        730.55        28.01 o                         
   3  -8   3       2139.14       2395.80        91.35 o                         
   4  -8   3          2.90          7.30         6.97 o                         
   5  -8   3       1828.79       1860.03        96.37 o                         
   6  -8   3        218.62        214.59        15.82 o                         
   7  -8   3        305.83        327.33        19.93 o                         
   8  -8   3          0.52          3.24         9.72 o                         
   9  -8   3         73.36         72.57        17.17 o                         
  10  -8   3         14.05         21.71        14.26 o                         
 -10  -7   3         40.07         21.04        12.35 o                         
  -9  -7   3         67.59         99.05        16.49 o                         
  -8  -7   3         75.36         82.62        28.84 o                         
  -7  -7   3        369.96        366.78        21.18 o                         
  -6  -7   3         18.70         26.39        11.83 o                         
  -5  -7   3         99.53        113.64        13.45 o                         
  -4  -7   3         11.24          4.65         5.15 o                         
  -3  -7   3       1512.23       1553.75        56.27 o                         
  -2  -7   3        496.83        566.13        17.70 o                         
  -1  -7   3       1829.25       1814.91        45.92 o                         
   0  -7   3       1986.16       1779.97        44.82 o                         
   1  -7   3       1104.12       1189.57        39.85 o                         
   2  -7   3         24.51         12.67         5.67 o                         
   3  -7   3        902.91        911.72        32.62 o                         
   4  -7   3       1195.84       1125.03        39.02 o                         
   5  -7   3          0.73          1.96         5.53 o                         
   6  -7   3        883.46        909.37        34.45 o                         
   7  -7   3         23.94         15.04         7.95 o                         
   8  -7   3         14.48          3.89         9.07 o                         
   9  -7   3         46.74         39.20        14.26 o                         
  10  -7   3        364.50        384.55        35.64 o                         
 -10  -6   3          2.30         -7.02         9.41 o                         
  -9  -6   3        121.45        115.91        16.26 o                         
  -8  -6   3         27.24         26.80         9.36 o                         
  -7  -6   3         91.74         94.50        12.70 o                         
  -6  -6   3         12.70         27.11         8.01 o                         
  -5  -6   3       1325.39       1419.32        48.22 o                         
  -4  -6   3        812.94        787.62        30.76 o                         
  -3  -6   3        195.36        179.38         8.44 o                         
  -2  -6   3       9266.15       9860.23       228.94 o                         
  -1  -6   3          5.60         24.55         3.83 o                         
   0  -6   3       2185.16       2265.53        47.41 o                         
   1  -6   3       3487.40       3624.55       107.10 o                         
   2  -6   3        648.85        564.04        21.71 o                         
   3  -6   3       1335.59       1264.34       111.78 o                         
   4  -6   3          0.72         -0.44         4.10 o                         
   5  -6   3        149.80        149.33        11.72 o                         
   6  -6   3         56.11         55.34         9.03 o                         
   7  -6   3       1674.58       1647.60        55.21 o                         
   8  -6   3         41.23         54.76        14.26 o                         
   9  -6   3          1.08         14.58        11.66 o                         
  10  -6   3         43.43         59.94        19.12 o                         
  11  -6   3         22.21         -1.62        14.58 o                         
 -10  -5   3         33.44         37.49        17.82 o                         
  -9  -5   3        296.18        321.48        22.56 o                         
  -8  -5   3         64.74         56.51        11.10 o                         
  -7  -5   3         43.31         49.31        10.30 o                         
  -6  -5   3        442.12        421.17        20.62 o                         
  -5  -5   3       1540.00       1560.36        83.75 o                         
  -4  -5   3          4.13          2.13         5.99 o                         
  -3  -5   3       1740.35       1962.77        48.68 o                         
  -2  -5   3        623.74        642.77        18.20 o                         
  -1  -5   3       1724.66       1654.27        35.52 o                         
   0  -5   3       1667.21       1622.67        34.25 o                         
   1  -5   3        896.41        858.55        31.27 o                         
   2  -5   3       1203.81       1022.48        33.78 o                         
   3  -5   3       2412.14       2290.81        63.92 o                         
   4  -5   3       2189.47       2054.99        50.89 o                         
   5  -5   3        297.37        272.55        10.91 o                         
   6  -5   3        323.05        296.95        18.33 o                         
   7  -5   3          4.70          1.67         6.13 o                         
   8  -5   3        165.81        130.25        18.47 o                         
   9  -5   3         53.64         11.34        13.93 o                         
  10  -5   3          2.99         -3.24        11.66 o                         
  11  -5   3         69.29         75.17        22.36 o                         
 -11  -4   3        133.81         78.91        15.80 o                         
 -10  -4   3         58.63         72.67        14.32 o                         
  -9  -4   3          9.12         15.55        15.55 o                         
  -8  -4   3        282.91        275.29        18.78 o                         
  -7  -4   3        869.28        979.16        37.80 o                         
  -6  -4   3        685.62        679.80        47.79 o                         
  -5  -4   3         39.21         46.21         7.94 o                         
  -4  -4   3       4511.47       4768.13       183.69 o                         
  -3  -4   3       5545.13       6203.70       231.46 o                         
  -2  -4   3       1263.61       1134.30        28.35 o                         
  -1  -4   3         17.69          6.19         2.02 o                         
   0  -4   3        110.21        111.66         5.24 o                         
   1  -4   3        231.15        299.32        12.47 o                         
   2  -4   3       6052.14       6086.17       174.32 o                         
   3  -4   3       1748.32       1530.68        32.92 o                         
   4  -4   3        270.21        323.45        11.32 o                         
   5  -4   3        756.06        746.30        22.13 o                         
   6  -4   3        659.56        656.56        20.39 o                         
   7  -4   3         74.65         63.69         8.14 o                         
   9  -4   3        382.95        346.97        31.10 o                         
  10  -4   3         56.73         61.24        18.79 o                         
  11  -4   3         10.57         -4.21        14.26 o                         
 -11  -3   3          7.71          2.21        17.33 o                         
 -10  -3   3        445.42        493.84        28.63 o                         
  -9  -3   3         29.25         20.81         9.59 o                         
  -8  -3   3        129.64        123.70        16.36 o                         
  -7  -3   3        114.16        116.06        15.88 o                         
  -6  -3   3        382.09        389.41        35.32 o                         
  -5  -3   3         71.48         94.99         9.05 o                         
  -4  -3   3        683.03        824.44        36.76 o                         
  -3  -3   3      20366.32      22728.57       904.50 o                         
  -2  -3   3       5045.77       5434.16       126.24 o                         
  -1  -3   3        437.08        413.59         8.92 o                         
   0  -3   3         18.14         20.77         1.96 o                         
   1  -3   3       3100.54       2854.37        82.93 o                         
   2  -3   3         25.80         21.56         2.23 o                         
   3  -3   3        497.92        485.29        18.77 o                         
   4  -3   3       2165.16       2283.59        55.80 o                         
   5  -3   3         63.97         53.06         5.57 o                         
   6  -3   3       1231.38       1284.28        56.30 o                         
   7  -3   3         53.79         66.32        15.55 o                         
   8  -3   3        230.75        230.35        16.37 o                         
   9  -3   3          3.75          3.56        11.02 o                         
  10  -3   3        200.34        178.49        26.24 o                         
  11  -3   3         42.87         22.03        16.20 o                         
 -11  -2   3         23.16         41.06        14.74 o                         
 -10  -2   3          6.96          5.23         9.72 o                         
  -9  -2   3        420.34        439.54        24.85 o                         
  -8  -2   3          1.12         10.06         8.01 o                         
  -7  -2   3        386.33        444.91        26.89 o                         
  -6  -2   3       1407.71       1383.29        46.85 o                         
  -5  -2   3        661.84        684.79        25.66 o                         
  -4  -2   3        199.45        271.79        12.70 o                         
  -3  -2   3        681.95        595.73        20.84 o                         
  -2  -2   3        817.77       1024.56        31.73 o                         
  -1  -2   3          6.00          1.10         1.48 o                         
   0  -2   3       1342.35       1667.30        28.54 o                         
   1  -2   3       2462.09       2044.51        34.09 o                         
   2  -2   3        487.19        466.53        11.24 o                         
   3  -2   3       1181.56       1082.95        32.54 o                         
   4  -2   3       4836.88       4862.29       171.34 o                         
   5  -2   3       3449.86       3447.59        82.92 o                         
   6  -2   3          8.55          5.48         4.23 o                         
   7  -2   3        483.15        510.76        23.23 o                         
   8  -2   3        468.46        493.20        24.28 o                         
   9  -2   3         56.41         58.18        11.76 o                         
  10  -2   3          7.33          1.06         9.36 o                         
  11  -2   3        113.81         85.86        23.00 o                         
 -11  -1   3        115.72        122.46        18.06 o                         
 -10  -1   3          7.32          9.13         9.73 o                         
  -9  -1   3         79.39         77.65        12.82 o                         
  -8  -1   3        938.54       1007.54        39.18 o                         
  -7  -1   3        284.61        305.19        19.37 o                         
  -6  -1   3       1091.68       1215.43        51.19 o                         
  -5  -1   3        321.40        308.27        14.89 o                         
  -4  -1   3       1859.99       1917.02        58.65 o                         
  -3  -1   3        551.13        634.40        26.08 o                         
  -2  -1   3       7079.30       7744.54       154.73 o                         
  -1  -1   3      15394.52      16952.14       335.71 o                         
   0  -1   3       1613.72       1518.45        27.93 o                         
   1  -1   3      32034.02      30859.39       545.82 o                         
   2  -1   3       1689.01       1594.28        27.33 o                         
   3  -1   3       3527.82       3479.52       107.48 o                         
   4  -1   3        171.59        225.74         9.20 o                         
   5  -1   3       1595.99       1434.30        45.32 o                         
   6  -1   3        482.81        494.33        16.56 o                         
   7  -1   3         12.16         22.84         7.56 o                         
   8  -1   3        688.50        777.28        32.65 o                         
   9  -1   3         47.73         45.98        13.77 o                         
  10  -1   3         12.81         13.75        11.28 o                         
  11  -1   3          2.36         11.72        24.14 o                         
 -11   0   3        888.65        964.67        54.11 o                         
 -10   0   3         13.96        -11.02        11.02 o                         
  -9   0   3         19.03         21.13         9.55 o                         
  -8   0   3          0.17          0.17         6.98 o                         
  -7   0   3        270.34        298.69        24.30 o                         
  -6   0   3          9.07          2.72         5.25 o                         
  -5   0   3       1237.01       1337.00        48.76 o                         
  -4   0   3       3811.89       3924.42       114.42 o                         
  -3   0   3        451.98        640.28        21.53 o                         
  -2   0   3      20214.02      21583.32       349.02 o                         
  -1   0   3       4943.73       4624.86        86.27 o                         
   0   0   3      15257.01      15256.34       246.59 o                         
   1   0   3       1585.86       1695.57        34.41 o                         
   2   0   3       3556.67       3724.38        61.53 o                         
   3   0   3        254.42        320.05         8.81 o                         
   4   0   3        218.94        229.29        12.16 o                         
   5   0   3        262.63        224.33        10.81 o                         
   6   0   3        530.26        547.73        23.14 o                         
   7   0   3        126.27        132.02        14.71 o                         
   8   0   3          9.63         -0.56         6.83 o                         
   9   0   3        499.75        555.55        51.35 o                         
  10   0   3          0.39         -0.74         9.64 o                         
  11   0   3         40.32         27.60        12.96 o                         
 -11   1   3         25.24         17.51        11.39 o                         
 -10   1   3         16.54         17.51         9.78 o                         
  -9   1   3          1.81          0.38         8.98 o                         
  -8   1   3         10.67          9.99         7.38 o                         
  -7   1   3        278.40        305.98        30.29 o                         
  -6   1   3        673.63        696.42        26.80 o                         
  -5   1   3         91.90         66.29         7.56 o                         
  -3   1   3       4869.65       4888.22        98.43 o                         
  -2   1   3      23439.34      23861.54       422.47 o                         
  -1   1   3       3248.03       3787.03        62.03 o                         
   0   1   3       5827.79       6007.13       138.47 o                         
   1   1   3        690.95        864.56        15.20 o                         
   2   1   3       1199.28       1162.47        22.19 o                         
   3   1   3       5487.71       5514.13       201.40 o                         
   4   1   3         25.83          1.75         2.54 o                         
   5   1   3          0.58          2.31         4.10 o                         
   6   1   3         13.91          6.38         5.38 o                         
   7   1   3       1741.38       1790.61       133.47 o                         
   8   1   3         59.41         90.41        12.94 o                         
   9   1   3         16.65         11.98         9.26 o                         
  10   1   3         51.36         49.46        25.43 o                         
  11   1   3          5.66         23.30        12.48 o                         
 -11   2   3          0.27         14.96        22.68 o                         
 -10   2   3         33.33         39.45        16.69 o                         
  -9   2   3        710.86        805.94        34.13 o                         
  -8   2   3        129.80        100.75        12.36 o                         
  -7   2   3         33.40         27.97         8.24 o                         
  -6   2   3         90.48         75.93         8.93 o                         
  -5   2   3       6556.89       6779.09       158.66 o                         
  -4   2   3         14.69         11.10         3.00 o                         
  -3   2   3          4.74          4.94         2.11 o                         
  -2   2   3       3872.27       3958.41        65.25 o                         
  -1   2   3       1440.50       1537.65        25.98 o                         
   0   2   3       1959.89       1893.73        39.24 o                         
   1   2   3          8.60         23.16         2.38 o                         
   2   2   3       3004.18       2897.87        91.45 o                         
   3   2   3        180.53        291.50        10.17 o                         
   4   2   3       5682.25       5607.23       146.94 o                         
   5   2   3         49.62         70.73        16.52 o                         
   6   2   3        245.22        267.61        15.81 o                         
   7   2   3        543.23        585.21        26.57 o                         
   8   2   3        156.09        148.01        14.97 o                         
   9   2   3         44.68         52.14        12.03 o                         
  10   2   3         47.70         41.49        13.05 o                         
 -11   3   3         24.77         39.07        12.47 o                         
 -10   3   3          0.58         -6.17         7.42 o                         
  -9   3   3          2.28         -0.67         7.90 o                         
  -8   3   3       2151.07       2196.95        77.76 o                         
  -7   3   3        533.63        539.73        34.18 o                         
  -6   3   3          5.81         -2.87         3.62 o                         
  -5   3   3        906.01       1017.35        27.43 o                         
  -4   3   3       1045.87       1073.92        28.18 o                         
  -3   3   3        410.18        394.92        12.14 o                         
  -2   3   3       1798.46       1571.08        33.04 o                         
  -1   3   3         23.00         67.69         2.90 o                         
   0   3   3         38.62         31.18         2.55 o                         
   1   3   3       2375.26       2474.99        50.86 o                         
   2   3   3       1166.05       1102.00        28.16 o                         
   3   3   3       1389.33       1432.08        36.34 o                         
   4   3   3        197.22        215.32         9.22 o                         
   5   3   3         89.44         78.83         9.05 o                         
   6   3   3        160.70        169.44        13.17 o                         
   7   3   3          2.58          7.64         7.15 o                         
   8   3   3        137.46        135.98        15.07 o                         
   9   3   3         71.66         65.01        21.06 o                         
  10   3   3         32.71         29.29        12.08 o                         
 -11   4   3        153.53        113.40        22.68 o                         
 -10   4   3         17.11          2.27         8.93 o                         
  -9   4   3         10.92         19.83         9.40 o                         
  -8   4   3         50.01         32.85         8.47 o                         
  -7   4   3        511.86        527.66        24.34 o                         
  -6   4   3          0.04          3.06         3.94 o                         
  -5   4   3        400.04        411.94        16.95 o                         
  -4   4   3          9.98          2.88         5.03 o                         
  -3   4   3       3162.66       2952.22        70.64 o                         
  -2   4   3        114.24        160.52         6.64 o                         
  -1   4   3       3031.30       2926.10        59.93 o                         
   0   4   3        595.72        661.17        15.26 o                         
   1   4   3       1157.04       1214.77        26.38 o                         
   2   4   3       1656.57       1728.86        42.95 o                         
   3   4   3         66.05        126.14        10.69 o                         
   4   4   3        767.28        766.96        22.15 o                         
   5   4   3        955.15        915.97        33.44 o                         
   6   4   3       2084.16       2360.98        75.59 o                         
   7   4   3          3.12          4.22        11.99 o                         
   8   4   3          0.08          2.79         7.98 o                         
   9   4   3          2.06         17.76        10.65 o                         
  10   4   3        198.14        173.59        20.05 o                         
 -11   5   3         12.13         16.20        14.58 o                         
 -10   5   3        367.46        423.43        35.64 o                         
  -9   5   3         33.75         32.75         9.36 o                         
  -8   5   3         43.72         29.16         8.21 o                         
  -7   5   3         91.53         85.06         8.23 o                         
  -6   5   3       1406.50       1557.36        41.15 o                         
  -5   5   3         57.11         45.36         6.30 o                         
  -4   5   3        931.52        977.78        26.92 o                         
  -3   5   3         87.98        105.51         7.78 o                         
  -2   5   3       2598.35       2578.82        62.27 o                         
  -1   5   3       1598.47       1681.02        42.52 o                         
   0   5   3       1884.28       2176.08        53.34 o                         
   1   5   3       4698.99       4707.04       135.94 o                         
   2   5   3       1224.89       1237.75        32.28 o                         
   3   5   3       2185.48       2287.20        56.85 o                         
   4   5   3       1039.19       1041.03        28.89 o                         
   5   5   3       1613.08       1678.46        77.11 o                         
   6   5   3         26.82         36.99         9.16 o                         
   7   5   3        921.08        954.65        38.02 o                         
   8   5   3         26.73         15.26         9.87 o                         
   9   5   3          0.48         -3.95        14.90 o                         
  10   5   3        280.85        320.62        26.24 o                         
 -11   6   3         30.84         33.37        17.82 o                         
 -10   6   3          1.30          6.48        13.93 o                         
  -9   6   3        653.42        630.11        42.12 o                         
  -7   6   3        219.18        212.50        13.82 o                         
  -6   6   3          0.21         -0.24         7.73 o                         
  -5   6   3        770.21        693.95        27.22 o                         
  -4   6   3        141.56        125.01         7.74 o                         
  -3   6   3        733.38        680.92        19.80 o                         
  -2   6   3       3109.68       2920.96        70.56 o                         
  -1   6   3       2734.42       2940.28        70.87 o                         
   0   6   3         65.53         72.56         5.57 o                         
   1   6   3       2780.97       2747.17        66.95 o                         
   2   6   3       1771.52       1744.12        44.50 o                         
   3   6   3         72.33         70.14         6.62 o                         
   4   6   3        279.62        309.49        13.34 o                         
   5   6   3        267.78        258.48        15.56 o                         
   6   6   3        119.80        129.58        12.71 o                         
   7   6   3        396.79        419.47        22.79 o                         
   8   6   3        138.11        150.97        19.10 o                         
   9   6   3        152.98        163.59        39.51 o                         
 -11   7   3        239.72        225.79        30.13 o                         
 -10   7   3          3.01        -10.04        10.04 o                         
  -9   7   3          1.62         -3.24        10.69 o                         
  -8   7   3        117.26        134.78        18.14 o                         
  -7   7   3         42.35         41.17        10.21 o                         
  -6   7   3        202.39        188.27        21.51 o                         
  -5   7   3          6.25          4.07         9.36 o                         
  -4   7   3       2508.59       2465.65        61.38 o                         
  -3   7   3        458.88        484.11        17.15 o                         
  -2   7   3        354.67        349.06        12.34 o                         
  -1   7   3        121.72        136.62         9.33 o                         
   0   7   3       1715.06       1718.56        43.91 o                         
   1   7   3        243.67        252.03        10.50 o                         
   2   7   3         60.60         33.72         7.26 o                         
   3   7   3       1143.58       1151.33        32.09 o                         
   4   7   3          0.04         -2.75         4.58 o                         
   5   7   3        813.67        756.89        30.22 o                         
   6   7   3          4.02         -1.55         6.53 o                         
   7   7   3        375.35        373.71        21.96 o                         
   8   7   3        102.35        111.78        18.63 o                         
   9   7   3        408.53        438.98        39.53 o                         
 -10   8   3        158.73        164.56        25.60 o                         
  -8   8   3         52.21         43.74        17.17 o                         
  -7   8   3        732.62        803.32        47.45 o                         
  -6   8   3        463.64        476.24        30.13 o                         
  -5   8   3        247.22        250.02        13.49 o                         
  -4   8   3        293.12        275.35        11.85 o                         
  -3   8   3       4283.55       4314.40       103.69 o                         
  -2   8   3        548.25        640.45        19.68 o                         
  -1   8   3       1573.76       1600.38        41.64 o                         
   0   8   3        583.33        600.93        29.25 o                         
   1   8   3          5.22         15.90         4.50 o                         
   2   8   3        236.98        251.01        11.44 o                         
   3   8   3        133.09        131.64         9.08 o                         
   4   8   3       1668.64       1744.28        60.39 o                         
   5   8   3         17.82          8.23        10.21 o                         
   6   8   3         47.79         35.47        11.18 o                         
   7   8   3         88.35         74.44        13.10 o                         
   8   8   3         66.85         79.05        20.09 o                         
 -10   9   3         69.98         59.94        17.82 o                         
  -9   9   3        322.77        298.37        27.86 o                         
  -8   9   3        174.09        204.41        27.22 o                         
  -7   9   3         98.77         90.03        12.36 o                         
  -6   9   3        895.40        890.62        42.77 o                         
  -5   9   3        429.86        428.57        26.08 o                         
  -4   9   3         41.63         39.20        10.04 o                         
  -3   9   3         44.93         39.74         5.68 o                         
  -2   9   3          4.94          2.19         4.05 o                         
  -1   9   3        473.09        526.69        17.79 o                         
   0   9   3        765.39        758.96        23.34 o                         
   1   9   3        724.00        814.92        24.95 o                         
   2   9   3       1821.35       1900.41        50.17 o                         
   3   9   3        953.94        971.81        29.35 o                         
   4   9   3        254.83        231.30        22.03 o                         
   5   9   3        202.61        193.25        15.35 o                         
   6   9   3          5.96         -0.65        10.37 o                         
   7   9   3          5.51         22.68        14.58 o                         
   8   9   3         31.62         38.23        17.82 o                         
 -10  10   3         19.91         12.31        14.26 o                         
  -9  10   3         40.96         21.38        13.61 o                         
  -8  10   3        162.26        176.77        16.64 o                         
  -7  10   3         41.40         22.02         9.03 o                         
  -6  10   3         71.20         65.30        11.11 o                         
  -5  10   3        589.37        598.03        29.00 o                         
  -4  10   3        242.74        231.95        19.44 o                         
  -3  10   3         22.73         16.26        16.36 o                         
  -2  10   3        899.59        912.67        29.84 o                         
  -1  10   3       1401.44       1427.55        39.04 o                         
   0  10   3        131.53        157.69         9.97 o                         
   1  10   3        778.60        737.48        24.72 o                         
   2  10   3        182.85        181.38        14.47 o                         
   3  10   3        532.83        524.14        27.32 o                         
   4  10   3        310.28        287.35        25.27 o                         
   5  10   3          2.19          0.00         9.72 o                         
   6  10   3        366.52        430.88        35.32 o                         
   7  10   3          5.19         15.23        13.61 o                         
  -9  11   3         38.77         55.73        17.50 o                         
  -8  11   3          7.85          1.30        11.02 o                         
  -7  11   3         14.04          2.68         8.55 o                         
  -6  11   3         57.80         51.66        10.43 o                         
  -5  11   3        410.53        384.94        21.39 o                         
  -4  11   3        395.80        414.38        21.72 o                         
  -3  11   3         58.14         39.53        11.02 o                         
  -2  11   3        569.56        577.67        25.76 o                         
  -1  11   3        155.97        130.89        12.46 o                         
   0  11   3          3.88          0.94         6.54 o                         
   1  11   3         92.97        103.49        11.80 o                         
   2  11   3        666.00        707.38        30.05 o                         
   3  11   3        595.57        613.97        27.80 o                         
   4  11   3         22.63         36.29        13.61 o                         
   6  11   3        168.57        163.26        23.98 o                         
   7  11   3        160.10        144.50        25.27 o                         
  -8  12   3         88.83         73.55        21.71 o                         
  -7  12   3          6.94          1.30        11.49 o                         
  -6  12   3         95.23        132.53        28.84 o                         
  -5  12   3         66.70         28.84        16.52 o                         
  -4  12   3        108.81         67.71        18.47 o                         
  -3  12   3        329.34        279.25        30.78 o                         
  -1  12   3        378.48        384.87        33.70 o                         
   0  12   3        175.40        171.36        24.30 o                         
   1  12   3        337.35        314.57        30.46 o                         
   2  12   3         80.77         81.35        11.68 o                         
   3  12   3        228.11        213.48        22.36 o                         
   4  12   3         30.73          8.75        12.64 o                         
   5  12   3        160.68        138.67        22.03 o                         
   6  12   3         63.76         55.08        18.14 o                         
  -8  13   3         35.11         16.52        19.76 o                         
  -7  13   3          5.63          8.75        16.20 o                         
  -6  13   3        299.43        381.31        38.23 o                         
  -5  13   3         40.18         32.40        15.23 o                         
  -3  13   3        287.94        310.35        33.05 o                         
  -2  13   3        490.56        481.42        40.18 o                         
  -1  13   3        168.61        185.62        25.92 o                         
   5  13   3        162.55        129.60        27.54 o                         
  -7  14   3         50.85         20.41        18.14 o                         
  -6  14   3         18.92         27.54        20.09 o                         
  -5  14   3        261.89        285.08        34.02 o                         
  -4  14   3          3.34         -6.16        13.93 o                         
  -3  14   3         19.23          4.54        14.90 o                         
  -2  14   3         44.70         45.04        17.50 o                         
  -1  14   3         55.66         32.08        16.20 o                         
   0  14   3         13.22         16.52        15.55 o                         
   1  14   3        226.96        268.88        35.96 o                         
  -6  15   3         31.32         -1.62        16.52 o                         
  -5  15   3          0.33         -4.54        15.23 o                         
  -4  15   3         12.94          2.92        13.93 o                         
  -3  15   3         48.12         40.18        19.76 o                         
  -2  15   3         24.19          6.48        16.85 o                         
  -1  15   3          0.38         11.02        16.20 o                         
   0  15   3        243.84        227.09        32.72 o                         
   1  15   3         13.91         -3.24        15.55 o                         
  -3  16   3         84.11         56.05        21.06 o                         
  -2  16   3          3.75         11.99        15.88 o                         
  -1  16   3         15.22         -2.92        16.20 o                         
   0  16   3         25.51         11.99        18.14 o                         
  -2 -16   4         51.89         46.01        21.06 o                         
  -1 -16   4          4.37        -13.61        13.93 o                         
   0 -16   4         51.70         44.77        14.09 o                         
   1 -16   4         31.65         29.70        13.19 o                         
   2 -16   4         19.61         24.64        12.08 o                         
   3 -16   4         95.50        165.85        27.54 o                         
   4 -16   4          8.41         14.76        16.69 o                         
  -3 -15   4         51.14         21.06        17.17 o                         
  -2 -15   4          6.49        -13.61        13.61 o                         
  -1 -15   4         66.76         38.03        12.91 o                         
   0 -15   4         79.30         83.63        15.04 o                         
   1 -15   4        319.02        314.41        23.29 o                         
   2 -15   4         47.52         48.30        13.37 o                         
   3 -15   4          0.77          7.60        11.32 o                         
   4 -15   4         27.17         22.03        11.73 o                         
   5 -15   4          2.55         -6.53        20.74 o                         
  -5 -14   4          0.65          2.92        15.55 o                         
  -4 -14   4         27.91         -3.56        13.28 o                         
  -3 -14   4         62.43         78.08        21.38 o                         
  -2 -14   4         31.77         37.91        17.17 o                         
  -1 -14   4         45.12         43.35        12.04 o                         
   0 -14   4         93.73         75.48        13.86 o                         
   1 -14   4        389.27        361.20        37.75 o                         
   2 -14   4          1.59         -7.46        11.99 o                         
   3 -14   4         34.79         17.68        13.31 o                         
   4 -14   4         17.00         11.03        13.77 o                         
   5 -14   4         58.23         63.82        13.83 o                         
   6 -14   4         20.06          5.89        14.90 o                         
   7 -14   4         86.92         60.19        20.41 o                         
  -6 -13   4         12.13         -2.59        14.26 o                         
  -5 -13   4        197.73        192.42        26.89 o                         
  -4 -13   4        432.07        527.40        40.18 o                         
  -3 -13   4        348.79        325.58        31.43 o                         
  -2 -13   4        302.31        234.54        26.57 o                         
  -1 -13   4        150.06        178.03        22.18 o                         
   0 -13   4          0.75        -10.37        12.31 o                         
   1 -13   4          7.69          0.57         9.03 o                         
   2 -13   4        638.15        640.37        31.40 o                         
   3 -13   4         10.19          3.01        10.21 o                         
   4 -13   4        238.20        229.36        25.27 o                         
   5 -13   4        289.85        330.32        22.78 o                         
   6 -13   4        125.10        117.94        26.41 o                         
   7 -13   4         14.49          8.96        12.04 o                         
   8 -13   4         21.56         20.74        16.85 o                         
  -7 -12   4         71.50         86.18        21.71 o                         
  -6 -12   4         56.79         72.57        19.76 o                         
  -5 -12   4        138.39        138.02        23.33 o                         
  -4 -12   4        343.04        387.79        32.72 o                         
  -3 -12   4         56.37         77.43        28.84 o                         
  -2 -12   4         59.12         68.54        12.26 o                         
  -1 -12   4        620.66        622.20        29.20 o                         
   0 -12   4          9.41         11.47         8.53 o                         
   1 -12   4         11.44         -7.99        17.50 o                         
   2 -12   4         24.07         31.31         9.18 o                         
   3 -12   4       1146.07       1248.03        63.66 o                         
   4 -12   4         25.64         21.48         8.95 o                         
   5 -12   4        183.53        171.84        26.23 o                         
   6 -12   4         38.00         32.53        11.32 o                         
   7 -12   4         70.51         68.46        13.86 o                         
   8 -12   4         17.89         -1.04        10.11 o                         
  -7 -11   4        175.85        166.26        18.42 o                         
  -6 -11   4        166.38        177.97        16.91 o                         
  -5 -11   4         72.71         51.63        14.58 o                         
  -4 -11   4        611.27        622.33        41.15 o                         
  -3 -11   4        413.02        390.71        30.46 o                         
  -2 -11   4        205.80        209.69        16.55 o                         
  -1 -11   4        197.20        161.03        14.54 o                         
   0 -11   4        675.39        770.19        32.41 o                         
   1 -11   4        196.94        181.64        15.50 o                         
   2 -11   4        261.44        245.88        29.32 o                         
   3 -11   4         53.24         68.03        11.10 o                         
   4 -11   4        583.19        604.39        28.50 o                         
   5 -11   4         12.46          8.55         7.97 o                         
   6 -11   4        166.37        183.00        17.27 o                         
   7 -11   4        234.73        209.80        22.36 o                         
   8 -11   4         11.35         -0.10         9.46 o                         
   9 -11   4          2.82         -1.62        12.31 o                         
  -8 -10   4         33.04         23.00        11.49 o                         
  -7 -10   4        162.40        136.56        19.28 o                         
  -6 -10   4       2298.01       2365.72        78.92 o                         
  -5 -10   4          7.11         19.65         7.75 o                         
  -4 -10   4         17.90         10.84         7.09 o                         
  -3 -10   4          0.87         -2.78         5.44 o                         
  -2 -10   4       1712.40       1831.46        60.59 o                         
  -1 -10   4         45.62         50.77        10.38 o                         
   0 -10   4        113.52        114.46        19.76 o                         
   1 -10   4        133.08        118.38        16.67 o                         
   2 -10   4        454.56        456.67        33.52 o                         
   3 -10   4        304.33        300.23        18.40 o                         
   4 -10   4        131.00        137.77        13.51 o                         
   5 -10   4        556.46        637.97        28.90 o                         
   6 -10   4        246.83        241.18        18.35 o                         
   7 -10   4         51.82         54.11        11.66 o                         
   8 -10   4        186.25        169.22        17.30 o                         
   9 -10   4         62.84         47.63        15.88 o                         
  -9  -9   4        269.28        287.71        23.25 o                         
  -8  -9   4         10.37          0.24         8.64 o                         
  -7  -9   4        260.51        263.26        23.29 o                         
  -6  -9   4        113.02        113.10        13.63 o                         
  -5  -9   4        822.31        863.89        36.13 o                         
  -4  -9   4          0.23         -5.04         5.04 o                         
  -3  -9   4        108.53        100.35         8.30 o                         
  -2  -9   4          7.72         10.97         4.67 o                         
  -1  -9   4        545.15        562.82        18.49 o                         
   0  -9   4         29.73         14.56        13.61 o                         
   1  -9   4        161.78        174.35        18.45 o                         
   2  -9   4       2547.79       2687.33       121.32 o                         
   3  -9   4        353.63        310.53        27.05 o                         
   4  -9   4         90.69         75.07        10.84 o                         
   5  -9   4        148.62        156.03        14.24 o                         
   6  -9   4       1308.97       1368.25        49.34 o                         
   7  -9   4         24.30         13.45        17.66 o                         
   8  -9   4         64.51         34.76        17.98 o                         
   9  -9   4        111.38         71.28        17.82 o                         
  10  -9   4         19.67         14.58        13.93 o                         
  -9  -8   4          2.42         -0.28         9.42 o                         
  -8  -8   4         72.31         64.73        13.12 o                         
  -7  -8   4        289.94        276.01        19.13 o                         
  -6  -8   4        514.44        526.48        25.20 o                         
  -5  -8   4        478.88        458.75        21.88 o                         
  -4  -8   4         38.34         49.03         8.57 o                         
  -3  -8   4         25.96         38.79         5.85 o                         
  -2  -8   4        209.68        189.10         9.62 o                         
  -1  -8   4        353.09        356.39        12.97 o                         
   0  -8   4        877.55        879.26        24.57 o                         
   1  -8   4       2000.15       1998.94        63.68 o                         
   2  -8   4        288.98        287.05        15.63 o                         
   3  -8   4       1485.17       1588.08        65.29 o                         
   4  -8   4         41.52         36.40         7.70 o                         
   5  -8   4        100.15        105.33        48.76 o                         
   6  -8   4          7.31         12.75         9.56 o                         
   7  -8   4        915.10        990.24        38.48 o                         
   8  -8   4          8.57          4.86        10.04 o                         
   9  -8   4        278.84        273.42        27.86 o                         
  10  -8   4         83.69         31.75        14.90 o                         
 -10  -7   4        176.37        167.72        42.91 o                         
  -9  -7   4        173.33        145.94        17.75 o                         
  -7  -7   4        338.74        348.42        20.60 o                         
  -6  -7   4        124.57        136.14        13.17 o                         
  -5  -7   4          8.39         13.43         6.40 o                         
  -4  -7   4        840.51        847.48        31.39 o                         
  -3  -7   4       1829.40       1768.73        45.50 o                         
  -2  -7   4        170.72        153.39        17.97 o                         
  -1  -7   4        144.15        149.06         7.86 o                         
   0  -7   4          3.80          1.69         2.65 o                         
   1  -7   4       1389.93       1428.55        46.72 o                         
   2  -7   4        162.33        154.77        19.42 o                         
   3  -7   4        116.50        138.08        19.93 o                         
   4  -7   4       1637.84       1690.50        81.16 o                         
   5  -7   4          6.69         -4.54         9.07 o                         
   6  -7   4        532.97        560.45        25.11 o                         
   7  -7   4          3.05          3.08         6.57 o                         
   8  -7   4       1233.02       1230.08        64.15 o                         
   9  -7   4         10.54          2.92        10.37 o                         
  10  -7   4        125.03        104.65        22.36 o                         
 -10  -6   4        139.43        150.54        18.44 o                         
  -9  -6   4        145.88        142.17        16.93 o                         
  -8  -6   4        292.06        329.15        21.41 o                         
  -7  -6   4         45.09         50.03        10.56 o                         
  -6  -6   4        261.05        292.15        31.91 o                         
  -5  -6   4         14.24         15.78         7.29 o                         
  -4  -6   4       1609.98       1560.85        50.86 o                         
  -3  -6   4        172.76        182.04         8.52 o                         
  -2  -6   4       1772.33       1801.05        45.32 o                         
  -1  -6   4        175.90        223.24         8.96 o                         
   0  -6   4        427.19        384.73        10.26 o                         
   1  -6   4       2655.43       2597.65        85.70 o                         
   2  -6   4       1018.56       1079.81        36.29 o                         
   3  -6   4        343.54        311.45        15.07 o                         
   4  -6   4        548.62        494.67        20.71 o                         
   5  -6   4       2333.80       2486.07        77.20 o                         
   6  -6   4        505.33        493.08        39.51 o                         
   7  -6   4         40.10         19.35         7.98 o                         
   8  -6   4         59.27         29.16        11.99 o                         
   9  -6   4        101.00        121.50        20.09 o                         
  10  -6   4         17.23          2.27        11.99 o                         
 -10  -5   4         10.32         10.76        10.42 o                         
  -9  -5   4          3.12          7.02         9.56 o                         
  -8  -5   4        508.08        582.61        28.41 o                         
  -7  -5   4       1036.25       1083.18        41.12 o                         
  -6  -5   4        968.30        979.98        36.65 o                         
  -5  -5   4        414.87        422.15        19.35 o                         
  -4  -5   4        763.28        755.45        27.61 o                         
  -3  -5   4        725.17        819.30        22.66 o                         
  -2  -5   4       1734.82       1704.84        42.46 o                         
  -1  -5   4        883.43        735.47        17.17 o                         
   0  -5   4       1006.93        810.10        18.41 o                         
   1  -5   4          8.27          4.08         4.69 o                         
   2  -5   4       2057.76       2119.57        64.60 o                         
   3  -5   4       2311.13       2159.77        45.20 o                         
   4  -5   4          9.39          5.54         5.20 o                         
   5  -5   4         24.44         25.68         4.85 o                         
   6  -5   4       1152.03       1161.66        42.43 o                         
   7  -5   4        387.84        358.59        24.79 o                         
   8  -5   4        296.21        283.46        24.95 o                         
  10  -5   4        181.25        146.77        24.62 o                         
  11  -5   4         13.33         14.26        16.20 o                         
 -11  -4   4         29.71         37.98        14.07 o                         
 -10  -4   4         18.21         12.93        10.65 o                         
  -9  -4   4        100.39         83.91        31.10 o                         
  -8  -4   4        146.90        132.77        14.89 o                         
  -7  -4   4        504.49        490.11        23.71 o                         
  -6  -4   4        404.40        440.27        21.41 o                         
  -5  -4   4          2.73          4.62         4.92 o                         
  -4  -4   4       8815.89       9680.18       276.73 o                         
  -3  -4   4        718.55        696.19        16.54 o                         
  -2  -4   4       1091.97       1074.83        32.66 o                         
  -1  -4   4          4.40          0.44         1.88 o                         
   0  -4   4       5242.22       5022.43       100.89 o                         
   1  -4   4        136.66        190.09         9.72 o                         
   2  -4   4        410.08        456.61        17.62 o                         
   3  -4   4       2602.36       2569.41        53.22 o                         
   4  -4   4        562.41        535.99        16.26 o                         
   5  -4   4        603.20        533.06        21.42 o                         
   6  -4   4        204.55        179.39         9.95 o                         
   7  -4   4        684.59        697.04        27.38 o                         
   9  -4   4        128.65        123.77        22.68 o                         
  10  -4   4          6.10          8.10        14.26 o                         
  11  -4   4         31.60         18.47        18.14 o                         
 -11  -3   4         81.55         92.30        35.15 o                         
 -10  -3   4        377.35        352.86        24.15 o                         
  -9  -3   4        191.57        208.39        17.97 o                         
  -8  -3   4         19.75         26.38         9.49 o                         
  -7  -3   4        696.57        774.36        31.50 o                         
  -6  -3   4       1339.55       1364.23        46.62 o                         
  -5  -3   4       2080.76       2119.96        66.32 o                         
  -4  -3   4         52.11         36.02         6.17 o                         
  -3  -3   4        129.94        159.78         9.16 o                         
  -2  -3   4          6.22         -0.46         1.86 o                         
  -1  -3   4       1547.61       1697.14        31.67 o                         
   0  -3   4       1145.21       1127.90        23.91 o                         
   1  -3   4       1242.38       1308.91        31.93 o                         
   2  -3   4        151.75        107.38         7.86 o                         
   3  -3   4       1681.03       1396.59        33.85 o                         
   4  -3   4       4394.63       4256.28       101.48 o                         
   5  -3   4       1739.93       1741.62        44.52 o                         
   6  -3   4        661.29        615.04        19.56 o                         
   7  -3   4          0.55          4.32         5.71 o                         
   8  -3   4       1630.03       1702.80       124.40 o                         
   9  -3   4         73.31         47.63        15.88 o                         
  10  -3   4         46.73         18.14        14.90 o                         
  11  -3   4          0.50        -12.64        12.64 o                         
 -11  -2   4        276.84        287.72        23.48 o                         
 -10  -2   4         68.91         70.20        14.20 o                         
  -9  -2   4       1071.80       1173.43        46.04 o                         
  -8  -2   4        737.41        782.31        33.10 o                         
  -7  -2   4        128.60        158.03        27.69 o                         
  -6  -2   4        130.14         96.34        23.65 o                         
  -5  -2   4       1478.14       1459.16        47.53 o                         
  -4  -2   4       2451.23       2844.57        84.88 o                         
  -3  -2   4        328.97        409.20        15.68 o                         
  -2  -2   4       4613.75       4658.50       108.35 o                         
  -1  -2   4       6357.99       6169.38       100.75 o                         
   0  -2   4        487.48        429.24         8.25 o                         
   1  -2   4        159.20        114.33         5.03 o                         
   2  -2   4       6487.70       5857.71       117.51 o                         
   3  -2   4        539.10        453.05        21.88 o                         
   4  -2   4        227.96        226.63         9.10 o                         
   5  -2   4        958.18        949.80        32.53 o                         
   6  -2   4        767.16        726.25        22.04 o                         
   7  -2   4          5.83          8.96         6.86 o                         
   8  -2   4          5.98          0.67         7.23 o                         
   9  -2   4        490.27        507.76        42.91 o                         
  10  -2   4          0.02         14.26        13.93 o                         
  11  -2   4         22.79         16.85        17.17 o                         
 -11  -1   4          4.15          6.04        11.78 o                         
 -10  -1   4        135.48         65.77        19.12 o                         
  -9  -1   4        179.83        186.95        17.07 o                         
  -8  -1   4        511.93        518.60        25.31 o                         
  -7  -1   4        259.10        256.27        17.17 o                         
  -6  -1   4          0.80          7.61         5.61 o                         
  -5  -1   4        828.51        765.20        27.72 o                         
  -4  -1   4       2172.64       2393.56        72.05 o                         
  -3  -1   4       1218.59       1147.06        36.08 o                         
  -2  -1   4         15.61         39.73         2.59 o                         
  -1  -1   4       3643.03       3580.46        58.86 o                         
   0  -1   4         79.03         60.46         3.99 o                         
   1  -1   4       4320.42       3491.97        57.62 o                         
   2  -1   4        845.31        820.12        25.71 o                         
   3  -1   4        978.83        893.50        23.51 o                         
   4  -1   4        741.84        790.97        21.94 o                         
   5  -1   4        397.40        402.97        13.81 o                         
   6  -1   4        652.77        659.22        26.13 o                         
   7  -1   4        298.87        263.57        32.89 o                         
   8  -1   4        128.73         88.68        16.20 o                         
   9  -1   4        221.36        207.13        17.50 o                         
  10  -1   4        289.88        322.70        23.00 o                         
  11  -1   4         32.91         23.98        17.17 o                         
 -11   0   4          6.57          5.12        10.76 o                         
 -10   0   4         14.55         -8.23         9.88 o                         
  -9   0   4          9.08         12.03         8.82 o                         
  -8   0   4         65.04         73.35        11.20 o                         
  -7   0   4        454.66        452.26        31.10 o                         
  -6   0   4        273.05        285.18        15.23 o                         
  -5   0   4        177.41        231.98        12.59 o                         
  -4   0   4       1816.83       2044.89        62.08 o                         
  -3   0   4       1302.26       1099.35        34.36 o                         
  -2   0   4       1015.44       1026.41        21.95 o                         
  -1   0   4       5178.88       5091.81        83.05 o                         
   0   0   4      13003.54      12897.80       238.55 o                         
   1   0   4         32.66         18.84         1.94 o                         
   2   0   4        223.77        162.33         6.80 o                         
   3   0   4       1877.77       1727.77        53.85 o                         
   4   0   4       5740.66       5853.93       137.40 o                         
   5   0   4        465.72        447.70        14.90 o                         
   6   0   4        408.62        396.81        18.90 o                         
   7   0   4        168.81        149.05        36.92 o                         
   8   0   4        809.71        837.85        34.71 o                         
   9   0   4         73.33         56.96        12.12 o                         
  10   0   4          0.30          9.11        10.28 o                         
  11   0   4         83.68         65.22        21.22 o                         
 -11   1   4         26.00         30.71        12.35 o                         
 -10   1   4         46.97         34.09        11.20 o                         
  -9   1   4          0.04         -6.04         9.40 o                         
  -8   1   4        300.80        328.58        19.23 o                         
  -7   1   4        210.17        228.27        14.78 o                         
  -6   1   4       1507.10       1475.69        63.65 o                         
  -5   1   4       1090.18       1245.02        40.78 o                         
  -4   1   4        715.33        681.58        22.73 o                         
  -3   1   4         36.04         23.40         2.52 o                         
  -2   1   4       3830.58       3968.06        71.58 o                         
  -1   1   4       1445.68       1141.19        19.54 o                         
   0   1   4        167.69        250.82         8.16 o                         
   1   1   4      19629.44      19601.53       346.94 o                         
   2   1   4         15.07         38.34         2.85 o                         
   3   1   4        385.99        433.30        16.15 o                         
   4   1   4       1812.63       2073.15        73.81 o                         
   5   1   4        713.01        653.58        19.87 o                         
   6   1   4          6.00          6.34         5.71 o                         
   7   1   4         31.16         17.42         9.56 o                         
   8   1   4        679.52        704.18        31.15 o                         
   9   1   4          1.35         -2.82         8.13 o                         
  10   1   4         66.03         49.76        12.71 o                         
 -11   2   4        124.29        106.79        15.40 o                         
 -10   2   4          7.35          0.10         8.48 o                         
  -9   2   4        138.28        131.40        14.66 o                         
  -8   2   4          0.79          6.12         9.07 o                         
  -7   2   4       1116.74       1185.23        46.98 o                         
  -6   2   4       1052.91       1164.13        39.63 o                         
  -5   2   4        134.39        129.36        12.43 o                         
  -4   2   4        324.61        307.94        10.93 o                         
  -3   2   4       1720.91       1609.81        48.57 o                         
  -2   2   4         34.13         68.94         5.69 o                         
  -1   2   4        146.13        120.78         5.45 o                         
   0   2   4        614.58        436.11        15.46 o                         
   1   2   4        831.46        780.83        20.10 o                         
   2   2   4       3555.80       3496.33       114.38 o                         
   3   2   4       1616.65       1650.59        41.21 o                         
   4   2   4         83.21         88.77         8.02 o                         
   5   2   4        213.58        206.80        10.74 o                         
   6   2   4        156.33        189.34        14.26 o                         
   7   2   4          4.09         -5.00         6.40 o                         
   8   2   4        261.24        250.90        18.21 o                         
   9   2   4        467.47        504.07        38.88 o                         
  10   2   4          4.65          8.21        11.02 o                         
 -11   3   4         23.60         22.96        10.99 o                         
 -10   3   4        140.66        113.20        26.89 o                         
  -9   3   4        104.68         89.60        14.58 o                         
  -8   3   4        470.59        498.46        23.70 o                         
  -7   3   4         36.18         31.12        15.71 o                         
  -6   3   4       1611.04       1656.20        43.00 o                         
  -5   3   4         20.57         21.57         4.35 o                         
  -4   3   4       4162.64       4084.05       118.76 o                         
  -3   3   4       3465.49       3536.22        83.74 o                         
  -2   3   4        376.89        351.91         9.09 o                         
  -1   3   4       1556.09       1619.32        33.70 o                         
   0   3   4       2422.88       2318.92        47.52 o                         
   1   3   4         53.17         63.26         5.82 o                         
   2   3   4         66.29        121.09         6.32 o                         
   3   3   4       2147.64       2032.12        50.25 o                         
   4   3   4        391.77        385.01        13.35 o                         
   5   3   4        683.23        689.78        26.79 o                         
   6   3   4         49.66         67.71        15.71 o                         
   7   3   4       1026.40        999.05        38.60 o                         
   8   3   4          5.66          4.86         8.02 o                         
   9   3   4         50.25         58.32        16.85 o                         
  10   3   4          1.90         -3.24        10.08 o                         
 -11   4   4        101.25        156.49        26.57 o                         
 -10   4   4          1.57         -3.54        11.18 o                         
  -9   4   4        444.96        460.74        24.28 o                         
  -8   4   4          2.77          3.56         6.87 o                         
  -7   4   4        717.47        759.70        41.47 o                         
  -6   4   4         10.64         11.82         5.35 o                         
  -5   4   4        946.03        959.87        26.56 o                         
  -4   4   4         44.34         38.55         5.61 o                         
  -3   4   4        490.43        445.09        13.67 o                         
  -2   4   4       1120.53       1246.82        31.92 o                         
  -1   4   4       1079.78       1131.81        24.56 o                         
   0   4   4       6998.12       6888.44       138.20 o                         
   1   4   4        438.75        492.24        13.54 o                         
   2   4   4        119.12        129.68         6.77 o                         
   3   4   4       1322.62       1277.22        33.85 o                         
   4   4   4       2380.11       2359.75        58.72 o                         
   5   4   4          0.36         -2.13         4.92 o                         
   6   4   4         12.39         18.78         7.52 o                         
   7   4   4        423.94        416.21        22.34 o                         
   8   4   4        128.62        126.23        14.76 o                         
   9   4   4         43.63         41.57        12.24 o                         
  10   4   4        121.67         93.31        17.50 o                         
 -11   5   4          2.09         14.58        14.58 o                         
 -10   5   4         78.63         52.81        18.14 o                         
  -9   5   4        210.92        232.73        17.50 o                         
  -8   5   4        898.31        924.16        35.62 o                         
  -7   5   4         44.07         22.52         7.10 o                         
  -6   5   4         45.10         49.88         6.23 o                         
  -5   5   4         13.86          6.40         3.76 o                         
  -4   5   4         36.85         28.74         4.60 o                         
  -3   5   4        244.29        207.98         8.66 o                         
  -2   5   4       2860.87       2811.97        67.76 o                         
  -1   5   4       2249.81       2236.28        60.38 o                         
   0   5   4       2724.66       2756.17        57.16 o                         
   1   5   4       4091.27       4456.21       105.41 o                         
   2   5   4       1073.52        976.15        26.58 o                         
   3   5   4         34.97         45.02         5.41 o                         
   4   5   4         13.70         14.91         4.47 o                         
   5   5   4       1775.63       1879.64        61.15 o                         
   6   5   4         94.99         89.06        11.68 o                         
   7   5   4        151.13        189.70        15.92 o                         
   8   5   4        169.70        170.99        35.30 o                         
   9   5   4         21.47          7.52        14.90 o                         
  10   5   4         45.94         45.88        15.61 o                         
 -11   6   4          4.03        -11.66        11.66 o                         
 -10   6   4         14.92         10.69        13.28 o                         
  -9   6   4        161.30        142.88        21.38 o                         
  -8   6   4         62.03         54.02        10.53 o                         
  -7   6   4        579.69        597.32        22.13 o                         
  -6   6   4         20.75         20.00         5.08 o                         
  -5   6   4       1982.00       2057.98        52.36 o                         
  -4   6   4         14.59         17.90         5.12 o                         
  -3   6   4        273.51        252.50        13.05 o                         
  -2   6   4        161.88        116.72         6.49 o                         
  -1   6   4       4847.48       5039.98       145.76 o                         
   0   6   4         47.79         39.39         4.54 o                         
   1   6   4         58.28         62.67         5.76 o                         
   2   6   4       1878.30       1865.72        58.88 o                         
   3   6   4         99.48         95.29         7.11 o                         
   4   6   4        138.47        140.87         8.98 o                         
   5   6   4         19.97         20.09        10.04 o                         
   6   6   4       2899.18       3059.89        96.32 o                         
   7   6   4         23.90         26.89         8.93 o                         
   8   6   4        192.88        161.81        21.37 o                         
   9   6   4        135.28        157.14        26.57 o                         
 -11   7   4         32.29         30.13        18.14 o                         
 -10   7   4          6.80          8.10        14.26 o                         
  -9   7   4        107.62         86.18        19.12 o                         
  -8   7   4         94.45        107.24        16.85 o                         
  -7   7   4        833.01        889.13        34.11 o                         
  -6   7   4        954.49        986.42        31.01 o                         
  -5   7   4         69.26         47.93        11.50 o                         
  -4   7   4       1128.85       1113.30        30.73 o                         
  -3   7   4         17.57         10.82         3.61 o                         
  -2   7   4          5.28          3.70         3.32 o                         
  -1   7   4       2047.21       2048.42        51.38 o                         
   0   7   4       2258.78       2344.52        58.31 o                         
   1   7   4        434.58        510.17        17.17 o                         
   2   7   4       2476.53       2489.73        62.34 o                         
   3   7   4       1840.36       1907.98        49.54 o                         
   4   7   4        264.51        289.80        14.70 o                         
   5   7   4          2.58          4.91         7.78 o                         
   6   7   4         17.04          8.71         8.10 o                         
   7   7   4        160.74        129.92        20.41 o                         
   8   7   4        109.31        147.74        25.92 o                         
   9   7   4          5.71         -2.92        13.93 o                         
 -10   8   4        242.44        195.98        26.57 o                         
  -9   8   4        206.52        240.37        32.40 o                         
  -8   8   4        191.57        225.79        22.68 o                         
  -7   8   4         34.96         25.68         8.30 o                         
  -6   8   4        747.49        777.98        31.08 o                         
  -5   8   4        565.55        553.08        18.88 o                         
  -4   8   4        309.09        264.59        11.93 o                         
  -3   8   4        249.74        248.87        10.84 o                         
  -2   8   4        156.67        159.06         8.67 o                         
  -1   8   4         64.05         69.40         7.19 o                         
   0   8   4        129.04        144.35         8.57 o                         
   1   8   4       2782.68       2778.33        69.18 o                         
   2   8   4         18.28         19.23         5.05 o                         
   3   8   4         66.13         52.80         7.56 o                         
   4   8   4        365.61        376.40        16.07 o                         
   5   8   4        228.07        215.93        15.46 o                         
   6   8   4        414.12        412.74        32.40 o                         
   7   8   4         45.87         36.61        14.90 o                         
   8   8   4        109.47         99.79        22.36 o                         
 -10   9   4          6.02         23.98        16.20 o                         
  -8   9   4         37.23         52.49        14.90 o                         
  -7   9   4         57.66         51.04         9.64 o                         
  -6   9   4        275.26        301.35        18.37 o                         
  -5   9   4         45.66         38.88        10.69 o                         
  -4   9   4        435.91        419.33        21.05 o                         
  -3   9   4         27.38         27.30        11.50 o                         
  -2   9   4       2659.25       2605.53        80.76 o                         
  -1   9   4         60.33         69.58         6.95 o                         
   0   9   4          2.73          8.03         5.97 o                         
   1   9   4          0.77          1.97         4.55 o                         
   2   9   4        569.43        620.74        20.96 o                         
   3   9   4         88.84         83.48        11.66 o                         
   4   9   4         14.20         31.10        11.34 o                         
   5   9   4       1043.79       1274.47        67.39 o                         
   6   9   4         16.16         31.10        24.30 o                         
   7   9   4         38.79         27.22        15.23 o                         
   8   9   4         14.02         12.64        15.23 o                         
 -10  10   4         39.77         25.92        16.85 o                         
  -9  10   4          0.75          5.51        11.34 o                         
  -8  10   4        148.11        154.40        15.95 o                         
  -7  10   4        246.97        239.04        17.59 o                         
  -6  10   4         86.86         89.58        12.38 o                         
  -5  10   4        390.01        351.14        20.38 o                         
  -4  10   4        353.75        381.53        19.93 o                         
  -3  10   4        421.89        429.27        20.63 o                         
  -2  10   4        172.71        159.29         9.95 o                         
  -1  10   4       1018.10       1044.95        33.18 o                         
   0  10   4         39.06         48.51         8.86 o                         
   1  10   4        417.22        432.40        21.58 o                         
   2  10   4        156.75        158.48        13.51 o                         
   3  10   4        435.83        439.34        22.54 o                         
   4  10   4         28.36         34.34        12.31 o                         
   5  10   4        172.61        187.88        23.00 o                         
   6  10   4        140.65        128.30        23.33 o                         
   7  10   4         20.42         30.46        15.88 o                         
  -8  11   4         46.92         45.04        28.51 o                         
  -7  11   4        340.05        342.93        51.19 o                         
  -6  11   4         44.86         30.66        10.59 o                         
  -5  11   4         13.36          3.24         8.49 o                         
  -3  11   4         21.07         21.38        12.31 o                         
  -2  11   4          6.18         -6.48        10.37 o                         
  -1  11   4         16.80          4.46         7.67 o                         
   0  11   4       1458.61       1496.46        52.01 o                         
   1  11   4        103.10        109.27        12.44 o                         
   2  11   4         86.46         73.13        17.82 o                         
   3  11   4          2.33          0.49         6.69 o                         
   4  11   4        499.91        490.79        35.64 o                         
   5  11   4         13.43         20.74        12.96 o                         
   6  11   4         66.64         68.36        18.47 o                         
  -8  12   4        126.18        126.36        24.62 o                         
  -7  12   4         41.27          4.54        14.90 o                         
  -5  12   4        539.35        633.67        46.33 o                         
  -4  12   4         60.01         36.61        15.88 o                         
  -2  12   4        319.62        320.72        31.10 o                         
  -1  12   4         25.42          5.83        11.99 o                         
   0  12   4        224.30        184.97        25.27 o                         
   1  12   4        915.11        871.82        38.03 o                         
   2  12   4         96.10         87.48        11.98 o                         
   3  12   4         11.85          8.10        10.69 o                         
   5  12   4          7.85         14.90        13.61 o                         
   6  12   4          1.74         11.34        13.61 o                         
  -8  13   4         30.25         24.95        18.47 o                         
  -7  13   4        182.45        169.09        29.81 o                         
  -6  13   4        122.86        157.46        27.86 o                         
  -5  13   4         20.70         11.34        15.88 o                         
  -4  13   4         42.28         43.09        19.12 o                         
  -3  13   4         81.00         66.74        20.09 o                         
  -1  13   4         32.20         36.94        15.88 o                         
   0  13   4         10.03         -2.92        12.64 o                         
   1  13   4        195.06        234.86        29.81 o                         
   2  13   4        965.44        912.92        57.02 o                         
   4  13   4          1.66         -3.89        13.61 o                         
   5  13   4         18.96          6.80        13.61 o                         
  -7  14   4         24.53         24.30        19.76 o                         
  -6  14   4        183.55        241.99        34.34 o                         
  -5  14   4          1.86        -13.28        13.61 o                         
  -4  14   4        106.23        120.85        24.62 o                         
  -3  14   4         24.23          4.54        14.90 o                         
  -2  14   4          6.45         11.99        15.55 o                         
  -1  14   4        410.16        498.56        42.44 o                         
  -5  15   4          7.53          0.32        14.58 o                         
  -4  15   4        121.29        107.57        23.98 o                         
  -3  15   4        116.90         74.84        23.33 o                         
  -2  15   4         95.96         50.22        20.09 o                         
  -1  15   4          5.52          0.65        14.26 o                         
   0  15   4        130.14         96.55        23.33 o                         
   1  15   4        670.53        707.22        52.49 o                         
  -3  16   4         20.59         39.85        20.41 o                         
  -2  16   4        188.45        125.39        27.22 o                         
  -1  16   4          6.01          1.30        16.20 o                         
  -1 -16   5        328.00        294.48        33.70 o                         
   0 -16   5         70.31         34.45        13.37 o                         
   1 -16   5         62.99         17.77        12.21 o                         
   2 -16   5         49.16         36.39        13.83 o                         
   3 -16   5         54.09         32.66        14.09 o                         
   4 -16   5         14.23         -4.95        11.32 o                         
  -3 -15   5        138.85         92.99        22.68 o                         
  -2 -15   5        743.96        822.53        54.76 o                         
  -1 -15   5          0.11         -9.48        10.28 o                         
   0 -15   5         65.47         39.66        15.39 o                         
   1 -15   5         30.75         30.78        12.21 o                         
   2 -15   5         41.72         29.98        25.11 o                         
   3 -15   5         28.46          2.33        10.67 o                         
   4 -15   5         10.26         -8.09         9.89 o                         
   5 -15   5         23.82         36.27        13.12 o                         
  -5 -14   5        259.84        215.75        30.46 o                         
  -4 -14   5         19.03         22.68        16.52 o                         
  -3 -14   5         26.89         43.74        18.47 o                         
  -2 -14   5        147.62        164.23        26.57 o                         
  -1 -14   5        277.04        277.00        25.83 o                         
   0 -14   5          4.85         -7.03         9.09 o                         
   1 -14   5        124.93        105.30        21.71 o                         
   2 -14   5        125.47         64.47        20.09 o                         
   3 -14   5         27.32         14.89        10.79 o                         
   4 -14   5         19.83          3.56        10.67 o                         
   5 -14   5        365.91        456.09        27.86 o                         
   6 -14   5        221.79        240.37        36.61 o                         
  -6 -13   5         23.54         30.46        16.52 o                         
  -5 -13   5        177.75        151.31        25.27 o                         
  -4 -13   5        115.60         96.55        21.38 o                         
  -3 -13   5         29.79         38.88        26.89 o                         
  -2 -13   5         11.86         -9.40         9.40 o                         
  -1 -13   5          0.56         -6.29         8.01 o                         
   0 -13   5        321.80        358.97        23.54 o                         
   1 -13   5          1.80         -5.86         8.16 o                         
   2 -13   5        446.52        455.32        63.16 o                         
   3 -13   5         11.22         17.26         9.26 o                         
   4 -13   5         29.91         28.51        19.93 o                         
   5 -13   5         26.66         20.85        10.51 o                         
   6 -13   5         85.34         48.08        17.01 o                         
   7 -13   5         10.66        -10.08        10.20 o                         
  -7 -12   5         73.32         82.29        21.71 o                         
  -6 -12   5         54.87         92.34        21.71 o                         
  -5 -12   5        397.81        382.28        34.34 o                         
  -4 -12   5         33.98         13.28        13.28 o                         
  -3 -12   5        379.49        481.42        36.29 o                         
  -2 -12   5          1.02         -9.16        11.66 o                         
  -1 -12   5         47.07         39.37        10.54 o                         
   0 -12   5        204.84        206.32        17.24 o                         
   1 -12   5        460.27        505.01        26.14 o                         
   2 -12   5          7.53         -2.17         7.52 o                         
   3 -12   5        734.64        697.16        31.95 o                         
   4 -12   5         76.69         60.20        11.75 o                         
   5 -12   5          2.42         -7.67         7.67 o                         
   6 -12   5         31.93         33.85        11.43 o                         
   7 -12   5        258.54        276.12        47.63 o                         
   8 -12   5         49.29         32.46        25.76 o                         
  -7 -11   5         80.58         92.34        14.54 o                         
  -6 -11   5        283.30        242.45        19.33 o                         
  -5 -11   5        795.24        779.79        48.28 o                         
  -4 -11   5        103.52        118.58        19.76 o                         
  -3 -11   5        620.54        611.31        39.53 o                         
  -2 -11   5        306.17        294.28        18.56 o                         
  -1 -11   5        376.00        381.26        21.19 o                         
   0 -11   5         78.61         73.09        12.31 o                         
   1 -11   5        289.12        267.79        18.08 o                         
   2 -11   5         61.26         51.55        10.38 o                         
   3 -11   5          2.44          1.65        13.61 o                         
   4 -11   5        501.97        562.44        27.49 o                         
   5 -11   5        244.56        248.32        28.84 o                         
   6 -11   5         11.44         -7.30         7.30 o                         
   7 -11   5          0.21        -11.70        15.07 o                         
   8 -11   5        153.37        146.40        27.69 o                         
   9 -11   5         51.94         28.84        15.55 o                         
  -8 -10   5        214.08        270.89        31.10 o                         
  -7 -10   5         54.82         55.15        12.59 o                         
  -6 -10   5         15.29         28.76        17.66 o                         
  -5 -10   5         10.19          8.57         9.07 o                         
  -4 -10   5        782.02        754.52        44.71 o                         
  -3 -10   5         43.61         31.23         9.72 o                         
  -2 -10   5        119.73        148.09        17.32 o                         
  -1 -10   5       1275.16       1270.93        45.36 o                         
   0 -10   5         33.08         30.61        14.26 o                         
   1 -10   5        226.30        260.03        16.91 o                         
   2 -10   5        770.53        817.07        39.67 o                         
   3 -10   5        453.41        457.73        23.08 o                         
   4 -10   5       1062.58       1130.74        90.38 o                         
   5 -10   5        490.14        475.09        24.63 o                         
   6 -10   5          1.55         -7.37         7.37 o                         
   7 -10   5          1.34         -8.29        20.74 o                         
   8 -10   5         53.19         64.59        13.66 o                         
   9 -10   5         23.04         28.84        15.55 o                         
  -9  -9   5         29.38         42.07        13.37 o                         
  -8  -9   5        171.79        148.07        17.27 o                         
  -7  -9   5        554.40        495.58        26.80 o                         
  -6  -9   5        312.98        307.32        23.81 o                         
  -5  -9   5        318.08        291.11        21.55 o                         
  -4  -9   5         53.91         83.85        10.61 o                         
  -3  -9   5        971.06        983.53        28.91 o                         
  -2  -9   5          7.38          3.16         4.13 o                         
  -1  -9   5        827.95        892.55        40.50 o                         
   0  -9   5       1441.72       1445.00        50.20 o                         
   1  -9   5          7.46          9.20         6.77 o                         
   2  -9   5        612.20        615.20        26.30 o                         
   3  -9   5          3.76         -1.53         7.19 o                         
   4  -9   5        192.98        209.87        15.48 o                         
   5  -9   5         31.24         24.01         8.10 o                         
   6  -9   5        659.16        637.08        29.10 o                         
   7  -9   5          2.77         -3.89         7.78 o                         
   8  -9   5          1.12         -1.27         9.10 o                         
   9  -9   5          3.33         -5.18        10.69 o                         
  -9  -8   5        100.04        110.36        30.29 o                         
  -8  -8   5         50.83         58.78        12.68 o                         
  -7  -8   5          2.93          8.00         7.90 o                         
  -6  -8   5        803.93        828.37        33.90 o                         
  -5  -8   5         25.02         35.72         8.11 o                         
  -4  -8   5        725.11        770.48        29.90 o                         
  -3  -8   5        169.06        198.42        15.39 o                         
  -2  -8   5       4774.67       4547.52       109.15 o                         
  -1  -8   5        729.39        721.42        21.41 o                         
   0  -8   5       1024.97        968.01        34.81 o                         
   1  -8   5        149.01        186.64        12.91 o                         
   2  -8   5         43.86         32.46         9.72 o                         
   3  -8   5         81.57         66.61         9.36 o                         
   4  -8   5        417.96        431.53        31.43 o                         
   5  -8   5        339.61        324.14        18.62 o                         
   6  -8   5        180.93        152.06        18.78 o                         
   7  -8   5        766.30        788.23        33.20 o                         
   8  -8   5        177.74        216.72        39.53 o                         
   9  -8   5          5.25         13.93        13.28 o                         
  10  -8   5         31.14         19.12        13.61 o                         
 -10  -7   5          6.44          3.33        10.24 o                         
  -9  -7   5        120.82        148.20        18.20 o                         
  -8  -7   5         42.84         51.52        20.09 o                         
  -7  -7   5         57.75         63.16        11.55 o                         
  -6  -7   5        189.19        187.96        17.50 o                         
  -5  -7   5        511.94        514.98        23.14 o                         
  -4  -7   5        239.04        226.23        13.62 o                         
  -3  -7   5        389.88        393.45        14.14 o                         
  -2  -7   5         21.81         16.31         5.25 o                         
  -1  -7   5         30.62         23.56         4.33 o                         
   0  -7   5       1705.16       1666.06       103.87 o                         
   1  -7   5       1385.23       1392.59        45.81 o                         
   2  -7   5       2663.46       2669.31        81.78 o                         
   3  -7   5         49.61         46.07         7.78 o                         
   4  -7   5        921.73        946.27        34.66 o                         
   5  -7   5         87.97         83.17        10.18 o                         
   6  -7   5        427.54        420.64        23.47 o                         
   7  -7   5         58.52         36.19         9.72 o                         
   8  -7   5         62.42         48.28        13.61 o                         
   9  -7   5          0.45          4.54         9.72 o                         
 -10  -6   5         38.80         52.69        15.71 o                         
  -9  -6   5          9.52          6.64         9.62 o                         
  -8  -6   5        280.26        280.20        19.82 o                         
  -7  -6   5        952.41       1047.93        40.54 o                         
  -6  -6   5         62.52         81.48        10.88 o                         
  -5  -6   5        204.85        213.76        14.71 o                         
  -4  -6   5        450.97        476.78        26.23 o                         
  -3  -6   5        189.98        225.20         9.69 o                         
  -2  -6   5       1578.53       1500.80        38.58 o                         
  -1  -6   5         66.64         40.13         4.36 o                         
   0  -6   5       1943.52       1985.20        44.61 o                         
   1  -6   5        587.37        679.70        25.08 o                         
   2  -6   5       2083.01       2120.69        78.71 o                         
   3  -6   5        834.80        837.02        48.91 o                         
   4  -6   5        168.75        174.94        12.18 o                         
   5  -6   5       1304.36       1176.74        67.54 o                         
   6  -6   5          3.59         -6.16        11.99 o                         
   7  -6   5          2.61         -5.81         5.81 o                         
   8  -6   5          2.35         -1.62         9.07 o                         
   9  -6   5        792.68        764.56        47.30 o                         
  10  -6   5         75.87         60.26        20.09 o                         
 -10  -5   5        254.11        244.96        22.84 o                         
  -9  -5   5          9.62         -1.00         8.34 o                         
  -8  -5   5         61.41         59.71        20.41 o                         
  -7  -5   5        164.08        150.76        27.69 o                         
  -6  -5   5         68.52         85.27        11.11 o                         
  -5  -5   5        374.94        391.93        18.67 o                         
  -4  -5   5          7.46          7.27         4.69 o                         
  -3  -5   5       9890.95      10207.68       236.60 o                         
  -2  -5   5        537.08        718.80        20.12 o                         
  -1  -5   5       1557.79       1659.80        35.45 o                         
   0  -5   5        360.72        439.28        10.99 o                         
   1  -5   5        710.83        712.92        25.19 o                         
   2  -5   5        229.23        209.66        11.30 o                         
   3  -5   5        184.65        158.77        12.01 o                         
   4  -5   5        924.27        874.09        24.20 o                         
   5  -5   5        371.79        375.77        17.96 o                         
   6  -5   5       2245.32       2267.45        71.59 o                         
   7  -5   5        104.43        104.32        13.93 o                         
   8  -5   5        142.23        131.22        18.79 o                         
   9  -5   5         28.45          4.21        11.34 o                         
  10  -5   5         97.14         52.81        18.79 o                         
 -11  -4   5          3.36          6.52        11.32 o                         
 -10  -4   5         69.48         59.16        13.74 o                         
  -8  -4   5        118.81        106.44        13.86 o                         
  -7  -4   5        788.08        825.21        33.44 o                         
  -6  -4   5        732.55        704.62        41.15 o                         
  -5  -4   5         76.09         73.29         9.28 o                         
  -4  -4   5        502.86        595.77        22.79 o                         
  -3  -4   5       1212.23       1207.74        31.14 o                         
  -2  -4   5       3201.12       3479.97        82.43 o                         
  -1  -4   5        492.85        505.31        12.40 o                         
   0  -4   5        414.12        407.98        10.01 o                         
   1  -4   5        463.44        322.26        21.06 o                         
   2  -4   5        547.69        545.56        12.87 o                         
   3  -4   5         58.24         88.27         4.48 o                         
   4  -4   5       1130.04       1063.31        28.50 o                         
   5  -4   5       1458.32       1363.33        36.73 o                         
   6  -4   5        737.14        740.77        27.71 o                         
   7  -4   5        107.61         91.89        11.10 o                         
   8  -4   5         15.33          4.21         8.75 o                         
  10  -4   5         28.71          6.48        14.58 o                         
 -11  -3   5          1.90          6.63        11.55 o                         
 -10  -3   5         11.62          8.81        12.47 o                         
  -9  -3   5        240.37        246.42        19.23 o                         
  -8  -3   5       1418.39       1518.79        63.97 o                         
  -7  -3   5          0.24         -3.89         6.41 o                         
  -6  -3   5        262.24        229.29        14.41 o                         
  -5  -3   5         71.94         77.45         8.80 o                         
  -4  -3   5       1451.73       1581.29        49.94 o                         
  -3  -3   5       3751.27       3664.68       107.78 o                         
  -2  -3   5        613.32        748.98        17.12 o                         
  -1  -3   5        299.78        246.28         8.53 o                         
   0  -3   5        130.81        110.22         4.05 o                         
   1  -3   5       4896.10       4455.92       103.97 o                         
   2  -3   5        153.33        205.58        12.16 o                         
   3  -3   5        193.43         95.90         6.54 o                         
   4  -3   5         96.73         94.04         6.31 o                         
   5  -3   5       1739.96       1819.10        46.51 o                         
   6  -3   5        660.71        674.44        23.38 o                         
   7  -3   5         18.40          8.36         6.17 o                         
   8  -3   5        243.44        284.76        26.57 o                         
   9  -3   5         28.42         35.32        16.20 o                         
  10  -3   5         32.05         44.39        19.12 o                         
  11  -3   5          1.32        -13.61        13.61 o                         
 -11  -2   5        506.67        528.87        31.15 o                         
 -10  -2   5          2.01         -0.59         9.36 o                         
  -9  -2   5         12.86          3.26         8.76 o                         
  -8  -2   5        308.51        343.40        20.50 o                         
  -7  -2   5         41.51         43.50         9.13 o                         
  -6  -2   5          6.00         -0.35         4.79 o                         
  -5  -2   5       1707.50       1791.50        56.93 o                         
  -4  -2   5       8822.22       9506.60       271.12 o                         
  -3  -2   5        731.82        803.89        26.69 o                         
  -2  -2   5        224.48        197.06         6.14 o                         
  -1  -2   5       2911.29       2474.18        42.57 o                         
   0  -2   5       2846.79       2751.27        56.09 o                         
   1  -2   5         42.36         41.99         3.53 o                         
   2  -2   5         64.45         57.89         3.71 o                         
   3  -2   5          1.45         -0.05         3.16 o                         
   4  -2   5        242.77        258.92        12.14 o                         
   5  -2   5       2192.03       2044.51        51.50 o                         
   6  -2   5        852.33        843.98        24.99 o                         
   7  -2   5         14.86         17.70         7.42 o                         
   8  -2   5         46.65         44.59        10.27 o                         
   9  -2   5        479.10        511.02        26.80 o                         
  10  -2   5         61.35         49.57        18.14 o                         
  11  -2   5         30.40         59.94        20.09 o                         
 -11  -1   5          6.93         12.39        11.28 o                         
 -10  -1   5        210.76        185.45        20.57 o                         
  -9  -1   5          1.71          0.39         7.93 o                         
  -8  -1   5        395.02        397.91        33.37 o                         
  -7  -1   5        478.11        528.76        24.05 o                         
  -6  -1   5        377.96        385.61        18.43 o                         
  -5  -1   5        248.06        244.29        17.50 o                         
  -4  -1   5        556.22        482.63        18.66 o                         
  -3  -1   5       1856.64       1866.78        56.12 o                         
  -2  -1   5        933.62        808.32        18.19 o                         
  -1  -1   5        714.13        611.94        11.35 o                         
   0  -1   5          4.87         24.92         2.29 o                         
   1  -1   5         58.84         27.30         3.51 o                         
   2  -1   5        229.67        213.67         7.78 o                         
   3  -1   5       5266.59       5124.74       120.14 o                         
   4  -1   5       2178.24       1964.92        48.88 o                         
   5  -1   5         34.50         37.81         5.28 o                         
   6  -1   5        127.98        109.13         8.38 o                         
   7  -1   5       1729.54       1663.88        79.70 o                         
   8  -1   5         61.06         85.44        12.60 o                         
   9  -1   5        113.02         89.94        13.74 o                         
  10  -1   5        492.39        513.44        28.72 o                         
 -11   0   5          1.89         -1.44         9.84 o                         
 -10   0   5          4.90         -7.20         8.90 o                         
  -9   0   5        614.06        695.15        31.61 o                         
  -8   0   5         11.35          1.44         6.86 o                         
  -6   0   5        512.10        518.31        22.11 o                         
  -5   0   5       1732.26       1639.36       120.85 o                         
  -4   0   5         30.42         60.36         7.13 o                         
  -3   0   5         49.15         79.94         4.19 o                         
  -2   0   5        446.49        338.87         8.68 o                         
  -1   0   5        268.95        328.34         6.75 o                         
   0   0   5        827.83        850.75        22.86 o                         
   1   0   5        634.51        578.46        15.44 o                         
   2   0   5       2015.78       1784.15        43.57 o                         
   3   0   5        728.39        964.72        25.62 o                         
   4   0   5        992.68        879.71        29.88 o                         
   5   0   5         45.73         41.48         5.43 o                         
   6   0   5         14.05          4.43         6.07 o                         
   7   0   5        138.30        143.10        13.40 o                         
   8   0   5        423.63        384.75        25.60 o                         
   9   0   5         87.15         97.70        16.19 o                         
  10   0   5          5.25          3.29         9.96 o                         
 -11   1   5         59.50         28.32        12.08 o                         
 -10   1   5         60.51         82.13        16.85 o                         
  -9   1   5         11.67         15.93         8.76 o                         
  -8   1   5        794.83        852.59        34.02 o                         
  -7   1   5       1045.11       1068.81        48.92 o                         
  -6   1   5        423.99        409.61        18.55 o                         
  -5   1   5        423.96        399.27        17.07 o                         
  -4   1   5       2294.36       2375.89        49.98 o                         
  -3   1   5        612.40        676.06        15.66 o                         
  -2   1   5         49.93         79.71         4.18 o                         
  -1   1   5       2749.69       2139.44        44.33 o                         
   0   1   5       2812.97       2488.44        72.85 o                         
   1   1   5        113.45         84.88         3.49 o                         
   2   1   5        778.39        905.62        20.25 o                         
   3   1   5        687.40        705.37        19.88 o                         
   4   1   5        247.62        206.66        11.37 o                         
   5   1   5        624.14        587.37        24.97 o                         
   6   1   5       1121.27       1181.89        41.58 o                         
   7   1   5         36.80         34.92         8.57 o                         
   8   1   5        770.04        811.23        34.48 o                         
   9   1   5        169.86        168.26        17.30 o                         
  10   1   5         33.37         41.11        12.48 o                         
 -11   2   5         94.29         80.94        20.41 o                         
 -10   2   5         12.99         17.17        10.08 o                         
  -9   2   5         32.32         39.69        10.08 o                         
  -8   2   5          0.84         -1.74         6.93 o                         
  -7   2   5        889.70        903.07        33.91 o                         
  -6   2   5          1.29         -3.87         3.87 o                         
  -5   2   5       1815.35       1800.29        45.37 o                         
  -4   2   5       4192.86       4551.92       107.41 o                         
  -3   2   5      12707.58      12861.03       296.20 o                         
  -2   2   5       3852.64       4048.15        81.82 o                         
  -1   2   5       1755.12       1787.50        53.49 o                         
   0   2   5        396.57        408.36        18.31 o                         
   1   2   5        202.84        198.76         7.01 o                         
   2   2   5       1543.26       1406.97        35.77 o                         
   3   2   5        987.84        957.11        25.80 o                         
   4   2   5        633.69        645.90        19.32 o                         
   5   2   5        129.12        115.00        10.00 o                         
   6   2   5       1579.50       1671.58        56.22 o                         
   7   2   5         45.47         49.40         9.84 o                         
   8   2   5        347.39        352.35        23.00 o                         
   9   2   5          6.52         15.47         9.89 o                         
  10   2   5          0.60          1.70        10.04 o                         
 -11   3   5          0.22          3.11        10.30 o                         
 -10   3   5        165.39        171.64        17.52 o                         
  -9   3   5         50.66         34.15         9.55 o                         
  -8   3   5         68.57         46.47         9.49 o                         
  -7   3   5         90.31        101.49        16.52 o                         
  -6   3   5       1654.07       1838.12        60.08 o                         
  -5   3   5          9.28          8.16         3.66 o                         
  -4   3   5        278.06        319.45        14.20 o                         
  -3   3   5       1396.82       1421.74        35.78 o                         
  -2   3   5       1552.09       1634.60        34.47 o                         
  -1   3   5         26.41         18.04         4.10 o                         
   0   3   5        464.94        479.87        17.75 o                         
   1   3   5      11831.45      12841.81       255.72 o                         
   2   3   5         37.88         10.48         3.87 o                         
   3   3   5       2977.96       3025.67       100.84 o                         
   4   3   5         68.18         54.95         5.98 o                         
   5   3   5       1882.59       1728.60        46.07 o                         
   6   3   5        235.14        232.11        15.34 o                         
   7   3   5        861.75        889.43        35.72 o                         
   8   3   5         20.77         13.54         8.53 o                         
   9   3   5        124.96        121.68        18.28 o                         
  10   3   5        227.44        290.77        28.51 o                         
 -11   4   5         91.41        110.19        19.60 o                         
 -10   4   5        110.93        130.92        16.35 o                         
  -9   4   5        889.12        953.55        38.37 o                         
  -8   4   5        158.63        148.10        20.88 o                         
  -7   4   5         15.33          7.94         6.41 o                         
  -6   4   5         40.51         46.80        12.31 o                         
  -5   4   5       1478.89       1528.03        39.65 o                         
  -4   4   5        737.65        840.61        24.57 o                         
  -3   4   5       4415.94       4306.11       124.92 o                         
  -2   4   5        995.13        845.89        21.66 o                         
  -1   4   5          3.62          3.86         2.14 o                         
   0   4   5        108.83        184.83         6.88 o                         
   1   4   5        262.69        186.46        10.06 o                         
   2   4   5       4894.25       5390.85       155.06 o                         
   3   4   5        404.16        390.12        13.49 o                         
   4   4   5        633.06        599.74        18.93 o                         
   5   4   5        169.66        157.16        16.83 o                         
   6   4   5        239.32        231.42        15.46 o                         
   7   4   5         50.22         43.33        12.80 o                         
   8   4   5        601.10        645.94        31.49 o                         
   9   4   5        105.95        123.65        38.07 o                         
  10   4   5         91.14         82.29        23.00 o                         
 -11   5   5         42.73         29.81        16.85 o                         
 -10   5   5          4.37        -10.04        10.04 o                         
  -9   5   5          0.30         -1.85         7.78 o                         
  -8   5   5        619.59        614.25        27.26 o                         
  -7   5   5        104.16        120.69         9.59 o                         
  -6   5   5        155.07        155.01        11.22 o                         
  -5   5   5         54.62         54.78         5.95 o                         
  -4   5   5       3551.19       3464.81        83.66 o                         
  -3   5   5       2143.74       2168.18        53.46 o                         
  -2   5   5       1092.03       1072.54        34.25 o                         
  -1   5   5        344.63        320.29        19.37 o                         
   0   5   5       4854.55       5209.03       105.54 o                         
   1   5   5        316.74        281.37        10.34 o                         
   2   5   5          6.59          0.70         2.99 o                         
   3   5   5       1441.75       1424.75        37.55 o                         
   4   5   5        457.97        450.87        15.86 o                         
   5   5   5        775.74        763.93        31.91 o                         
   6   5   5        103.51         82.56        11.78 o                         
   7   5   5        140.07        142.32        14.54 o                         
   8   5   5         18.09         10.69         9.16 o                         
   9   5   5        281.32        293.18        30.78 o                         
 -11   6   5         17.31         -1.30        13.28 o                         
 -10   6   5         88.00         58.32        18.14 o                         
  -9   6   5          9.42         18.79        11.66 o                         
  -8   6   5        481.61        492.61        23.80 o                         
  -7   6   5        592.52        694.69        28.18 o                         
  -6   6   5          0.82         -1.30         4.79 o                         
  -5   6   5         35.08         33.47         5.57 o                         
  -4   6   5        380.10        404.83        23.09 o                         
  -3   6   5       1827.85       1830.09        46.34 o                         
  -2   6   5        383.15        299.12        10.79 o                         
  -1   6   5        843.28        813.47        22.62 o                         
   0   6   5       3764.69       3866.00        92.49 o                         
   1   6   5        246.64        259.83        10.70 o                         
   2   6   5        440.11        467.64        15.52 o                         
   3   6   5        159.29        166.40         9.19 o                         
   4   6   5       1846.16       1930.99        79.45 o                         
   5   6   5         11.46          1.30         5.99 o                         
   6   6   5       1014.44       1078.07        40.75 o                         
   7   6   5         11.63         12.53         9.00 o                         
   8   6   5         40.55         31.43        15.88 o                         
   9   6   5        399.07        416.95        38.23 o                         
 -11   7   5          0.44         -0.32        16.52 o                         
 -10   7   5         33.84         22.68        15.23 o                         
  -9   7   5        127.66        141.59        21.38 o                         
  -8   7   5        220.88        216.07        22.36 o                         
  -7   7   5        195.10        165.61        11.03 o                         
  -6   7   5        780.78        856.70        31.27 o                         
  -5   7   5          0.17          0.77         3.70 o                         
  -4   7   5        262.43        240.33        11.62 o                         
  -3   7   5        468.88        494.75        16.25 o                         
  -2   7   5       1510.03       1560.55        40.43 o                         
  -1   7   5         55.30         76.15         6.95 o                         
   0   7   5       1337.03       1320.94        35.09 o                         
   1   7   5        764.53        752.63        22.34 o                         
   2   7   5        161.69        144.31         8.76 o                         
   3   7   5        955.42        960.37        28.07 o                         
   4   7   5         36.19         52.21         9.63 o                         
   5   7   5        150.92        163.01        13.85 o                         
   6   7   5        630.82        614.88        41.15 o                         
   7   7   5        342.60        368.03        32.08 o                         
   8   7   5        123.04        138.67        23.98 o                         
   9   7   5         36.86         18.14        16.20 o                         
 -10   8   5          8.09         17.17        14.58 o                         
  -9   8   5         40.03         70.63        17.82 o                         
  -8   8   5        101.06        110.48        17.50 o                         
  -7   8   5        287.69        241.46        16.79 o                         
  -6   8   5        221.16        244.85        14.54 o                         
  -5   8   5       1036.32       1090.72        31.29 o                         
  -4   8   5        108.95         97.15         7.92 o                         
  -3   8   5        522.49        512.63        17.11 o                         
  -2   8   5         39.17         44.99         5.45 o                         
  -1   8   5       1242.08       1327.39        88.91 o                         
   0   8   5         43.08         59.52         9.26 o                         
   1   8   5          2.43         -0.37         3.97 o                         
   2   8   5        932.36        981.96        29.43 o                         
   3   8   5         40.86         44.10         8.71 o                         
   4   8   5       2259.90       2133.47        70.78 o                         
   5   8   5        312.45        311.65        26.57 o                         
   6   8   5        947.15        950.18        55.73 o                         
   7   8   5          5.54         16.85        12.96 o                         
   8   8   5        197.14        146.45        25.27 o                         
 -10   9   5          0.82          5.51        13.61 o                         
  -9   9   5         14.99          4.86        11.66 o                         
  -8   9   5        109.56        160.38        20.74 o                         
  -7   9   5        146.89        170.34        15.02 o                         
  -6   9   5        151.79        159.27        13.78 o                         
  -5   9   5        286.03        278.89        13.18 o                         
  -4   9   5       2588.29       2512.94       125.83 o                         
  -3   9   5         52.86         46.32         9.31 o                         
  -2   9   5        159.58        174.23        15.37 o                         
  -1   9   5        701.01        710.09        28.60 o                         
   0   9   5         27.01         15.94        12.31 o                         
   1   9   5        518.78        469.99        22.06 o                         
   2   9   5        394.72        411.89        35.32 o                         
   3   9   5        997.35       1028.54        38.95 o                         
   4   9   5         49.46         58.64        14.26 o                         
   5   9   5         12.08          5.51        10.69 o                         
   6   9   5        163.00        167.47        23.33 o                         
   7   9   5          1.32        -10.69        10.69 o                         
   8   9   5        140.00        121.17        25.27 o                         
 -10  10   5        272.38        275.36        31.75 o                         
  -8  10   5         16.58          3.21         8.41 o                         
  -7  10   5         74.22         50.69        12.31 o                         
  -6  10   5        452.06        472.06        24.89 o                         
  -5  10   5         59.39         65.77        15.88 o                         
  -4  10   5         99.92        112.43        20.41 o                         
  -3  10   5       1004.45       1035.02       103.82 o                         
  -2  10   5        135.00        139.50        14.90 o                         
  -1  10   5        314.71        317.72        18.29 o                         
   0  10   5        319.81        307.81        25.76 o                         
   1  10   5        701.65        755.82        46.33 o                         
   2  10   5         15.92         17.84         7.75 o                         
   3  10   5        543.66        521.05        25.05 o                         
   4  10   5         59.71         81.97        16.85 o                         
   5  10   5         53.42         90.72        24.95 o                         
   6  10   5         11.48         11.02        12.96 o                         
   7  10   5         27.86          6.48        13.61 o                         
  -8  11   5         27.49         27.54        17.17 o                         
  -7  11   5         55.26         56.38        18.14 o                         
  -6  11   5        679.84        675.46        46.98 o                         
  -4  11   5         16.07          0.65        11.34 o                         
  -3  11   5        642.34        681.94        45.04 o                         
  -2  11   5       1858.42       1884.16        92.99 o                         
  -1  11   5         26.15         11.83         7.56 o                         
   0  11   5         47.95         22.03        13.28 o                         
   1  11   5        243.26        202.80        15.88 o                         
   2  11   5        754.98        730.30        31.78 o                         
   3  11   5        162.14        173.85        17.48 o                         
   4  11   5        105.77        141.26        20.41 o                         
   5  11   5        139.61        141.59        22.36 o                         
   6  11   5         28.59         38.88        16.52 o                         
  -8  12   5         58.47         59.94        20.74 o                         
  -7  12   5         42.76         48.92        18.79 o                         
  -6  12   5        172.73        247.18        33.70 o                         
  -5  12   5        172.70        169.09        26.89 o                         
  -3  12   5          3.19         11.02        12.31 o                         
  -2  12   5         52.65         45.04        15.55 o                         
  -1  12   5        422.74        459.72        36.94 o                         
   0  12   5          5.58         11.66        13.61 o                         
   1  12   5        633.08        651.15        29.80 o                         
   2  12   5        328.49        286.88        25.92 o                         
   3  12   5         84.82         72.90        15.88 o                         
   4  12   5        122.12        139.32        21.06 o                         
   5  12   5        370.89        407.55        34.99 o                         
  -8  13   5        126.96        110.48        24.95 o                         
  -7  13   5        227.84        216.07        32.08 o                         
  -6  13   5          2.07        -11.66        12.96 o                         
  -5  13   5         38.58         26.89        16.20 o                         
  -4  13   5        208.65        216.40        28.84 o                         
  -2  13   5          1.75          7.45        13.61 o                         
  -1  13   5         22.18         28.19        14.90 o                         
   0  13   5        253.14        215.75        27.86 o                         
   1  13   5         19.37         18.14        13.93 o                         
   2  13   5        121.52         87.48        20.74 o                         
   4  13   5        178.38        169.42        24.62 o                         
  -7  14   5         13.49         10.04        17.82 o                         
  -6  14   5        351.66        370.29        39.85 o                         
  -5  14   5          0.19         -3.24        14.90 o                         
  -4  14   5         39.92         54.43        20.09 o                         
  -3  14   5        120.30        143.53        27.54 o                         
   0  14   5        189.99        184.00        29.16 o                         
  -5  15   5        243.25        262.08        35.64 o                         
  -4  15   5         14.30          8.10        17.17 o                         
  -3  15   5         30.30         31.75        19.44 o                         
  -2  15   5         10.48         15.88        17.50 o                         
  -1  15   5         77.44        107.24        24.62 o                         
   0  15   5        177.16        206.35        31.75 o                         
   1  15   5         11.71         23.33        18.14 o                         
  -2  16   5         69.13         47.95        22.68 o                         
  -1 -16   6          0.14          3.89        14.58 o                         
   0 -16   6         43.77         47.97        15.08 o                         
   1 -16   6        178.70        188.11        22.03 o                         
   2 -16   6         17.88          6.59        22.84 o                         
   3 -16   6         47.93         59.79        15.91 o                         
  -3 -15   6         15.07         13.61        17.17 o                         
  -2 -15   6         46.40         52.81        20.41 o                         
  -1 -15   6         97.62         99.53        17.01 o                         
   0 -15   6         35.95         56.87        14.32 o                         
   1 -15   6         42.37         29.02        12.37 o                         
   2 -15   6        485.13        515.22        66.89 o                         
   3 -15   6          1.11         -0.72        11.13 o                         
   4 -15   6        101.05         66.16        14.94 o                         
   5 -15   6        209.00        258.06        23.74 o                         
  -5 -14   6        136.60        123.77        26.24 o                         
  -4 -14   6          1.16          1.94        14.58 o                         
  -3 -14   6         13.99          6.48        13.93 o                         
  -2 -14   6        122.35        137.37        24.62 o                         
  -1 -14   6        171.90        169.06        18.44 o                         
   0 -14   6         99.78         93.68        16.14 o                         
   1 -14   6         34.33         -0.13        10.93 o                         
   2 -14   6          0.02         -8.67         9.42 o                         
   3 -14   6        555.22        564.13        31.00 o                         
   4 -14   6         38.14         15.60        10.97 o                         
   5 -14   6         34.35         20.55        11.02 o                         
   6 -14   6          3.36         14.07        18.63 o                         
  -6 -13   6          2.50         11.66        15.23 o                         
  -5 -13   6         40.59         30.78        16.85 o                         
  -4 -13   6        106.25        113.07        22.03 o                         
  -3 -13   6         56.40         32.08        15.88 o                         
  -2 -13   6        171.75        154.87        23.00 o                         
  -1 -13   6         49.74         70.98        12.91 o                         
   0 -13   6        526.72        536.28        28.26 o                         
   1 -13   6         36.54         18.66         9.73 o                         
   2 -13   6          0.86         -7.73         7.73 o                         
   3 -13   6         24.32         26.65        10.74 o                         
   4 -13   6        149.82        147.06        18.12 o                         
   5 -13   6         22.85         24.90        11.34 o                         
   6 -13   6        230.98        271.93        24.62 o                         
   7 -13   6        123.97        136.04        33.70 o                         
  -7 -12   6         60.62         35.32        17.17 o                         
  -6 -12   6        160.60        160.70        25.27 o                         
  -5 -12   6        330.85        359.28        33.37 o                         
  -4 -12   6         11.68         -8.42        10.69 o                         
  -3 -12   6         83.50         78.73        18.14 o                         
  -2 -12   6        722.36        810.35        34.48 o                         
  -1 -12   6         56.91         42.65        27.38 o                         
   0 -12   6        123.85        115.42        34.34 o                         
   1 -12   6        610.36        681.33        50.87 o                         
   2 -12   6         97.02         89.54        13.39 o                         
   3 -12   6         67.97         71.91        16.36 o                         
   4 -12   6         89.81         95.51        14.09 o                         
   5 -12   6        425.12        462.24        73.85 o                         
   6 -12   6         21.59         29.23        12.15 o                         
   7 -12   6        103.26         83.67        15.33 o                         
   8 -12   6         66.57         39.42        16.52 o                         
  -7 -11   6        295.68        302.72        35.15 o                         
  -6 -11   6          1.78         12.96        12.96 o                         
  -5 -11   6        328.81        298.69        28.51 o                         
  -4 -11   6          2.53         -7.78         7.78 o                         
  -3 -11   6        230.21        225.14        23.98 o                         
  -2 -11   6       1312.27       1248.92        45.82 o                         
  -1 -11   6        473.69        486.87        24.45 o                         
   0 -11   6          2.82         -2.60         7.24 o                         
   1 -11   6         39.27         46.09         9.82 o                         
   2 -11   6       1348.00       1487.75        53.25 o                         
   3 -11   6        143.25        134.40        14.90 o                         
   4 -11   6          0.71         15.00         8.33 o                         
   5 -11   6         15.83          5.12         8.17 o                         
   6 -11   6        276.61        254.95        32.08 o                         
   7 -11   6         18.26         28.41        11.39 o                         
   8 -11   6          2.48         -2.10        19.28 o                         
  -8 -10   6          8.81          3.71         9.82 o                         
  -7 -10   6          8.70         21.95        10.28 o                         
  -6 -10   6        564.43        599.14        44.06 o                         
  -5 -10   6        586.61        597.62        27.57 o                         
  -4 -10   6        519.78        517.27        25.43 o                         
  -3 -10   6        183.18        164.56        20.09 o                         
  -2 -10   6          5.39          0.11         6.83 o                         
  -1 -10   6        430.18        419.73        21.54 o                         
   0 -10   6        482.71        510.88        33.70 o                         
   1 -10   6        828.06        889.47        35.03 o                         
   2 -10   6          0.37         -6.37         6.37 o                         
   3 -10   6       1135.08       1167.13       100.26 o                         
   4 -10   6        192.93        173.56        28.98 o                         
   5 -10   6        108.17        124.09        18.14 o                         
   6 -10   6         44.50         33.38        10.20 o                         
   7 -10   6        338.21        305.99        21.86 o                         
   8 -10   6         50.01         36.60        11.90 o                         
   9 -10   6         63.11         54.43        17.50 o                         
  -9  -9   6        111.71         94.14        16.26 o                         
  -8  -9   6         51.44         45.78        12.26 o                         
  -7  -9   6       1177.91       1213.91        46.96 o                         
  -6  -9   6          0.05          2.00         8.91 o                         
  -5  -9   6        466.60        492.26        23.83 o                         
  -4  -9   6        156.96        153.83        23.47 o                         
  -3  -9   6       1903.13       1856.53        48.92 o                         
  -2  -9   6        691.05        754.26        24.46 o                         
  -1  -9   6        205.70        164.60        13.26 o                         
   0  -9   6         84.42         91.37        11.20 o                         
   1  -9   6        354.77        349.08        18.62 o                         
   2  -9   6          1.09         -6.16         6.16 o                         
   3  -9   6         90.24         59.11         9.81 o                         
   4  -9   6       1156.82       1264.96        91.85 o                         
   5  -9   6        130.95        136.06        22.83 o                         
   6  -9   6         23.94         15.14         8.48 o                         
   7  -9   6         47.48         45.21        10.93 o                         
   8  -9   6         88.87         82.68        15.26 o                         
   9  -9   6          8.96         16.52        13.28 o                         
  -9  -8   6         53.37         53.63        13.05 o                         
  -8  -8   6        480.85        497.47        27.26 o                         
  -7  -8   6        137.25        126.38        14.74 o                         
  -6  -8   6        829.76        805.44        33.32 o                         
  -5  -8   6          5.21         -5.21         5.21 o                         
  -4  -8   6        502.11        519.31        22.79 o                         
  -3  -8   6         16.81         24.47         5.24 o                         
  -2  -8   6        894.50        896.83        26.00 o                         
  -1  -8   6          1.63         -0.52         3.37 o                         
   0  -8   6        528.46        473.46        28.17 o                         
   1  -8   6       3532.68       3649.89       110.19 o                         
   2  -8   6       2189.38       2222.68        70.66 o                         
   3  -8   6        218.74        225.00        22.19 o                         
   4  -8   6         57.58         38.23        11.34 o                         
   5  -8   6        276.93        287.93        17.80 o                         
   6  -8   6          3.40          7.00         7.41 o                         
   7  -8   6          2.35          1.52         8.07 o                         
   8  -8   6          5.89          0.97        10.37 o                         
   9  -8   6         56.88         40.82        14.58 o                         
  10  -8   6         18.09          2.92        12.31 o                         
 -10  -7   6         79.36         57.87        14.76 o                         
  -9  -7   6         41.16         28.07        14.09 o                         
  -8  -7   6        246.55        268.60        23.49 o                         
  -7  -7   6        227.36        240.54        17.64 o                         
  -6  -7   6         40.94         58.75        10.05 o                         
  -5  -7   6         59.31         65.21         9.49 o                         
  -4  -7   6        100.76         99.04        17.98 o                         
  -3  -7   6         17.76         36.39         8.88 o                         
  -2  -7   6        411.49        392.73        14.20 o                         
  -1  -7   6       4840.48       4858.17       115.37 o                         
   0  -7   6       1527.21       1431.14        36.66 o                         
   1  -7   6         35.67         46.12         7.75 o                         
   2  -7   6       1999.29       2056.62        65.05 o                         
   3  -7   6        913.44        955.40        34.68 o                         
   4  -7   6          0.48         -0.50         4.96 o                         
   5  -7   6          0.65         -1.98         7.94 o                         
   6  -7   6        507.78        524.79        24.71 o                         
   7  -7   6          3.13          1.03         7.16 o                         
   8  -7   6        520.35        576.97        40.82 o                         
   9  -7   6         68.86         65.12        17.50 o                         
 -10  -6   6         16.66         31.10        11.91 o                         
  -9  -6   6          0.62          4.76        10.69 o                         
  -8  -6   6          2.85         -5.45         7.32 o                         
  -7  -6   6         36.13         54.92        10.47 o                         
  -6  -6   6        184.26        210.27        14.89 o                         
  -5  -6   6        465.89        460.16        24.46 o                         
  -4  -6   6       3388.80       3342.48       100.80 o                         
  -3  -6   6         71.78         80.72         8.34 o                         
  -2  -6   6        666.67        580.92        17.55 o                         
  -1  -6   6        379.37        427.46        13.66 o                         
   0  -6   6       1792.19       1613.09        40.40 o                         
   1  -6   6         59.24         64.82        16.52 o                         
   2  -6   6          0.87         -3.83         3.83 o                         
   3  -6   6       1705.63       1614.35        52.22 o                         
   4  -6   6        564.78        538.95        27.54 o                         
   5  -6   6       2070.12       1978.74        67.57 o                         
   6  -6   6         56.97         33.47         9.72 o                         
   7  -6   6       1047.52       1063.11        39.74 o                         
   8  -6   6          0.63         -8.42         8.42 o                         
   9  -6   6         84.96         53.78        15.55 o                         
  10  -6   6         43.03         25.60        15.88 o                         
 -10  -5   6          7.45         17.39        12.31 o                         
  -9  -5   6        156.18        154.66        17.06 o                         
  -8  -5   6         31.73         17.73         9.38 o                         
  -7  -5   6        110.31        123.69        17.17 o                         
  -6  -5   6         12.39         19.60         6.87 o                         
  -5  -5   6        347.44        338.49        17.18 o                         
  -4  -5   6         31.62         31.63         6.53 o                         
  -3  -5   6       2536.13       2552.17        62.34 o                         
  -2  -5   6         70.31         52.85         5.19 o                         
  -1  -5   6         77.89         61.30         5.79 o                         
   0  -5   6       2817.32       2599.86        53.61 o                         
   1  -5   6       2004.75       1892.14        58.30 o                         
   2  -5   6        202.39        179.95        16.69 o                         
   3  -5   6        685.60        651.97        31.12 o                         
   4  -5   6        782.87        749.98        28.19 o                         
   5  -5   6       1747.96       1712.55        55.67 o                         
   6  -5   6         12.05         13.01         7.00 o                         
   7  -5   6          7.28         13.66         6.98 o                         
   8  -5   6        242.56        221.26        22.68 o                         
  10  -5   6         39.47         53.14        19.44 o                         
 -11  -4   6        234.88        233.56        39.37 o                         
 -10  -4   6          3.00          1.66         9.96 o                         
  -8  -4   6        927.31        943.46        38.49 o                         
  -7  -4   6        747.02        814.02        32.99 o                         
  -6  -4   6         36.81         43.86        10.70 o                         
  -5  -4   6       1391.15       1308.54       112.10 o                         
  -4  -4   6       1545.67       1605.76        51.32 o                         
  -3  -4   6         57.45         82.82         5.78 o                         
  -2  -4   6       5636.03       5478.97       128.11 o                         
  -1  -4   6        182.66        142.15         5.45 o                         
   0  -4   6        980.75        975.83        21.56 o                         
   1  -4   6         37.75         62.31         3.20 o                         
   2  -4   6       2358.01       1930.30        70.24 o                         
   3  -4   6        739.60        634.10        24.18 o                         
   4  -4   6        351.41        330.34        12.13 o                         
   5  -4   6       2176.97       2116.34        53.61 o                         
   6  -4   6        348.62        321.04        16.95 o                         
   7  -4   6         29.49         23.53         8.91 o                         
   8  -4   6          4.21         -2.59         8.42 o                         
   9  -4   6        310.20        321.37        30.78 o                         
  10  -4   6         17.95         45.04        18.14 o                         
 -11  -3   6          6.18          2.00        11.32 o                         
 -10  -3   6        276.97        290.67        27.05 o                         
  -9  -3   6          0.17         -7.21         7.21 o                         
  -8  -3   6        169.37        197.77        16.15 o                         
  -7  -3   6       1293.61       1416.35        49.82 o                         
  -6  -3   6         63.82         62.52         9.28 o                         
  -5  -3   6       3891.85       4201.90       124.72 o                         
  -4  -3   6         35.58         23.15         5.44 o                         
  -3  -3   6        566.20        495.84        18.56 o                         
  -2  -3   6        466.04        413.50        16.16 o                         
  -1  -3   6       6919.71       7302.16       146.27 o                         
   0  -3   6        278.75        278.03         7.58 o                         
   1  -3   6       1987.74       1916.00        46.48 o                         
   2  -3   6        419.81        410.31        11.82 o                         
   3  -3   6       1032.18        982.29        26.22 o                         
   4  -3   6          9.68         13.96         3.94 o                         
   5  -3   6        253.58        238.56        10.64 o                         
   6  -3   6          5.18          6.85         4.65 o                         
   7  -3   6         27.04         22.42         7.09 o                         
   8  -3   6         76.27         58.00        15.88 o                         
  10  -3   6         73.86         56.38        19.44 o                         
 -11  -2   6         93.82         58.30        14.35 o                         
 -10  -2   6          9.71         25.74        11.78 o                         
  -9  -2   6        127.84        127.33        15.58 o                         
  -8  -2   6         57.29         62.07        10.87 o                         
  -7  -2   6        937.26       1013.16        37.92 o                         
  -6  -2   6        531.65        542.87        28.51 o                         
  -5  -2   6         83.45         80.45         8.48 o                         
  -4  -2   6        162.39        161.95        12.13 o                         
  -3  -2   6       3226.54       3143.97        64.89 o                         
  -2  -2   6       1723.52       1669.57        37.12 o                         
  -1  -2   6        278.96        219.52         6.57 o                         
   0  -2   6       8028.73       7863.15       157.24 o                         
   1  -2   6         76.09         71.54         5.68 o                         
   2  -2   6        214.32        299.38         8.71 o                         
   3  -2   6       1459.68       1439.51        37.10 o                         
   4  -2   6       3196.36       3031.60        73.58 o                         
   5  -2   6       1078.17       1026.14        28.56 o                         
   6  -2   6        167.63        138.68         8.91 o                         
   7  -2   6        105.81        126.09        12.70 o                         
   8  -2   6         74.39         58.42        27.86 o                         
   9  -2   6        101.61         68.04        20.41 o                         
  10  -2   6         23.53          2.27        13.61 o                         
 -11  -1   6        120.41        100.07        20.09 o                         
 -10  -1   6        131.59        173.87        18.32 o                         
  -9  -1   6        142.59        117.77        32.08 o                         
  -8  -1   6        384.58        386.34        21.19 o                         
  -7  -1   6         11.16          6.40         6.86 o                         
  -6  -1   6        233.42        221.76        13.62 o                         
  -5  -1   6         19.09         24.49         5.71 o                         
  -4  -1   6        333.41        406.08        18.79 o                         
  -3  -1   6       3678.86       3501.66        71.43 o                         
  -2  -1   6         40.92         42.05         3.38 o                         
  -1  -1   6        368.36        361.61         9.16 o                         
   0  -1   6       1500.79       1296.24        24.53 o                         
   1  -1   6      12213.51      10915.35       197.35 o                         
   2  -1   6         39.85         55.66         4.61 o                         
   3  -1   6          1.98          4.67         3.47 o                         
   4  -1   6        461.80        516.25        16.14 o                         
   5  -1   6        234.49        226.06        10.54 o                         
   6  -1   6        248.60        225.82        11.48 o                         
   7  -1   6         47.19         25.27        11.50 o                         
   8  -1   6       1116.56       1147.80        91.03 o                         
   9  -1   6         16.81         36.19        10.47 o                         
  10  -1   6         79.71         88.13        22.68 o                         
 -11   0   6        340.34        342.75        24.96 o                         
 -10   0   6         27.52         37.16        12.03 o                         
  -9   0   6         20.61         22.35         9.87 o                         
  -8   0   6         34.87         26.37         8.76 o                         
  -7   0   6          2.04         12.96         9.72 o                         
  -6   0   6        108.39        126.29        10.87 o                         
  -5   0   6        679.15        691.88        25.54 o                         
  -4   0   6        612.97        495.36        18.50 o                         
  -3   0   6        105.68         67.17         3.99 o                         
  -2   0   6       3285.29       3293.81       105.77 o                         
  -1   0   6       2284.64       2016.37        41.49 o                         
   0   0   6         45.89         39.17         3.83 o                         
   1   0   6        956.64        869.98        19.22 o                         
   2   0   6        128.73         92.94         5.42 o                         
   3   0   6        891.15        903.66        28.61 o                         
   4   0   6       1126.94       1094.68        51.84 o                         
   5   0   6       1478.73       1440.14        38.27 o                         
   6   0   6         88.79         96.81        13.58 o                         
   7   0   6         53.89         47.40        15.88 o                         
   8   0   6        132.29        160.11        15.34 o                         
   9   0   6        523.73        603.43        46.66 o                         
  10   0   6          0.11         -7.25        14.58 o                         
 -11   1   6         22.45         12.06        10.51 o                         
 -10   1   6          9.15         -0.32        12.31 o                         
  -9   1   6          1.79         -3.48         7.21 o                         
  -8   1   6        484.53        494.11        24.06 o                         
  -7   1   6         15.47         11.99         9.40 o                         
  -6   1   6        515.49        483.71        20.72 o                         
  -5   1   6       1021.36       1110.92        55.55 o                         
  -4   1   6       9512.78      10261.04       237.91 o                         
  -3   1   6         84.02         68.20         6.07 o                         
  -2   1   6        810.29        780.88        27.63 o                         
  -1   1   6        423.77        374.83        14.20 o                         
   0   1   6        128.20        163.47         8.80 o                         
   1   1   6          3.53          7.18         2.17 o                         
   2   1   6        564.52        629.00        23.71 o                         
   3   1   6       5999.13       6065.57       171.74 o                         
   4   1   6         87.48         46.34         6.92 o                         
   5   1   6        964.84        909.30        30.30 o                         
   6   1   6        293.99        282.05        32.89 o                         
   7   1   6        979.19        975.12        37.44 o                         
   8   1   6          0.64         -1.30        10.37 o                         
   9   1   6         60.93         64.80        21.38 o                         
  10   1   6        216.91        212.85        20.62 o                         
 -11   2   6         13.46          1.35        10.19 o                         
 -10   2   6         85.99         64.51        26.73 o                         
  -9   2   6        249.01        265.62        18.90 o                         
  -8   2   6         23.61         19.26        13.28 o                         
  -7   2   6       1488.09       1562.23        57.35 o                         
  -6   2   6          0.04          0.11         5.21 o                         
  -5   2   6       2223.95       2215.86        55.04 o                         
  -4   2   6        634.53        634.55        18.37 o                         
  -3   2   6       2966.31       3003.34        87.40 o                         
  -2   2   6        491.53        508.09        12.13 o                         
  -1   2   6        476.45        456.74        16.95 o                         
   0   2   6       9175.84       8932.07       253.82 o                         
   1   2   6       1482.46       1668.90        35.05 o                         
   2   2   6        193.07        127.87         5.99 o                         
   3   2   6         42.87         27.01         4.25 o                         
   4   2   6       2727.37       2627.74        64.96 o                         
   5   2   6         99.71        103.03        11.15 o                         
   6   2   6         38.19         20.88         7.21 o                         
   7   2   6        412.20        460.07        40.32 o                         
   8   2   6         26.04         18.85        12.15 o                         
   9   2   6          9.57        -11.02        11.99 o                         
  10   2   6         75.17         65.33        16.85 o                         
 -11   3   6          1.54          2.49         9.95 o                         
 -10   3   6        118.83        110.85        15.45 o                         
  -9   3   6        218.73        201.18        17.98 o                         
  -8   3   6        513.67        517.63        24.62 o                         
  -7   3   6         74.82         80.54        12.64 o                         
  -6   3   6        298.70        315.91        12.68 o                         
  -5   3   6          4.20          3.36         3.48 o                         
  -4   3   6        420.64        426.26        13.89 o                         
  -3   3   6        628.30        739.45        20.41 o                         
  -2   3   6       2033.10       1717.10        42.11 o                         
  -1   3   6        365.04        289.11        22.03 o                         
   0   3   6         20.26          7.52         4.05 o                         
   1   3   6       5409.68       5684.18       118.98 o                         
   2   3   6       1980.75       2078.99        62.38 o                         
   3   3   6         87.87         88.58         9.29 o                         
   4   3   6        206.29        218.21        10.35 o                         
   5   3   6        367.43        443.95        23.16 o                         
   6   3   6        617.64        645.29        27.48 o                         
   7   3   6        489.80        565.40        26.80 o                         
   8   3   6         99.78        114.59        14.97 o                         
   9   3   6        175.20        150.99        41.13 o                         
  10   3   6          1.33          1.30        14.58 o                         
 -11   4   6         86.68         66.57        18.31 o                         
 -10   4   6         22.80         28.83        10.19 o                         
  -9   4   6        226.87        246.03        17.87 o                         
  -8   4   6          9.02         11.90         7.44 o                         
  -7   4   6        927.68       1005.57        36.88 o                         
  -6   4   6         62.47         55.45         6.63 o                         
  -5   4   6       3374.07       3460.09        83.99 o                         
  -4   4   6         63.89         59.66         6.02 o                         
  -3   4   6        543.93        671.67        23.20 o                         
  -2   4   6        452.60        456.67        11.56 o                         
  -1   4   6       4706.73       4946.97       145.32 o                         
   0   4   6         45.90         58.69         7.32 o                         
   1   4   6        947.28       1020.63        22.80 o                         
   2   4   6       2654.59       2717.40        66.18 o                         
   3   4   6        213.01        204.23         9.43 o                         
   4   4   6         35.94         43.43         5.87 o                         
   5   4   6       1287.14       1251.36        35.21 o                         
   6   4   6       1250.69       1388.93        49.00 o                         
   7   4   6         23.31         44.10        10.05 o                         
   8   4   6        156.36        164.94        27.69 o                         
   9   4   6         34.20         77.11        21.06 o                         
 -11   5   6         31.94         37.26        17.50 o                         
 -10   5   6        259.89        283.48        20.62 o                         
  -9   5   6         13.48         25.54        10.19 o                         
  -8   5   6        236.46        233.27        16.50 o                         
  -7   5   6        178.08        215.88        20.57 o                         
  -6   5   6       1258.41       1266.20        38.45 o                         
  -5   5   6         79.72         87.74         7.23 o                         
  -4   5   6       3032.09       2947.02        71.99 o                         
  -3   5   6        298.44        311.18        11.23 o                         
  -2   5   6         24.95         25.06         2.90 o                         
  -1   5   6       2146.78       2030.39        42.81 o                         
   0   5   6       2322.75       2367.12        49.46 o                         
   1   5   6        905.63        890.57        24.51 o                         
   2   5   6       3581.91       3677.72        88.57 o                         
   3   5   6        689.50        699.90        21.20 o                         
   4   5   6         14.99          4.65         4.48 o                         
   5   5   6         74.26         56.32         9.03 o                         
   6   5   6         21.71         23.85        14.09 o                         
   7   5   6        178.30        156.18        16.93 o                         
   8   5   6         57.71         37.91        15.88 o                         
   9   5   6        223.34        194.04        27.86 o                         
 -11   6   6         32.14         19.12        15.23 o                         
 -10   6   6        151.64        129.92        23.00 o                         
  -9   6   6        268.55        248.81        18.43 o                         
  -8   6   6         34.45         44.53        10.53 o                         
  -7   6   6         84.70         66.64         8.18 o                         
  -6   6   6        179.41        158.23        10.71 o                         
  -5   6   6         17.04          7.63         4.20 o                         
  -4   6   6        288.76        262.66        10.86 o                         
  -3   6   6       1484.47       1413.26        36.95 o                         
  -2   6   6        699.39        622.40        18.42 o                         
  -1   6   6          0.89         -2.59         2.59 o                         
   0   6   6        264.16        293.18        10.81 o                         
   1   6   6       1583.67       1428.11        63.81 o                         
   2   6   6        287.01        297.54        11.77 o                         
   3   6   6          1.91          0.31         3.73 o                         
   4   6   6        277.02        261.12        28.56 o                         
   5   6   6         72.32         82.76        14.42 o                         
   6   6   6         16.47         27.54        12.96 o                         
   8   6   6        418.11        459.72        38.23 o                         
   9   6   6         46.84         95.90        22.68 o                         
 -11   7   6        114.23         91.04        20.74 o                         
 -10   7   6          6.59          5.83        13.93 o                         
  -9   7   6        113.02        106.92        20.41 o                         
  -8   7   6        265.68        244.58        23.98 o                         
  -7   7   6          8.32         -0.06         8.42 o                         
  -6   7   6        517.18        565.80        23.63 o                         
  -5   7   6       1092.38       1094.08        31.08 o                         
  -4   7   6       1216.08       1256.25        52.02 o                         
  -3   7   6        650.36        657.36        20.75 o                         
  -2   7   6       2973.28       2905.60        82.16 o                         
  -1   7   6         90.38        105.41        11.02 o                         
   0   7   6        391.14        399.82        13.99 o                         
   1   7   6        420.63        416.40        15.76 o                         
   2   7   6         52.75         64.69         9.36 o                         
   3   7   6          1.81         14.63         8.42 o                         
   4   7   6         68.64         73.27        21.87 o                         
   5   7   6       2591.64       2801.94       127.33 o                         
   6   7   6         91.97         99.14        19.76 o                         
   7   7   6         70.89         81.00        19.76 o                         
   8   7   6         38.43         10.37        14.90 o                         
 -10   8   6         73.67         49.57        17.17 o                         
  -9   8   6         60.23         42.77        15.23 o                         
  -7   8   6        514.97        562.10        27.70 o                         
  -6   8   6          5.79          2.45         8.51 o                         
  -5   8   6       1205.39       1175.29        39.95 o                         
  -4   8   6         73.48         75.97         7.32 o                         
  -3   8   6        279.61        287.55        12.07 o                         
  -2   8   6        673.22        688.82        27.35 o                         
  -1   8   6        873.70        910.88        33.85 o                         
   0   8   6        284.46        289.06        21.06 o                         
   1   8   6         14.07          8.33         6.63 o                         
   2   8   6       1203.06       1250.43        44.44 o                         
   3   8   6        788.71        839.39        33.10 o                         
   4   8   6        217.05        220.54        18.79 o                         
   5   8   6         68.62         58.00        15.23 o                         
   7   8   6        204.18        233.24        26.89 o                         
   8   8   6          2.13          4.54        13.93 o                         
 -10   9   6        112.58        141.26        24.95 o                         
  -9   9   6        240.75        256.57        27.54 o                         
  -8   9   6         25.76         16.85        10.69 o                         
  -7   9   6        487.18        449.49        23.29 o                         
  -6   9   6        302.94        319.75        27.86 o                         
  -5   9   6          3.65          3.54         6.31 o                         
  -4   9   6         59.24         70.80        10.43 o                         
  -3   9   6        128.60        115.78        11.91 o                         
  -2   9   6         83.74         76.00        10.51 o                         
  -1   9   6         39.70         57.70         9.55 o                         
   0   9   6       2869.50       2864.13        91.47 o                         
   1   9   6          7.81         21.74         8.10 o                         
   2   9   6         15.82         15.91         8.59 o                         
   3   9   6        240.02        226.96        16.37 o                         
   4   9   6        158.19        126.03        18.79 o                         
   5   9   6          9.05         10.37        10.37 o                         
   6   9   6         23.15          8.10        12.31 o                         
   7   9   6        473.96        558.83        43.42 o                         
  -9  10   6        191.84        150.66        25.60 o                         
  -8  10   6        106.37        139.97        24.95 o                         
  -7  10   6          1.21          5.51        12.96 o                         
  -5  10   6        573.77        637.23        42.77 o                         
  -4  10   6        630.88        630.95        28.67 o                         
  -3  10   6        808.20        817.06        32.84 o                         
  -2  10   6         90.05         86.10        11.13 o                         
  -1  10   6        162.15        158.61        14.15 o                         
   0  10   6         37.78         42.44         9.49 o                         
   1  10   6       1542.58       1478.48        51.97 o                         
   2  10   6         17.23         13.37         7.84 o                         
   3  10   6         84.43         62.24        10.88 o                         
   4  10   6        478.08        506.02        35.96 o                         
   5  10   6         89.93        114.37        20.09 o                         
   6  10   6         56.60         44.71        16.20 o                         
   7  10   6        124.14        165.53        26.24 o                         
  -8  11   6         95.27         66.74        19.12 o                         
  -7  11   6          0.43          0.32        14.26 o                         
  -6  11   6          9.64         -0.97        12.64 o                         
  -5  11   6        416.46        426.99        35.96 o                         
  -4  11   6        236.77        236.16        26.89 o                         
  -3  11   6         36.60         38.23        14.90 o                         
  -2  11   6        603.47        578.95        37.58 o                         
  -1  11   6          1.67         -9.07         9.07 o                         
   0  11   6         43.83         40.89         9.41 o                         
   1  11   6          4.16         10.84         7.84 o                         
   2  11   6        792.82        873.37        36.27 o                         
   3  11   6        129.03        144.18        14.90 o                         
   5  11   6         65.82         46.33        15.88 o                         
   6  11   6        516.19        520.59        41.15 o                         
  -8  12   6        124.35        111.13        25.27 o                         
  -7  12   6         73.31         62.86        20.41 o                         
  -6  12   6        142.91        114.69        23.33 o                         
  -4  12   6        147.94        137.70        24.30 o                         
  -3  12   6        105.19         90.39        20.41 o                         
  -2  12   6          0.16          3.56        11.99 o                         
  -1  12   6        228.87        220.61        27.54 o                         
   0  12   6         21.18         24.14         9.41 o                         
   1  12   6         32.32         28.96         9.05 o                         
   2  12   6        108.29        116.40        14.32 o                         
   3  12   6        545.70        505.37        36.61 o                         
   4  12   6         15.83         -0.65        10.69 o                         
   5  12   6          4.73          8.75        13.28 o                         
  -8  13   6          3.72         -1.94        17.17 o                         
  -7  13   6        255.10        277.31        34.67 o                         
  -6  13   6         19.13          4.21        15.55 o                         
  -5  13   6          4.12          9.72        14.90 o                         
  -3  13   6        192.17        217.69        29.16 o                         
  -2  13   6        243.03        320.07        42.44 o                         
  -1  13   6        146.69        175.57        40.50 o                         
   0  13   6         93.87         87.80        27.54 o                         
   1  13   6         73.42         91.04        27.86 o                         
   3  13   6        278.74        243.94        26.57 o                         
   4  13   6        133.09        189.18        25.60 o                         
  -6  14   6         54.98         68.69        23.33 o                         
  -5  14   6         49.15         43.42        19.76 o                         
  -4  14   6         39.38         64.47        21.06 o                         
  -2  14   6        143.37        131.87        25.60 o                         
  -1  14   6         39.44         23.98        15.88 o                         
   0  14   6         38.53         23.65        16.20 o                         
   1  14   6        573.34        510.55        43.42 o                         
   2  14   6          0.23          0.97        14.58 o                         
  -5  15   6         13.23        -11.34        16.85 o                         
  -4  15   6         37.65         16.20        18.47 o                         
  -3  15   6         32.71          6.48        15.88 o                         
  -2  15   6         77.02         61.24        20.41 o                         
  -1 -16   7         46.77         50.87        19.12 o                         
   0 -16   7          3.81        -10.70        10.70 o                         
   1 -16   7        113.73        134.45        54.58 o                         
   2 -16   7         44.94         34.89        14.07 o                         
   3 -16   7          0.73        -10.08        11.58 o                         
  -3 -15   7         14.36         16.20        16.20 o                         
  -2 -15   7          0.37         -5.83        15.88 o                         
  -1 -15   7          8.13          2.12        14.26 o                         
   0 -15   7        283.07        261.57        24.30 o                         
   1 -15   7        124.44        109.99        18.31 o                         
   2 -15   7         48.60         47.58        20.90 o                         
   3 -15   7          0.64         -2.73        10.89 o                         
   4 -15   7        117.52        108.19        17.90 o                         
   5 -15   7         46.26         48.38        14.32 o                         
  -5 -14   7         17.98         26.57        17.82 o                         
  -4 -14   7        151.56        168.77        27.54 o                         
  -3 -14   7        261.87        313.59        32.72 o                         
  -2 -14   7          1.39        -11.34        11.34 o                         
  -1 -14   7          5.96          6.00        10.65 o                         
   0 -14   7         93.08         81.97        19.44 o                         
   1 -14   7        133.98        123.79        16.58 o                         
   2 -14   7         60.87         43.22        12.06 o                         
   3 -14   7         22.48         31.10        12.38 o                         
   4 -14   7         69.47         70.12        14.09 o                         
   5 -14   7          3.00          0.15         9.88 o                         
   6 -14   7         43.48         24.62        13.00 o                         
  -6 -13   7         36.19         43.42        18.79 o                         
  -5 -13   7         31.70         35.64        16.20 o                         
  -4 -13   7          0.41        -11.02        11.02 o                         
  -3 -13   7         82.79         86.18        20.09 o                         
  -2 -13   7        136.74        157.79        27.22 o                         
  -1 -13   7        102.77         77.71        13.63 o                         
   0 -13   7         70.90         71.11        24.62 o                         
   1 -13   7         66.06         55.50        12.18 o                         
   2 -13   7         31.58         24.33        10.97 o                         
   3 -13   7          7.37         -4.51        12.59 o                         
   4 -13   7        467.05        521.94        29.19 o                         
   5 -13   7        105.25         64.46        13.96 o                         
   6 -13   7         28.48          3.15         9.83 o                         
   7 -13   7         26.30         12.70        12.06 o                         
  -7 -12   7         28.05         16.85        16.85 o                         
  -6 -12   7         10.31         -3.89        13.93 o                         
  -5 -12   7         10.01         17.50        13.93 o                         
  -4 -12   7         76.41         99.14        26.89 o                         
  -3 -12   7         36.48         33.05        13.61 o                         
  -2 -12   7         28.56         23.18         9.84 o                         
  -1 -12   7        765.95        826.31        35.40 o                         
   0 -12   7          0.15         -1.52         8.41 o                         
   1 -12   7          1.20         -7.75         7.75 o                         
   2 -12   7        212.79        184.30        22.83 o                         
   3 -12   7        516.60        574.95        29.10 o                         
   4 -12   7          0.22          0.27        15.07 o                         
   5 -12   7        227.38        223.94        40.34 o                         
   6 -12   7         17.18         10.27        10.31 o                         
   7 -12   7          1.48         -6.95        10.01 o                         
   8 -12   7        130.75        119.51        18.36 o                         
  -7 -11   7        128.75        135.75        24.95 o                         
  -6 -11   7        297.48        288.97        30.13 o                         
  -4 -11   7        251.26        276.66        26.57 o                         
  -3 -11   7        185.09        194.04        23.00 o                         
  -2 -11   7        138.37        132.50        14.55 o                         
  -1 -11   7        588.60        644.43        28.98 o                         
   0 -11   7        993.74       1080.23        41.68 o                         
   1 -11   7         75.15         72.03        12.14 o                         
   2 -11   7        190.17        185.85        16.64 o                         
   3 -11   7         56.31         28.12         9.17 o                         
   4 -11   7         64.08         57.14        11.97 o                         
   5 -11   7         15.03          8.07        19.28 o                         
   6 -11   7        452.52        434.91        26.70 o                         
   7 -11   7        151.11        157.67        18.52 o                         
   8 -11   7          0.03         -3.67        13.28 o                         
  -8 -10   7        105.47        118.01        17.29 o                         
  -7 -10   7          0.02          6.63        13.28 o                         
  -6 -10   7       1134.05       1172.47        49.74 o                         
  -5 -10   7          6.98         15.88         8.13 o                         
  -4 -10   7        380.67        357.98        29.16 o                         
  -3 -10   7         41.87         29.48        11.99 o                         
  -2 -10   7        744.67        776.00        39.35 o                         
  -1 -10   7         32.49         20.54         8.47 o                         
   0 -10   7        317.81        337.16        19.56 o                         
   1 -10   7          4.34         -2.27         8.42 o                         
   2 -10   7        511.20        512.50        25.27 o                         
   3 -10   7        608.31        662.87        51.84 o                         
   4 -10   7         73.03         64.99        11.85 o                         
   5 -10   7        634.99        578.13        27.98 o                         
   6 -10   7         15.70         11.44        11.34 o                         
   7 -10   7        275.40        262.96        20.75 o                         
   8 -10   7         40.93         41.69        12.44 o                         
   9 -10   7          7.12         15.23        13.61 o                         
  -9  -9   7        234.63        242.40        32.08 o                         
  -8  -9   7         92.03         94.97        32.89 o                         
  -7  -9   7         24.22         22.51         9.72 o                         
  -6  -9   7         22.48         37.77        10.04 o                         
  -5  -9   7        536.13        560.36        27.70 o                         
  -4  -9   7         86.99         75.30        10.18 o                         
  -3  -9   7        282.62        297.64        13.51 o                         
  -2  -9   7          1.25         -2.43         5.96 o                         
  -1  -9   7         14.93          3.55         7.54 o                         
   0  -9   7        251.40        242.25        15.91 o                         
   1  -9   7       2189.03       2282.12        73.77 o                         
   2  -9   7        547.05        623.11        27.48 o                         
   3  -9   7         52.60         50.51         9.78 o                         
   4  -9   7         73.47         79.95        21.38 o                         
   5  -9   7          4.05          0.57         7.94 o                         
   6  -9   7        172.77        165.40        16.00 o                         
   7  -9   7         42.58         30.13        17.82 o                         
   8  -9   7         62.20         39.16        11.91 o                         
   9  -9   7          4.54         10.04        12.96 o                         
  -9  -8   7         18.98         13.34        10.88 o                         
  -8  -8   7        157.76        137.96        16.58 o                         
  -7  -8   7        220.40        200.60        16.83 o                         
  -6  -8   7         23.04         15.97         8.01 o                         
  -5  -8   7         72.39         74.55        10.51 o                         
  -4  -8   7          9.06         20.61         6.69 o                         
  -3  -8   7        259.00        209.87        12.81 o                         
  -2  -8   7        507.52        525.99        17.66 o                         
  -1  -8   7       1263.56       1200.60        33.46 o                         
   0  -8   7         95.94         90.61        27.54 o                         
   1  -8   7         78.23         98.41        10.74 o                         
   2  -8   7       1063.98       1130.40        52.79 o                         
   3  -8   7        139.98        142.89        19.59 o                         
   4  -8   7         50.49         37.35         8.86 o                         
   5  -8   7       1449.87       1374.45       105.12 o                         
   6  -8   7         15.79         -1.34         7.78 o                         
   7  -8   7         34.97         28.12        16.36 o                         
   8  -8   7          1.50         -0.32        11.02 o                         
   9  -8   7        399.57        390.71        33.70 o                         
 -10  -7   7        248.73        246.61        22.34 o                         
  -9  -7   7          4.17          0.18         9.61 o                         
  -8  -7   7         61.38        101.09        21.38 o                         
  -7  -7   7        614.27        694.88        30.93 o                         
  -6  -7   7         64.41         73.27        10.87 o                         
  -5  -7   7        362.71        318.12        17.29 o                         
  -4  -7   7         27.60         25.60         9.07 o                         
  -3  -7   7       3231.70       3234.14        79.18 o                         
  -2  -7   7        758.64        735.95        22.75 o                         
  -1  -7   7          3.45          1.72         3.47 o                         
   0  -7   7        338.21        326.79        11.55 o                         
   1  -7   7          9.45         11.69         5.53 o                         
   2  -7   7        561.04        579.23        26.08 o                         
   3  -7   7         78.48         59.54         8.82 o                         
   4  -7   7         34.04         47.65         9.03 o                         
   5  -7   7         16.19          9.30         6.83 o                         
   6  -7   7       1801.96       1701.05       168.95 o                         
   7  -7   7         42.22         15.16         8.33 o                         
   8  -7   7         21.14          5.18        12.64 o                         
   9  -7   7         40.38         31.75        13.61 o                         
 -10  -6   7          0.48         -9.23         9.23 o                         
  -9  -6   7        126.75        130.40        16.93 o                         
  -8  -6   7          8.05          3.03         8.07 o                         
  -7  -6   7          6.60          5.35         7.56 o                         
  -6  -6   7        573.58        555.85        25.43 o                         
  -5  -6   7        141.89        174.48        27.85 o                         
  -4  -6   7          9.10         10.19         5.21 o                         
  -3  -6   7        204.39        182.67        10.25 o                         
  -2  -6   7        539.60        552.00        17.05 o                         
  -1  -6   7         21.07         19.35         3.65 o                         
   0  -6   7       1178.01       1129.46        29.56 o                         
   1  -6   7       1831.63       1567.36        73.06 o                         
   2  -6   7         77.48        100.82         9.49 o                         
   3  -6   7          1.00         -0.73         7.78 o                         
   4  -6   7       1112.21       1118.77        39.27 o                         
   5  -6   7       1187.83       1203.80        42.48 o                         
   6  -6   7         59.10         48.42        10.53 o                         
   7  -6   7        276.96        242.44        23.98 o                         
   8  -6   7          0.42         -1.30         8.75 o                         
   9  -6   7          2.61         13.28        12.64 o                         
  10  -6   7         19.87         14.58        17.17 o                         
 -10  -5   7          6.92         19.31        10.93 o                         
  -9  -5   7         24.22         14.20         9.87 o                         
  -8  -5   7       1114.16       1188.70        45.82 o                         
  -7  -5   7         12.10          9.72         7.44 o                         
  -6  -5   7         63.15         72.77        14.42 o                         
  -5  -5   7       1705.63       1700.52        70.79 o                         
  -4  -5   7        493.66        551.72        18.59 o                         
  -3  -5   7       1560.75       1488.18        38.34 o                         
  -2  -5   7         49.17         28.02         4.33 o                         
  -1  -5   7       3167.25       3048.79       120.34 o                         
   0  -5   7        261.56        364.04         9.88 o                         
   1  -5   7       2394.73       2353.72        71.47 o                         
   2  -5   7        181.69        171.74        10.88 o                         
   3  -5   7        489.04        485.15        20.23 o                         
   4  -5   7       1149.85       1041.56        80.19 o                         
   5  -5   7         24.30         14.89         7.32 o                         
   6  -5   7          2.31          7.82         6.76 o                         
   7  -5   7         25.63         33.70        11.34 o                         
   8  -5   7        529.01        523.51        36.29 o                         
  10  -5   7         48.56         56.70        19.44 o                         
 -11  -4   7        190.89        176.07        38.70 o                         
 -10  -4   7          0.08         15.74        11.22 o                         
  -9  -4   7          3.57         22.47        13.64 o                         
  -8  -4   7        918.62       1033.47        67.88 o                         
  -7  -4   7        800.89        864.67        34.48 o                         
  -6  -4   7        361.84        393.30        27.54 o                         
  -5  -4   7          1.04         -0.41         4.92 o                         
  -4  -4   7       3783.84       3548.07       239.08 o                         
  -3  -4   7         26.11         31.54         4.38 o                         
  -2  -4   7          6.63          7.28         3.24 o                         
  -1  -4   7          2.47          1.72         2.72 o                         
   0  -4   7       4551.33       4624.80        94.19 o                         
   1  -4   7       3460.91       3647.90        74.66 o                         
   2  -4   7        310.90        263.03        15.15 o                         
   3  -4   7        197.31        173.15         7.88 o                         
   4  -4   7          6.63          6.22         3.45 o                         
   5  -4   7       1355.29       1210.57        33.73 o                         
   6  -4   7        909.84        824.44        31.27 o                         
   7  -4   7        509.46        460.22        21.99 o                         
   8  -4   7          0.77         -0.97         8.10 o                         
   9  -4   7        231.15        231.30        27.54 o                         
  10  -4   7          2.17        -10.04        13.61 o                         
 -11  -3   7          0.01          1.73        11.28 o                         
 -10  -3   7        388.95        428.97        26.58 o                         
  -9  -3   7          7.68         -7.19         7.19 o                         
  -8  -3   7        366.76        406.72        22.56 o                         
  -7  -3   7       1040.57       1192.25        43.52 o                         
  -6  -3   7        647.36        704.24        34.83 o                         
  -5  -3   7       1267.84       1304.49        43.64 o                         
  -4  -3   7        400.89        389.10        16.83 o                         
  -3  -3   7      10186.30      10811.71       250.01 o                         
  -2  -3   7        507.74        466.02        14.03 o                         
  -1  -3   7        103.57         74.42         5.17 o                         
   0  -3   7        667.50        609.72        14.42 o                         
   1  -3   7       2474.19       2584.34        53.77 o                         
   2  -3   7         80.91         69.23         4.59 o                         
   3  -3   7       1807.02       1475.97        52.68 o                         
   4  -3   7       1601.36       1399.86        45.58 o                         
   5  -3   7        771.88        755.92        22.75 o                         
   6  -3   7        431.41        430.71        16.20 o                         
   7  -3   7        432.81        432.50        30.13 o                         
   8  -3   7         41.04         14.90        11.99 o                         
   9  -3   7          0.98        -11.02        11.02 o                         
  10  -3   7        152.90        128.30        24.95 o                         
 -11  -2   7          8.54         19.66        12.96 o                         
 -10  -2   7          0.71         -7.67         7.67 o                         
  -9  -2   7       1313.95       1448.79        53.84 o                         
  -8  -2   7         52.36         53.61        11.50 o                         
  -7  -2   7        199.55        197.40        14.66 o                         
  -6  -2   7         58.64         69.54        13.45 o                         
  -5  -2   7        327.27        339.74        28.03 o                         
  -4  -2   7        224.65        239.28        12.36 o                         
  -3  -2   7         64.32         60.64         6.04 o                         
  -2  -2   7       8753.34       9110.89       210.80 o                         
  -1  -2   7          5.48          0.60         2.61 o                         
   0  -2   7       4724.70       4512.21        91.26 o                         
   1  -2   7        296.20        290.91        14.64 o                         
   2  -2   7       1018.15        707.35        19.59 o                         
   3  -2   7         39.99         54.60         5.12 o                         
   4  -2   7        994.95        939.76        26.11 o                         
   5  -2   7        965.67        926.11        26.62 o                         
   6  -2   7         59.52         49.70         6.56 o                         
   7  -2   7        208.98        215.10        22.36 o                         
   8  -2   7         72.86         83.91        17.17 o                         
   9  -2   7        106.10         74.84        24.62 o                         
  10  -2   7         29.29         24.62        15.55 o                         
 -11  -1   7         42.52          9.67        11.55 o                         
 -10  -1   7        235.51        274.98        57.35 o                         
  -9  -1   7         15.78         16.88         9.26 o                         
  -8  -1   7        144.28        151.85        14.20 o                         
  -7  -1   7         85.05         90.53        11.45 o                         
  -6  -1   7        539.80        532.82        28.19 o                         
  -5  -1   7       1231.21       1159.05        39.06 o                         
  -4  -1   7       1534.11       1511.47        32.64 o                         
  -3  -1   7        177.76        231.00         8.71 o                         
  -2  -1   7       2155.69       1975.62        51.11 o                         
  -1  -1   7       6658.55       6321.48       166.51 o                         
   0  -1   7       2268.11       1994.45        41.61 o                         
   1  -1   7         34.01         32.50         4.40 o                         
   2  -1   7        120.78        178.88         8.07 o                         
   3  -1   7        569.50        495.20        21.36 o                         
   4  -1   7       1563.84       1478.48        38.59 o                         
   5  -1   7       2652.08       2524.33        63.29 o                         
   6  -1   7        739.19        774.23        56.21 o                         
   7  -1   7         13.39          2.35         7.09 o                         
   8  -1   7        133.66        127.18        26.73 o                         
   9  -1   7         83.94         95.25        20.09 o                         
  10  -1   7         99.69         65.77        20.41 o                         
 -11   0   7         16.97         13.57        22.19 o                         
 -10   0   7         17.50         19.33        14.26 o                         
  -9   0   7        134.36        110.27        14.31 o                         
  -8   0   7         37.40         26.70         8.70 o                         
  -7   0   7        767.67        812.81        45.36 o                         
  -6   0   7        248.42        255.30        16.69 o                         
  -5   0   7        258.41        231.87        12.59 o                         
  -4   0   7       1901.05       1995.43        49.24 o                         
  -3   0   7       4431.70       4265.86       100.49 o                         
  -2   0   7         11.24          3.63         2.06 o                         
  -1   0   7        142.13        158.01         6.32 o                         
   0   0   7       1094.55       1092.57        24.97 o                         
   1   0   7        182.72        233.90         6.90 o                         
   2   0   7       7946.92       7968.03       185.16 o                         
   3   0   7        893.48        784.49        32.10 o                         
   4   0   7        535.03        526.45        25.26 o                         
   5   0   7        406.87        409.31        18.66 o                         
   6   0   7       1495.92       1439.05        68.41 o                         
   7   0   7         95.13         84.03        13.77 o                         
   8   0   7        207.31        173.46        15.92 o                         
   9   0   7        467.81        513.47        40.82 o                         
  10   0   7         17.11         16.42        11.11 o                         
 -11   1   7          9.03          9.23        11.07 o                         
 -10   1   7        112.87         91.28        14.32 o                         
  -9   1   7          2.68         -8.10         8.10 o                         
  -8   1   7          9.00         14.99         7.61 o                         
  -7   1   7        136.27        141.20        16.69 o                         
  -6   1   7        416.20        442.57        19.92 o                         
  -5   1   7        284.45        301.84        11.33 o                         
  -4   1   7          1.46          0.83         3.24 o                         
  -3   1   7       2988.78       3033.31        72.38 o                         
  -2   1   7          3.27          0.81         1.73 o                         
  -1   1   7        812.31        758.74        29.16 o                         
   0   1   7       3217.52       3028.90        89.12 o                         
   1   1   7       5627.97       5511.14       128.78 o                         
   2   1   7        454.35        572.56        52.65 o                         
   3   1   7       2963.63       3004.89        72.82 o                         
   4   1   7          2.16          2.86         3.76 o                         
   5   1   7        328.48        329.79        15.88 o                         
   6   1   7        377.84        325.94        17.85 o                         
   7   1   7        509.52        517.06        41.46 o                         
   8   1   7        281.74        278.80        26.08 o                         
   9   1   7         21.64         20.84        12.46 o                         
  10   1   7        271.40        297.81        35.96 o                         
 -11   2   7        116.49        132.19        17.64 o                         
 -10   2   7          1.82          8.42        13.28 o                         
  -9   2   7        426.93        423.11        23.36 o                         
  -8   2   7        376.94        424.42        22.11 o                         
  -7   2   7        146.85        146.29        22.18 o                         
  -6   2   7        372.58        347.25        17.04 o                         
  -5   2   7       1362.65       1359.02        38.49 o                         
  -4   2   7       3820.39       4020.50        95.63 o                         
  -3   2   7       4343.36       4226.09        99.80 o                         
  -2   2   7       3987.67       3890.18        79.46 o                         
  -1   2   7        885.18        791.41        26.92 o                         
   0   2   7         55.13         43.83         7.45 o                         
   1   2   7       1098.11       1103.85        58.79 o                         
   2   2   7       4353.09       4626.12       109.45 o                         
   3   2   7        741.08        693.81        20.38 o                         
   4   2   7       2069.15       2100.66        53.30 o                         
   5   2   7       1181.52       1111.98        31.41 o                         
   6   2   7         26.06         31.60         8.25 o                         
   7   2   7        174.54        155.73        14.38 o                         
   8   2   7        566.03        591.62        28.98 o                         
   9   2   7         48.67         62.37        34.02 o                         
  10   2   7          0.00         -4.21        13.61 o                         
 -11   3   7        129.04        146.42        20.23 o                         
 -10   3   7         87.49         66.74        19.12 o                         
  -9   3   7          6.41          3.89        11.66 o                         
  -8   3   7       1936.30       2120.48       113.38 o                         
  -7   3   7         17.35         18.56         9.40 o                         
  -6   3   7         19.95         19.31         4.70 o                         
  -5   3   7         91.47         92.78         7.15 o                         
  -4   3   7      10545.11      10886.45       252.51 o                         
  -3   3   7       3311.61       3445.18        82.41 o                         
  -2   3   7        193.22        196.17        10.43 o                         
  -1   3   7        763.70        735.19        25.89 o                         
   0   3   7       1407.57       1358.70        43.30 o                         
   1   3   7        698.53        649.44        23.93 o                         
   2   3   7         90.43        106.78         8.60 o                         
   3   3   7       2202.17       2333.77        58.08 o                         
   4   3   7       1090.07       1095.31        30.54 o                         
   5   3   7       1777.99       1744.68        46.42 o                         
   6   3   7        151.26        172.21        14.05 o                         
   7   3   7        321.57        337.54        35.15 o                         
   8   3   7          9.74          4.92         9.87 o                         
   9   3   7         52.99         60.59        18.14 o                         
 -11   4   7         15.06         11.98        10.65 o                         
 -10   4   7         88.38         76.92        14.61 o                         
  -9   4   7         26.55         23.88         9.26 o                         
  -8   4   7        179.45        210.55        19.44 o                         
  -7   4   7       1484.30       1618.32        77.76 o                         
  -6   4   7         56.81         48.03         6.47 o                         
  -5   4   7         65.95         79.59         6.77 o                         
  -4   4   7       1435.19       1510.22        39.02 o                         
  -3   4   7       8379.62       8866.93       337.73 o                         
  -2   4   7        930.99       1109.95        24.49 o                         
  -1   4   7       2630.17       2742.13        82.36 o                         
   0   4   7       3481.91       3681.42       108.93 o                         
   1   4   7          7.94          4.99         2.71 o                         
   2   4   7        454.01        425.73        14.11 o                         
   3   4   7       1042.16       1039.95        30.48 o                         
   4   4   7        635.80        602.49        19.64 o                         
   5   4   7         85.33         97.36         8.64 o                         
   6   4   7        322.83        324.39        26.41 o                         
   7   4   7          0.35         -1.30         9.40 o                         
   8   4   7         41.41         44.71        15.88 o                         
   9   4   7          6.07         -6.48        13.61 o                         
 -11   5   7          1.63         -6.80        14.26 o                         
 -10   5   7         28.65          8.29         9.95 o                         
  -9   5   7        262.13        300.89        19.82 o                         
  -8   5   7        161.61        163.97        14.20 o                         
  -7   5   7          2.59          1.83        10.85 o                         
  -6   5   7        792.96        852.19        25.75 o                         
  -5   5   7        133.37        140.56        11.20 o                         
  -4   5   7         44.49         53.66         9.27 o                         
  -3   5   7        134.81        143.69         7.37 o                         
  -2   5   7       1569.02       1515.82        62.75 o                         
  -1   5   7         21.11          4.98         4.43 o                         
   0   5   7       1519.21       1486.76        47.99 o                         
   1   5   7        660.43        727.55        20.82 o                         
   2   5   7         83.68         59.22         5.89 o                         
   3   5   7       1245.17       1223.97        33.56 o                         
   4   5   7          1.26          5.62         4.52 o                         
   5   5   7        940.30        891.54        49.90 o                         
   6   5   7         53.26         62.53        15.88 o                         
   7   5   7       1032.87       1174.68        65.12 o                         
   8   5   7        116.57        118.91        20.74 o                         
   9   5   7        108.82        111.13        24.30 o                         
 -11   6   7          4.92        -12.96        12.96 o                         
 -10   6   7         17.06         17.82        13.93 o                         
  -9   6   7        156.17        183.69        26.55 o                         
  -8   6   7         85.75         80.55        13.77 o                         
  -7   6   7        105.20         85.34        10.97 o                         
  -6   6   7         75.82         76.87        10.08 o                         
  -5   6   7       3835.97       3931.67       175.59 o                         
  -4   6   7        370.17        319.14        12.38 o                         
  -3   6   7        218.39        242.95        11.46 o                         
  -2   6   7        112.31        106.94         6.50 o                         
  -1   6   7       1952.81       2007.68        63.44 o                         
   0   6   7        154.98        148.13        10.87 o                         
   1   6   7        188.91        186.31        19.93 o                         
   2   6   7        980.14        944.56        34.59 o                         
   3   6   7        204.65        243.25        15.34 o                         
   4   6   7       1239.59       1204.37        43.05 o                         
   5   6   7         44.65         44.71        13.61 o                         
   6   6   7        291.18        343.73        29.16 o                         
   7   6   7         71.30         34.67        14.26 o                         
   8   6   7        110.26         95.90        21.06 o                         
   9   6   7        116.09        101.09        23.00 o                         
 -11   7   7        153.76        174.92        27.86 o                         
 -10   7   7          0.23         -1.30        13.61 o                         
  -9   7   7         42.14         40.50        14.90 o                         
  -8   7   7        325.35        334.70        19.59 o                         
  -7   7   7        536.99        551.79        37.91 o                         
  -6   7   7         10.53          3.56         6.13 o                         
  -5   7   7         58.67         42.42         6.24 o                         
  -4   7   7        537.59        555.79        18.36 o                         
  -3   7   7         69.30         73.40        10.04 o                         
  -2   7   7         80.93         90.88         9.69 o                         
  -1   7   7        568.17        580.03        24.13 o                         
   0   7   7        401.81        472.91        21.17 o                         
   1   7   7         92.02        114.30        22.03 o                         
   2   7   7        693.29        686.08        28.06 o                         
   3   7   7        815.48        837.62        32.88 o                         
   4   7   7          3.67          3.76         6.27 o                         
   5   7   7        165.41        144.50        20.09 o                         
   6   7   7        255.55        238.10        24.95 o                         
   7   7   7        164.61        167.80        24.30 o                         
   8   7   7        266.21        288.65        31.75 o                         
 -10   8   7        337.72        378.72        34.02 o                         
  -9   8   7         39.65         48.28        16.20 o                         
  -8   8   7          0.72         -5.83         8.75 o                         
  -7   8   7        166.36        191.03        14.54 o                         
  -6   8   7        320.76        306.85        24.14 o                         
  -5   8   7         25.43         34.83         8.53 o                         
  -4   8   7         53.21         54.97        11.83 o                         
  -3   8   7       2385.90       2404.78       104.15 o                         
  -2   8   7         40.32         26.69         7.15 o                         
  -1   8   7        916.32        923.61        34.64 o                         
   0   8   7          4.51          0.34         5.84 o                         
   1   8   7       1027.43       1027.64        38.13 o                         
   2   8   7         45.65         43.65         8.71 o                         
   3   8   7        228.89        212.10        15.30 o                         
   4   8   7        182.99        118.91        21.06 o                         
   5   8   7         13.16          9.72        10.37 o                         
   6   8   7        286.62        290.59        29.16 o                         
   7   8   7          0.21         -1.94        11.66 o                         
   8   8   7        148.33        158.11        26.24 o                         
  -9   9   7         85.44         50.54        23.33 o                         
  -6   9   7        476.89        557.48        49.41 o                         
  -5   9   7          4.03          1.99         6.22 o                         
  -4   9   7        157.42        173.38        14.38 o                         
  -3   9   7        453.34        491.46        23.20 o                         
  -2   9   7       2182.50       2181.23        70.74 o                         
  -1   9   7        634.19        613.72        26.80 o                         
   0   9   7        108.84         71.67        13.28 o                         
   1   9   7         57.44         65.32        10.54 o                         
   2   9   7        225.45        216.81        16.35 o                         
   3   9   7        733.54        765.11        32.52 o                         
   4   9   7        387.91        450.32        33.37 o                         
   6   9   7         27.51         36.94        15.55 o                         
   7   9   7         23.66         17.50        14.90 o                         
  -8  10   7          2.04          3.89        15.55 o                         
  -7  10   7         36.07         13.28        13.61 o                         
  -6  10   7        198.27        207.97        25.60 o                         
  -5  10   7        331.85        340.49        30.78 o                         
  -4  10   7         59.49         50.18        10.01 o                         
  -3  10   7          8.66         12.59         7.84 o                         
  -2  10   7         86.20         76.82        23.17 o                         
  -1  10   7        241.61        207.94        16.85 o                         
   0  10   7        130.69        126.09        17.66 o                         
   1  10   7        456.46        469.00        23.87 o                         
   2  10   7         18.75         19.94        18.31 o                         
   3  10   7        624.66        585.94        48.92 o                         
   4  10   7         79.67         66.42        15.88 o                         
   5  10   7        544.68        596.73        41.80 o                         
   6  10   7        134.71        122.15        23.00 o                         
  -8  11   7          1.57         -1.94        13.28 o                         
  -7  11   7        377.59        390.71        53.46 o                         
  -5  11   7         26.19         25.60        14.90 o                         
  -4  11   7        554.98        589.61        42.12 o                         
  -3  11   7        194.59        199.87        26.89 o                         
  -2  11   7         39.35         39.47         9.72 o                         
  -1  11   7        337.96        339.87        36.29 o                         
   0  11   7         71.44         91.98        13.10 o                         
   1  11   7        405.47        385.40        22.36 o                         
   2  11   7        579.79        536.76        43.74 o                         
   3  11   7          0.72         -6.76         7.13 o                         
   4  11   7          2.82         15.88        11.99 o                         
   5  11   7         16.99         23.33        14.26 o                         
   6  11   7        141.89        167.80        26.24 o                         
  -8  12   7          0.07          6.80        14.90 o                         
  -7  12   7        117.45        130.57        25.27 o                         
  -6  12   7        149.31        130.57        25.27 o                         
  -5  12   7         12.03         29.16        26.24 o                         
  -4  12   7        106.00         86.83        20.41 o                         
  -3  12   7        134.62        102.38        21.06 o                         
  -2  12   7        351.99        427.32        36.94 o                         
  -1  12   7         85.78         78.08        19.44 o                         
   0  12   7        127.90        135.90        17.50 o                         
   1  12   7         41.67         27.56         9.72 o                         
   2  12   7         52.18         44.26        15.23 o                         
   3  12   7        165.69        145.80        20.74 o                         
   4  12   7         68.12         66.42        17.17 o                         
   5  12   7         11.64          6.16        12.31 o                         
  -7  13   7         22.34          7.78        17.50 o                         
  -6  13   7          1.19         15.88        15.55 o                         
  -4  13   7         15.40         17.17        15.23 o                         
  -3  13   7        153.83        111.78        23.00 o                         
  -2  13   7         15.24          3.56        13.28 o                         
  -1  13   7         29.80         23.65        14.90 o                         
   0  13   7         77.86         68.36        19.44 o                         
   1  13   7          6.62          3.56        12.96 o                         
   2  13   7        384.14        380.72        24.17 o                         
   3  13   7         29.65         40.18        15.23 o                         
   4  13   7        162.72        136.73        23.98 o                         
  -6  14   7          1.71         27.22        19.76 o                         
  -5  14   7          5.12         11.34        16.52 o                         
  -3  14   7          2.76         20.41        16.85 o                         
  -2  14   7          0.83         -4.54        13.93 o                         
  -1  14   7         71.74         64.15        20.41 o                         
   0  14   7         44.88         36.94        18.79 o                         
   1  14   7         50.94         32.40        18.47 o                         
   2  14   7         17.72         24.30        21.06 o                         
  -4  15   7        140.69        197.28        32.40 o                         
  -1  15   7        218.84        226.76        34.02 o                         
   0  15   7         48.28         40.82        20.09 o                         
   1  15   7         20.31          4.21        15.88 o                         
  -1 -16   8        368.94        363.81        37.26 o                         
   0 -16   8          3.67          0.97        12.84 o                         
   1 -16   8          0.06        -10.48        18.14 o                         
   2 -16   8          8.59         -0.83        11.97 o                         
  -3 -15   8        200.32        198.90        30.13 o                         
  -2 -15   8         89.88         88.13        23.00 o                         
  -1 -15   8         54.86         38.95        14.54 o                         
   0 -15   8        205.83        153.16        19.54 o                         
   1 -15   8         46.99         15.55        20.41 o                         
   2 -15   8         13.60         -5.18        10.89 o                         
   3 -15   8          0.23        -12.30        15.23 o                         
   4 -15   8         94.01         98.21        18.05 o                         
  -5 -14   8         58.65         50.87        19.44 o                         
  -4 -14   8         61.69         39.20        18.14 o                         
  -3 -14   8        115.11        105.95        22.68 o                         
  -2 -14   8        313.81        330.77        33.70 o                         
  -1 -14   8         30.38         19.25        12.21 o                         
   0 -14   8         85.16         60.07        14.58 o                         
   1 -14   8        371.93        435.64        26.99 o                         
   2 -14   8        130.53        143.52        21.55 o                         
   3 -14   8         79.47         72.12        14.70 o                         
   4 -14   8         61.87        106.70        16.81 o                         
   5 -14   8        174.40        164.46        20.07 o                         
   6 -14   8         13.73          5.75        12.69 o                         
  -6 -13   8          8.33          9.07        16.20 o                         
  -5 -13   8         47.32         35.96        17.50 o                         
  -4 -13   8          1.09         -6.48        11.66 o                         
  -3 -13   8          2.77         17.82        14.58 o                         
  -2 -13   8        406.08        524.16        46.98 o                         
  -1 -13   8         75.75         62.26        12.68 o                         
   0 -13   8        290.31        273.61        20.92 o                         
   1 -13   8        135.74        133.05        16.35 o                         
   2 -13   8       1115.15       1272.38        51.53 o                         
   3 -13   8          1.40          1.44         8.95 o                         
   4 -13   8          0.33         -6.86        14.74 o                         
   5 -13   8         14.28          8.69         9.95 o                         
   6 -13   8         55.23         52.97        23.65 o                         
   7 -13   8         52.57         36.47        15.55 o                         
  -7 -12   8         42.09         54.11        19.76 o                         
  -6 -12   8        100.34         74.19        20.74 o                         
  -5 -12   8        136.18        113.07        21.38 o                         
  -4 -12   8        162.75        140.94        23.00 o                         
  -3 -12   8        151.20        150.98        22.36 o                         
  -2 -12   8         39.06         35.63        14.26 o                         
  -1 -12   8        323.27        291.25        21.71 o                         
   0 -12   8         37.89         21.66         9.38 o                         
   1 -12   8         67.33         83.43        13.46 o                         
   2 -12   8         10.65          6.50         8.72 o                         
   3 -12   8        208.76        195.12        18.52 o                         
   4 -12   8          2.54         -1.12         9.11 o                         
   5 -12   8        142.24        137.32        16.61 o                         
   6 -12   8         29.56         12.94        14.09 o                         
   7 -12   8        113.01        106.40        29.32 o                         
  -7 -11   8        192.07        228.71        28.84 o                         
  -6 -11   8          0.11          0.32        12.96 o                         
  -5 -11   8        340.86        348.26        32.08 o                         
  -4 -11   8         17.56         -3.56        10.37 o                         
  -3 -11   8        767.55        931.39        53.78 o                         
  -2 -11   8        107.73        104.16        13.63 o                         
  -1 -11   8         21.91         19.30         8.67 o                         
   0 -11   8        182.23        181.55        16.25 o                         
   1 -11   8         10.30          1.46         7.79 o                         
   2 -11   8          7.32         -7.19         7.19 o                         
   3 -11   8         92.43         95.08        17.98 o                         
   4 -11   8        706.02        715.89        32.74 o                         
   5 -11   8         97.26         93.21        17.33 o                         
   6 -11   8        142.20        166.86        17.89 o                         
   7 -11   8         73.65         52.58        13.29 o                         
   8 -11   8          9.08        -10.11        10.11 o                         
  -8 -10   8        266.14        235.16        33.86 o                         
  -7 -10   8         58.41         60.86        13.40 o                         
  -6 -10   8        464.87        429.75        24.39 o                         
  -5 -10   8         22.02         14.26        11.99 o                         
  -4 -10   8         90.47         75.17        16.52 o                         
  -3 -10   8        716.52        622.65        39.53 o                         
  -2 -10   8       1186.52       1238.09        44.67 o                         
  -1 -10   8        356.46        334.16        19.97 o                         
   0 -10   8        767.63        892.30        86.81 o                         
   1 -10   8        541.37        592.98        43.74 o                         
   2 -10   8        227.01        177.94        15.63 o                         
   3 -10   8        480.31        526.93        26.01 o                         
   4 -10   8          1.45         -0.85        11.66 o                         
   5 -10   8         46.85         22.85         8.86 o                         
   6 -10   8         30.88         21.09        29.81 o                         
   7 -10   8          0.52         -9.91        22.36 o                         
   8 -10   8         88.71         75.98        14.74 o                         
  -9  -9   8         17.15         10.59        10.88 o                         
  -8  -9   8         58.10         51.05        12.59 o                         
  -7  -9   8        137.50        131.40        15.68 o                         
  -6  -9   8         89.81        106.97        13.98 o                         
  -5  -9   8        527.66        545.82        25.54 o                         
  -4  -9   8          8.45          4.70         6.53 o                         
  -3  -9   8        299.90        264.00        13.84 o                         
  -2  -9   8        239.24        219.14        15.22 o                         
  -1  -9   8       1798.81       1871.15        61.63 o                         
   0  -9   8       1480.72       1612.57        56.09 o                         
   1  -9   8         37.25         26.24        11.02 o                         
   2  -9   8        455.62        501.95        24.07 o                         
   3  -9   8        140.31        138.89        14.01 o                         
   4  -9   8         10.99          1.61         6.69 o                         
   5  -9   8         12.76          6.71        10.04 o                         
   6  -9   8        453.24        504.71        26.27 o                         
   7  -9   8        269.11        309.47        21.50 o                         
   8  -9   8        145.85        114.37        21.38 o                         
   9  -9   8         35.38         29.81        15.55 o                         
  -9  -8   8          1.43         -8.70         8.70 o                         
  -8  -8   8         60.69         66.16        27.22 o                         
  -7  -8   8         19.85         27.65         9.96 o                         
  -6  -8   8        239.70        243.77        17.29 o                         
  -5  -8   8         72.89         77.22        24.62 o                         
  -4  -8   8       1700.64       1691.17        56.11 o                         
  -3  -8   8         32.83         28.81         5.73 o                         
  -2  -8   8         32.19         20.68         5.19 o                         
  -1  -8   8         36.59         32.29         7.90 o                         
   0  -8   8         11.14          0.00        15.88 o                         
   1  -8   8        503.47        504.08        40.16 o                         
   2  -8   8         82.24         84.48        13.12 o                         
   3  -8   8       1342.80       1365.03       102.04 o                         
   4  -8   8         55.52         35.55         8.90 o                         
   5  -8   8         17.63          3.22         7.11 o                         
   6  -8   8          7.02         -7.11         7.16 o                         
   7  -8   8        203.13        206.79        17.42 o                         
   8  -8   8         10.62         12.96        11.66 o                         
   9  -8   8         42.48         22.36        13.93 o                         
 -10  -7   8         59.21         62.78        15.20 o                         
  -9  -7   8        238.87        223.42        20.25 o                         
  -8  -7   8          7.40          0.32        11.02 o                         
  -7  -7   8        133.12        130.96        14.25 o                         
  -6  -7   8        328.10        364.75        20.16 o                         
  -5  -7   8        154.36        178.26        14.74 o                         
  -4  -7   8          3.14         -0.43         6.48 o                         
  -3  -7   8        148.85        127.65         8.64 o                         
  -2  -7   8         32.29         19.16         6.32 o                         
  -1  -7   8        625.25        606.88        18.68 o                         
   0  -7   8       1116.30       1034.44        36.54 o                         
   1  -7   8       1001.92       1034.47        36.65 o                         
   2  -7   8        648.02        535.05        45.02 o                         
   3  -7   8        101.63        121.56        11.75 o                         
   4  -7   8        216.16        226.30        19.44 o                         
   5  -7   8         96.80         68.20        10.35 o                         
   6  -7   8          4.13          0.81         7.13 o                         
   7  -7   8         20.90         21.91         9.07 o                         
   8  -7   8        155.42        148.71        21.38 o                         
   9  -7   8          3.30          1.94        10.69 o                         
 -10  -6   8          1.44         11.44        15.55 o                         
  -9  -6   8        265.00        277.65        26.73 o                         
  -8  -6   8         91.84         90.61        24.79 o                         
  -7  -6   8        148.98        131.43        19.60 o                         
  -6  -6   8        150.30        165.91        13.95 o                         
  -5  -6   8         70.45         66.87         9.40 o                         
  -4  -6   8         12.95         10.53         5.50 o                         
  -3  -6   8          0.62          0.32         3.74 o                         
  -2  -6   8       3475.35       3412.16        87.78 o                         
  -1  -6   8        763.30        738.79        25.62 o                         
   0  -6   8          5.35          9.48         4.45 o                         
   1  -6   8        657.63        768.47        28.40 o                         
   2  -6   8       2506.08       2418.84        74.91 o                         
   3  -6   8        505.26        461.86        20.66 o                         
   4  -6   8         61.79         53.04         8.53 o                         
   5  -6   8        436.58        433.55        21.63 o                         
   6  -6   8         24.13         10.50         7.29 o                         
   7  -6   8        200.67        207.83        16.09 o                         
   9  -6   8        532.93        538.74        39.20 o                         
  10  -6   8          2.07         16.52        15.55 o                         
 -10  -5   8         22.00          2.91        10.38 o                         
  -9  -5   8          0.36          0.30         8.70 o                         
  -8  -5   8        649.96        639.36        30.01 o                         
  -7  -5   8        334.13        337.15        19.70 o                         
  -6  -5   8          7.40          4.31         6.50 o                         
  -5  -5   8       1214.40       1267.74        71.12 o                         
  -4  -5   8        376.44        393.31        19.55 o                         
  -3  -5   8        915.47        877.35        24.62 o                         
  -2  -5   8         99.69         92.75         6.44 o                         
  -1  -5   8       1251.45       1310.78        33.88 o                         
   0  -5   8          9.19          4.31         2.69 o                         
   1  -5   8         30.22         33.86         4.77 o                         
   2  -5   8        453.18        428.20        18.39 o                         
   3  -5   8         10.55          5.36         4.97 o                         
   4  -5   8          7.01         10.90         5.57 o                         
   5  -5   8        120.06        143.53        19.12 o                         
   6  -5   8       1556.49       1473.25        50.85 o                         
   7  -5   8         87.31         71.72        11.66 o                         
   8  -5   8          1.60         -1.62         9.72 o                         
  10  -5   8        365.36        324.29        34.67 o                         
 -11  -4   8         75.76         67.79        16.49 o                         
 -10  -4   8         20.96         22.12        11.53 o                         
  -9  -4   8          4.57          5.14         9.88 o                         
  -8  -4   8          0.05         -8.20         8.26 o                         
  -7  -4   8        886.54        911.96        40.82 o                         
  -6  -4   8        183.49        195.37        14.18 o                         
  -5  -4   8         98.05         79.93         9.32 o                         
  -4  -4   8        648.14        714.97        20.89 o                         
  -3  -4   8        404.62        433.94        14.08 o                         
  -2  -4   8        405.94        415.29        13.39 o                         
  -1  -4   8         55.99         88.71         5.90 o                         
   0  -4   8       5027.54       4850.86        98.46 o                         
   1  -4   8        831.17        751.93        17.57 o                         
   2  -4   8          3.81          7.93         2.44 o                         
   3  -4   8         45.61         39.19         4.80 o                         
   4  -4   8       5174.89       4841.51       115.50 o                         
   5  -4   8        122.09        104.80        10.97 o                         
   6  -4   8          3.49          2.85         5.94 o                         
   7  -4   8        274.38        300.89        18.91 o                         
   8  -4   8          6.56         -0.97         9.07 o                         
   9  -4   8         55.29         35.96        15.55 o                         
  10  -4   8         22.54         -2.27        14.90 o                         
 -11  -3   8          4.24        -10.42        10.42 o                         
 -10  -3   8        369.11        380.06        25.42 o                         
  -9  -3   8         24.03         24.95        10.28 o                         
  -8  -3   8        173.13        175.52        21.53 o                         
  -7  -3   8         30.56         32.74         8.93 o                         
  -6  -3   8       1061.36       1059.56        38.37 o                         
  -5  -3   8         34.36         34.24         8.59 o                         
  -4  -3   8        474.04        527.65        20.94 o                         
  -3  -3   8       2106.01       1867.46        48.29 o                         
  -2  -3   8          1.75          7.37         3.34 o                         
  -1  -3   8        634.67        543.20        15.87 o                         
   0  -3   8        893.24        828.02        22.33 o                         
   1  -3   8       2078.33       1698.45        48.54 o                         
   2  -3   8         46.79         38.44         4.52 o                         
   3  -3   8        709.69        663.17        19.57 o                         
   4  -3   8        874.11        833.44        24.09 o                         
   5  -3   8        497.05        455.47        16.18 o                         
   6  -3   8          3.98          7.80         4.74 o                         
   7  -3   8         52.21         43.09        12.31 o                         
   8  -3   8        708.48        729.90        45.68 o                         
   9  -3   8         10.48         15.55        12.96 o                         
  10  -3   8         35.63         15.55        17.17 o                         
 -11  -2   8        261.67        274.65        23.46 o                         
 -10  -2   8         74.42         77.74        14.35 o                         
  -9  -2   8         10.71         11.29         9.05 o                         
  -8  -2   8         91.31         96.37        12.47 o                         
  -7  -2   8         31.64         36.26         8.33 o                         
  -6  -2   8        539.65        625.61        25.65 o                         
  -5  -2   8        336.72        296.38        14.87 o                         
  -4  -2   8        763.98        678.79        19.52 o                         
  -3  -2   8        408.87        414.03        13.13 o                         
  -2  -2   8       2172.86       2190.75        53.43 o                         
  -1  -2   8       1151.84       1094.34        28.23 o                         
   0  -2   8       1428.03       1326.40        33.64 o                         
   1  -2   8        785.24        915.07        24.28 o                         
   2  -2   8        278.41        273.39        10.00 o                         
   3  -2   8         80.73         75.36         6.67 o                         
   4  -2   8       1476.61       1349.76        35.84 o                         
   5  -2   8        205.67        178.52         9.99 o                         
   6  -2   8          3.40          3.49         4.77 o                         
   7  -2   8         87.42         65.16        10.31 o                         
   9  -2   8        599.52        546.51        40.82 o                         
  10  -2   8          3.86         14.58        14.90 o                         
 -11  -1   8         61.05         51.35        13.69 o                         
 -10  -1   8         63.52         59.35        13.16 o                         
  -9  -1   8         70.73        104.43        14.55 o                         
  -8  -1   8       1051.94       1097.62        51.98 o                         
  -7  -1   8        380.80        403.64        20.72 o                         
  -6  -1   8        251.09        272.29        15.12 o                         
  -5  -1   8         15.75         15.49         7.45 o                         
  -4  -1   8       1794.00       1714.94        43.12 o                         
  -3  -1   8        874.93        915.54        24.49 o                         
  -2  -1   8        479.53        483.95        14.37 o                         
  -1  -1   8       1427.12       1359.11        38.46 o                         
   0  -1   8       2467.03       2331.10        48.46 o                         
   1  -1   8        107.97        137.45         7.50 o                         
   2  -1   8          5.97         15.31         5.44 o                         
   3  -1   8       1796.46       1598.85        40.94 o                         
   4  -1   8         14.45          8.79         4.00 o                         
   5  -1   8       1667.61       1631.74        43.21 o                         
   6  -1   8         22.07         23.46         5.69 o                         
   7  -1   8        337.50        283.10        17.62 o                         
   8  -1   8        111.50         85.71        12.94 o                         
   9  -1   8        104.21         93.31        21.06 o                         
  10  -1   8        327.90        254.95        32.08 o                         
 -11   0   8         29.25         10.39        11.34 o                         
 -10   0   8         56.65         37.04        11.49 o                         
  -9   0   8        316.90        299.44        29.65 o                         
  -8   0   8          0.12          6.97         7.33 o                         
  -7   0   8        685.96        683.25        30.71 o                         
  -6   0   8        160.85        173.75        12.26 o                         
  -5   0   8         81.86         90.15         6.52 o                         
  -4   0   8        205.15        181.56         8.06 o                         
  -3   0   8       2027.99       2135.43        52.18 o                         
  -2   0   8       1598.95       1450.53        31.26 o                         
  -1   0   8        724.61        617.45        17.45 o                         
   0   0   8       5432.25       5021.76       117.44 o                         
   1   0   8        259.63        224.61         8.46 o                         
   2   0   8       2472.96       2314.93        56.65 o                         
   3   0   8         49.47         31.40         5.89 o                         
   4   0   8        833.97        813.43        23.68 o                         
   5   0   8        170.87        168.93        10.57 o                         
   6   0   8        323.49        289.58        17.17 o                         
   7   0   8       1514.04       1535.37        93.78 o                         
   8   0   8        112.67         74.12        12.12 o                         
   9   0   8        113.83         97.16        15.07 o                         
  10   0   8        151.37        142.56        26.24 o                         
 -11   1   8         51.61         57.46        13.86 o                         
 -10   1   8         14.34         11.00         9.69 o                         
  -9   1   8        318.05        324.48        23.98 o                         
  -8   1   8        245.72        216.08        16.26 o                         
  -7   1   8        131.11        139.46        12.48 o                         
  -6   1   8        610.12        631.46        25.31 o                         
  -5   1   8        140.85        140.51         7.83 o                         
  -4   1   8        132.00        143.05         9.26 o                         
  -3   1   8       2347.82       2354.09        57.22 o                         
  -2   1   8       2671.99       2308.61        47.99 o                         
  -1   1   8       2007.86       1749.89        53.95 o                         
   0   1   8          2.50          3.56         5.51 o                         
   1   1   8       2261.64       2133.19        74.05 o                         
   2   1   8         95.05         99.15         8.57 o                         
   3   1   8         10.29         19.21         4.33 o                         
   4   1   8        782.54        774.20        23.16 o                         
   5   1   8        728.03        750.03        27.12 o                         
   6   1   8        331.93        286.10        16.81 o                         
   7   1   8         33.39         37.56         9.16 o                         
   8   1   8        153.84        153.90        23.00 o                         
   9   1   8        174.04        178.74        18.32 o                         
  10   1   8          1.29         -4.21        14.90 o                         
 -11   2   8        151.04        127.17        17.75 o                         
 -10   2   8          7.64         -1.69         8.34 o                         
  -9   2   8        168.99        168.90        15.92 o                         
  -8   2   8        345.39        335.16        19.47 o                         
  -7   2   8        281.50        322.65        17.87 o                         
  -6   2   8        214.91        209.06        13.26 o                         
  -5   2   8       3544.22       3631.72        87.60 o                         
  -4   2   8         47.49         35.44         5.10 o                         
  -3   2   8       1024.41       1007.14        32.45 o                         
  -2   2   8         38.29         64.06        10.56 o                         
  -1   2   8        476.55        478.72        19.59 o                         
   0   2   8        949.59       1040.70        34.58 o                         
   1   2   8        137.05        124.88         9.26 o                         
   2   2   8       5725.08       5609.29       217.44 o                         
   3   2   8         54.60         72.18         6.52 o                         
   4   2   8          5.19          1.25         3.98 o                         
   5   2   8        139.03        131.09        12.49 o                         
   6   2   8       1609.31       1668.25        56.22 o                         
   7   2   8         12.42         13.70         7.84 o                         
   8   2   8        112.13        116.06        30.78 o                         
   9   2   8         96.17         69.66        20.09 o                         
 -11   3   8        190.39        177.40        19.70 o                         
 -10   3   8        193.99        247.00        20.58 o                         
  -9   3   8         17.40         10.28        12.96 o                         
  -8   3   8        270.50        289.11        18.08 o                         
  -7   3   8         89.59         76.35        10.65 o                         
  -6   3   8       1720.10       1740.95        45.74 o                         
  -5   3   8        758.54        810.83        25.81 o                         
  -4   3   8       6502.05       6758.65       158.60 o                         
  -3   3   8       3696.79       3906.57       113.36 o                         
  -2   3   8       1435.81       1510.24        48.00 o                         
  -1   3   8       2573.59       2571.43        77.55 o                         
   0   3   8       2249.12       2279.60        69.64 o                         
   1   3   8       3286.50       3293.94       113.71 o                         
   2   3   8        463.88        392.29        13.16 o                         
   3   3   8       3600.31       3656.24        88.58 o                         
   4   3   8        749.06        718.39        22.38 o                         
   5   3   8          0.43         -1.39         4.46 o                         
   6   3   8         84.97         75.28        10.84 o                         
   7   3   8         40.59         25.60        13.28 o                         
   8   3   8          1.17        -10.69        10.69 o                         
   9   3   8        135.64        126.68        23.98 o                         
 -11   4   8          1.50         -9.26         9.26 o                         
 -10   4   8        253.00        291.84        22.74 o                         
  -9   4   8        253.56        283.13        22.67 o                         
  -8   4   8          4.69          5.83         7.09 o                         
  -7   4   8        108.64        101.30        11.39 o                         
  -6   4   8         12.85          9.91         5.22 o                         
  -5   4   8        444.19        473.08        16.23 o                         
  -4   4   8         82.10         85.58         6.71 o                         
  -3   4   8       4321.62       4198.73       100.03 o                         
  -2   4   8       3032.04       3014.50       106.42 o                         
  -1   4   8        824.26        885.83        31.15 o                         
   0   4   8       2529.16       2789.76        84.65 o                         
   1   4   8       3935.27       4221.90       124.95 o                         
   2   4   8        193.01        197.12         8.88 o                         
   3   4   8        500.39        429.43        15.20 o                         
   4   4   8        758.06        738.57        29.42 o                         
   5   4   8         80.71        123.60        12.14 o                         
   6   4   8        383.00        395.57        30.78 o                         
   7   4   8         11.41         13.61        11.34 o                         
   8   4   8        548.54        552.67        41.15 o                         
   9   4   8          3.15        -12.31        12.31 o                         
 -11   5   8        192.73        225.37        27.38 o                         
 -10   5   8          1.80         -8.20         8.82 o                         
  -9   5   8        145.29        155.56        15.56 o                         
  -8   5   8        344.60        379.03        20.85 o                         
  -7   5   8         83.48         91.93        17.82 o                         
  -6   5   8        457.99        464.37        17.13 o                         
  -5   5   8        575.26        565.67        22.15 o                         
  -4   5   8        316.28        309.71        15.63 o                         
  -3   5   8        742.19        786.03        22.42 o                         
  -2   5   8       2553.03       2663.06        81.56 o                         
  -1   5   8         18.05         14.24         5.29 o                         
   0   5   8        382.39        386.78        18.95 o                         
   1   5   8       2480.82       2301.51       124.90 o                         
   2   5   8        101.52         95.53        10.53 o                         
   3   5   8        214.07        245.76        18.14 o                         
   4   5   8        459.45        424.20        20.84 o                         
   5   5   8        932.87       1034.74        56.05 o                         
   6   5   8          0.36          8.75        10.37 o                         
   7   5   8         31.43         10.04        19.44 o                         
   8   5   8        122.32        114.05        22.03 o                         
   9   5   8        540.53        552.02        45.04 o                         
 -11   6   8          1.12         10.69        16.20 o                         
 -10   6   8          8.86         11.02        13.28 o                         
  -9   6   8          0.05          5.51         7.98 o                         
  -8   6   8        330.89        408.40        21.65 o                         
  -7   6   8       1078.51       1172.22        46.05 o                         
  -6   6   8          1.25         -4.29         4.29 o                         
  -5   6   8        907.28        988.60        36.06 o                         
  -4   6   8        137.01        130.03         9.83 o                         
  -3   6   8         42.87         49.07        12.15 o                         
  -2   6   8        212.74        227.25        18.31 o                         
  -1   6   8       1900.07       1898.36        87.64 o                         
   0   6   8        107.82        104.53        15.88 o                         
   1   6   8        197.15        210.37        13.83 o                         
   2   6   8        247.55        240.24        15.34 o                         
   3   6   8        330.83        348.71        26.89 o                         
   4   6   8        343.63        332.29        25.43 o                         
   5   6   8         47.67         58.64        14.58 o                         
   6   6   8        308.14        307.76        27.86 o                         
   7   6   8        269.73        257.54        27.22 o                         
   8   6   8         94.99        108.21        23.00 o                         
 -10   7   8          1.31         10.69        12.96 o                         
  -9   7   8        194.91        262.08        26.57 o                         
  -8   7   8          0.05         -5.51         7.45 o                         
  -7   7   8         78.16         83.36        17.31 o                         
  -6   7   8         79.12         79.03        19.60 o                         
  -5   7   8        415.68        433.35        21.15 o                         
  -4   7   8        193.57        225.37        14.87 o                         
  -3   7   8        286.23        278.74        30.46 o                         
  -2   7   8        154.51        173.56        12.93 o                         
  -1   7   8          1.44         22.25         7.19 o                         
   0   7   8       1696.85       1642.95        54.63 o                         
   1   7   8         86.01         90.62        10.76 o                         
   2   7   8          2.17         -5.18         5.73 o                         
   3   7   8        517.38        541.01        24.86 o                         
   4   7   8        409.72        363.36        20.05 o                         
   5   7   8          3.97          0.97         9.40 o                         
   6   7   8          3.10          0.00        12.96 o                         
   7   7   8       1415.81       1572.51        83.27 o                         
   8   7   8         37.60         37.91        17.82 o                         
  -9   8   8        114.27         92.34        20.41 o                         
  -8   8   8         38.11         32.40        12.96 o                         
  -7   8   8          5.82          4.06         5.89 o                         
  -6   8   8        566.25        607.57        43.25 o                         
  -5   8   8       2019.17       2257.18        73.27 o                         
  -4   8   8        258.74        258.08        16.24 o                         
  -3   8   8        378.82        434.70        21.31 o                         
  -2   8   8          0.24         -1.43         6.47 o                         
  -1   8   8        821.31        763.59        42.12 o                         
   0   8   8        221.13        178.16        19.12 o                         
   1   8   8        557.74        571.49        30.06 o                         
   2   8   8          4.02          1.99         6.83 o                         
   3   8   8         25.03         20.57         8.25 o                         
   4   8   8       1178.68       1193.96        45.70 o                         
   5   8   8         38.46         37.58        13.61 o                         
   6   8   8          9.55         15.88        12.64 o                         
   7   8   8         60.07         72.57        19.12 o                         
  -7   9   8        124.72        137.70        23.00 o                         
  -6   9   8         33.80         29.38         9.23 o                         
  -5   9   8        137.14        147.38        32.71 o                         
  -4   9   8        593.05        650.47        28.44 o                         
  -3   9   8         95.90         73.47        11.34 o                         
  -2   9   8        980.57        977.87        40.34 o                         
  -1   9   8        437.65        413.71        21.61 o                         
   0   9   8        671.92        677.09        31.91 o                         
   1   9   8         15.55         16.50         8.34 o                         
   2   9   8       2543.87       2587.15        83.84 o                         
   3   9   8        391.83        425.40        23.08 o                         
   4   9   8          2.07         13.61        11.34 o                         
   5   9   8         30.75         30.46        13.28 o                         
   6   9   8        300.73        250.09        27.86 o                         
   7   9   8         38.55         42.12        17.17 o                         
  -6  10   8        240.34        272.77        30.13 o                         
  -5  10   8        231.51        258.86        18.26 o                         
  -4  10   8        304.13        289.97        24.46 o                         
  -3  10   8        711.26        672.40        39.20 o                         
  -2  10   8         12.44          7.48         7.42 o                         
  -1  10   8       1327.70       1283.92       104.81 o                         
   0  10   8         84.66         97.82        14.90 o                         
   1  10   8        650.33        694.40        31.07 o                         
   2  10   8         24.52         12.78         8.39 o                         
   3  10   8        166.36        176.15        16.32 o                         
   4  10   8         15.59          2.27        13.28 o                         
   5  10   8         51.65         35.64        14.90 o                         
   6  10   8        228.68        214.78        27.86 o                         
  -8  11   8          9.36         -5.83        14.26 o                         
  -7  11   8         21.68         15.88        16.20 o                         
  -6  11   8         47.12         64.80        19.12 o                         
  -5  11   8         21.94          4.86        12.64 o                         
  -4  11   8         42.33         30.78        15.23 o                         
  -3  11   8        999.23       1096.18        42.66 o                         
  -2  11   8       1238.23       1368.43        75.00 o                         
  -1  11   8        169.30        174.39        16.03 o                         
   0  11   8        709.00        652.70        30.25 o                         
   1  11   8         48.20         52.93        14.26 o                         
   2  11   8         18.52         20.82         9.16 o                         
   3  11   8          2.16          1.31         8.67 o                         
   4  11   8         28.37         44.39        16.20 o                         
   5  11   8         85.63         77.11        19.44 o                         
  -8  12   8         96.00         47.63        20.74 o                         
  -7  12   8         18.52          7.45        16.52 o                         
  -5  12   8         18.29         16.52        14.58 o                         
  -3  12   8        174.80        175.57        26.24 o                         
  -2  12   8         90.78         60.59        17.50 o                         
  -1  12   8        115.72        114.29        15.17 o                         
   0  12   8         33.11         41.47        19.60 o                         
   1  12   8        597.18        561.72        28.96 o                         
   2  12   8         19.45         21.92         9.73 o                         
   3  12   8          7.08         33.70        13.28 o                         
   4  12   8         11.47          1.30        11.34 o                         
  -7  13   8        195.05        128.30        27.22 o                         
  -6  13   8          6.09         -9.07        14.90 o                         
  -5  13   8        106.11         80.35        21.38 o                         
  -4  13   8         44.18         75.81        21.38 o                         
  -3  13   8        176.71        150.01        26.24 o                         
  -2  13   8         20.74         49.25        17.50 o                         
  -1  13   8        174.17        166.82        27.22 o                         
   0  13   8        199.89        184.32        28.84 o                         
   1  13   8         61.25         72.81        18.63 o                         
   2  13   8        238.43        196.52        18.98 o                         
   3  13   8          0.05         28.84        14.58 o                         
  -6  14   8        128.48        176.54        32.08 o                         
  -4  14   8        146.31        151.95        28.51 o                         
  -3  14   8        200.90        217.69        31.75 o                         
  -2  14   8          0.53         10.69        15.88 o                         
  -1  14   8         13.25         11.02        14.58 o                         
   0  14   8        117.61        103.35        24.62 o                         
   1  14   8         27.11          6.48        15.88 o                         
   2  14   8         85.83         70.95        31.43 o                         
  -2  15   8          2.57        -11.66        14.26 o                         
  -1  15   8          6.18          0.65        17.50 o                         
   0  15   8        258.26        207.32        33.70 o                         
   0 -16   9         42.55         19.61        13.62 o                         
   1 -16   9        137.25        168.99        21.77 o                         
  -3 -15   9        141.78        123.44        25.27 o                         
  -2 -15   9          7.14         23.00        16.52 o                         
  -1 -15   9         53.41         31.52        19.93 o                         
   0 -15   9        302.39        325.74        25.37 o                         
   1 -15   9         19.58         16.76        12.13 o                         
   2 -15   9         76.63         45.19        13.85 o                         
   3 -15   9         20.83          3.41        12.27 o                         
   4 -15   9         95.24         81.49        16.66 o                         
  -4 -14   9         46.17         64.47        20.74 o                         
  -3 -14   9          1.60         -7.45        12.64 o                         
  -2 -14   9         70.15         58.97        19.44 o                         
  -1 -14   9        529.81        575.39        52.33 o                         
   0 -14   9          0.06         -9.23         9.41 o                         
   1 -14   9        241.89        278.45        22.69 o                         
   2 -14   9          0.99         -1.73        10.12 o                         
   3 -14   9        165.09        164.63        19.14 o                         
   4 -14   9          0.98         -1.47         9.65 o                         
   5 -14   9         24.82         16.23        12.51 o                         
  -6 -13   9          0.77         -5.83        14.26 o                         
  -5 -13   9        131.87        135.43        25.27 o                         
  -4 -13   9         75.07         80.03        20.09 o                         
  -3 -13   9         12.15          1.62        12.31 o                         
  -2 -13   9         61.09         48.28        16.85 o                         
  -1 -13   9        181.52        155.03        19.74 o                         
   0 -13   9        333.65        313.44        25.28 o                         
   1 -13   9          0.08          4.77        34.67 o                         
   2 -13   9         84.00         79.43        15.69 o                         
   3 -13   9         13.07         34.23        11.59 o                         
   4 -13   9          0.54         11.60        10.24 o                         
   5 -13   9         11.85          6.03        10.65 o                         
   6 -13   9        247.33        277.39        25.76 o                         
  -6 -12   9        461.30        505.37        41.80 o                         
  -5 -12   9        100.97         58.00        18.14 o                         
  -4 -12   9        107.70        104.97        21.71 o                         
  -3 -12   9         66.66         89.42        21.71 o                         
  -2 -12   9        447.40        426.86        25.92 o                         
  -1 -12   9        208.64        226.51        19.00 o                         
   0 -12   9         45.39         34.76        13.77 o                         
   1 -12   9         38.80         28.17        13.93 o                         
   2 -12   9         81.63         50.81        11.76 o                         
   3 -12   9        788.25        886.21        49.73 o                         
   4 -12   9         18.02         18.38        14.09 o                         
   5 -12   9         23.49         19.44        10.37 o                         
   6 -12   9          8.57         -5.11        10.24 o                         
   7 -12   9         47.10         22.36        21.55 o                         
  -7 -11   9        123.97        155.19        27.54 o                         
  -6 -11   9          6.83         13.93        13.61 o                         
  -5 -11   9        369.46        370.94        32.72 o                         
  -4 -11   9         82.30         49.90        16.20 o                         
  -3 -11   9        103.52        104.33        18.79 o                         
  -2 -11   9        466.49        487.53        25.20 o                         
  -1 -11   9         80.97         78.55        12.87 o                         
   0 -11   9          5.24         -7.25        11.34 o                         
   1 -11   9        600.32        637.98        29.69 o                         
   2 -11   9        538.98        630.24        29.92 o                         
   3 -11   9        149.76        133.60        15.63 o                         
   4 -11   9        198.46        189.79        18.31 o                         
   5 -11   9         39.57         42.77        19.44 o                         
   6 -11   9        133.14        128.57        17.04 o                         
   7 -11   9         59.34         46.88        12.69 o                         
   8 -11   9          9.26         -4.65         9.96 o                         
  -8 -10   9        161.09        185.80        19.92 o                         
  -7 -10   9        149.32        152.22        17.16 o                         
  -6 -10   9          1.47          0.32        11.66 o                         
  -5 -10   9        115.59        102.38        20.09 o                         
  -4 -10   9       1013.73       1016.60        56.70 o                         
  -3 -10   9        102.47        124.09        18.79 o                         
  -2 -10   9        875.67        914.54        51.52 o                         
  -1 -10   9        813.31        728.41        35.48 o                         
   0 -10   9         56.05         40.60         9.78 o                         
   1 -10   9         53.23         64.00        11.45 o                         
   2 -10   9        365.05        359.76        38.39 o                         
   3 -10   9        120.11         94.21        13.93 o                         
   4 -10   9         30.63         21.01         9.41 o                         
   5 -10   9        652.93        639.05        30.54 o                         
   6 -10   9        112.05        106.52        36.45 o                         
   7 -10   9         30.10         23.31        11.26 o                         
   8 -10   9         14.52         12.67        11.66 o                         
  -9  -9   9          3.88         -6.64        10.18 o                         
  -8  -9   9          3.68         -8.17        10.85 o                         
  -7  -9   9       1114.40       1127.36        44.79 o                         
  -6  -9   9         42.01         37.56        10.24 o                         
  -5  -9   9        157.17        127.81        13.40 o                         
  -4  -9   9         49.01         47.76         9.16 o                         
  -3  -9   9        965.20       1071.56        40.43 o                         
  -2  -9   9          0.10         -2.11         8.91 o                         
  -1  -9   9        105.30         90.62        12.03 o                         
   0  -9   9       1246.67       1313.76        49.17 o                         
   1  -9   9         42.15         41.56         9.09 o                         
   2  -9   9       1934.36       2012.45        66.66 o                         
   3  -9   9         12.63          4.38         7.63 o                         
   4  -9   9        411.22        387.63        23.81 o                         
   5  -9   9         66.80         58.72        11.20 o                         
   6  -9   9        216.30        217.35        18.14 o                         
   7  -9   9          0.30         -7.74         8.21 o                         
   8  -9   9          8.57          5.18        11.02 o                         
   9  -9   9         30.18         39.20        16.20 o                         
  -9  -8   9        223.66        214.98        20.39 o                         
  -8  -8   9          7.67         14.60         9.73 o                         
  -7  -8   9         38.67         54.11        16.52 o                         
  -6  -8   9        667.38        664.22        29.55 o                         
  -5  -8   9        101.32        114.12        12.48 o                         
  -4  -8   9        507.05        454.71        21.38 o                         
  -3  -8   9          4.02          0.08         4.53 o                         
  -2  -8   9        732.62        765.82        44.89 o                         
  -1  -8   9         67.10         60.15         9.26 o                         
   0  -8   9       1947.37       1986.58        64.49 o                         
   1  -8   9       1893.17       1955.13        63.79 o                         
   2  -8   9        811.11        904.82        54.76 o                         
   3  -8   9         67.10         39.75         9.00 o                         
   4  -8   9          1.57         -3.35         6.65 o                         
   5  -8   9        181.54        158.80        14.95 o                         
   6  -8   9          0.09          1.23         7.94 o                         
   7  -8   9        143.47        135.11        23.98 o                         
   8  -8   9         34.49         46.66        15.23 o                         
   9  -8   9         50.10         46.66        16.85 o                         
  -9  -7   9          1.58          1.99         9.61 o                         
  -8  -7   9        282.74        286.82        23.85 o                         
  -7  -7   9        112.65         91.50        13.61 o                         
  -6  -7   9          4.11          0.97         9.40 o                         
  -5  -7   9        574.41        562.07        35.32 o                         
  -4  -7   9          0.73         -1.84         5.99 o                         
  -3  -7   9       2203.17       2170.44        55.36 o                         
  -2  -7   9         53.75         54.69         6.48 o                         
  -1  -7   9       2783.86       2746.02        67.71 o                         
   0  -7   9        185.35        182.51        15.23 o                         
   1  -7   9       3589.99       3678.37       110.77 o                         
   2  -7   9        820.41        851.86        32.37 o                         
   3  -7   9        193.21        187.76        13.98 o                         
   4  -7   9        537.85        545.37        49.25 o                         
   5  -7   9         54.09         39.50         8.86 o                         
   6  -7   9         72.84         66.42        11.30 o                         
   7  -7   9         52.66         47.37        10.88 o
[truncated: 408,322 more chars]
